# Supplementary material for: Condensation of the RNA chaperone Hfq is coupled to inhibition of glucose uptake and contributes to the stabilization of regulatory RNAs in nitrogen-starved Escherichia coli
Source: Nucleic Acids Res. 2025 Oct 21;53(19):gkaf1006. doi: 10.1093/nar/gkaf1006 (PMC12539622; doi:10.1093/nar/gkaf1006)
Supplement: gkaf1006_Supplemental_Files [file gkaf1006_supplemental_files.zip]

Archive with 3 entries (3 files):
- Supplementary Data 1 - RNA-seq_.xlsx
- Supplementary Data 2 - RIF-seq_.xlsx
- Supplementary Figures_.docx
