# Supplementary material for: Condensation of the RNA chaperone Hfq is coupled to inhibition of glucose uptake and contributes to the stabilization of regulatory RNAs in nitrogen-starved Escherichia coli
Source: Nucleic Acids Res. 2025 Oct 21;53(19):gkaf1006. doi: 10.1093/nar/gkaf1006 (PMC12539622; doi:10.1093/nar/gkaf1006)
Supplement: gkaf1006_Supplemental_Files [file gkaf1006_supplemental_files.zip › Supplementary Data 1 - RNA-seq_.xlsx]

## Sheet: Legend
Supplementary Data 1: Differential expression analysis of ΔtmaR E. coli as a log2 change from WT E. coli at N-3 & N-24 - performed by DESeq2
Legend
Name: Gene name
Product: Description of gene product
Type: Gene type
Start: Genomic start position
End: Genomic end position
baseMean: Average, normalised count values
log2FoldChange: Log2 fold change in RNA levels
lfcSE: Standard error for Log2 fold-change
stat: Wald statistic
pvalue: pvalue for comparsion
padj: DESeq2 adjusted pvalue for comparison

## Sheet: N-3
Name	Product	Type	Start	End	baseMean	log2FoldChange	lfcSE	stat	pvalue	padj
thrL	thr operon leader peptide	CDS	190	255	3488.15	-0.157344	0.11188	-1.40637	0.159615	0.433
thrA	fused aspartate kinase/homoserine dehydrogenase 1	CDS	337	2799	2430.16	-0.310202	0.0958118	-3.23761	0.00120534	0.0136275
thrB	homoserine kinase	CDS	2801	3733	879.262	-0.0636374	0.122855	-0.517988	0.604467	0.818227
thrC	threonine synthase	CDS	3734	5020	945.677	-0.101348	0.108682	-0.932516	0.35107	0.644158
yaaX	DUF2502 domain-containing protein YaaX	CDS	5234	5530	41.1831	-0.106166	0.236898	-0.44815	0.654045	0.844241
yaaA	DNA binding and peroxide stress response protein YaaA	CDS	5683	6459	238.627	-0.142098	0.134522	-1.05632	0.290823	0.584077
yaaJ	putative transporter YaaJ	CDS	6529	7959	249.688	-0.017554	0.15648	-0.11218	0.91068	0.970285
talB	transaldolase B	CDS	8238	9191	1829.63	0.0502872	0.0876235	0.573901	0.566035	0.789777
mog	molybdopterin adenylyltransferase	CDS	9306	9893	214.6	0.0784324	0.154143	0.508829	0.610872	0.822485
satP	acetate/succinate:H(+) symporter	CDS	9928	10494	323.727	-0.158616	0.130482	-1.21562	0.224132	0.516086
yaaW	putative enzyme-specific chaperone YaaW	CDS	10643	11356	54.663	-0.310812	0.246475	-1.26103	0.207298	0.491985
mbiA	uncharacterized protein MbiA	CDS	10830	11315	2.75052	0.479158	0.614106	0.780253	0.435242	NA
yaaI	DUF2541 domain-containing protein YaaI	CDS	11382	11786	2.50242	-0.615137	0.668387	-0.920332	0.3574	NA
dnaK	chaperone protein DnaK	CDS	12163	14079	10284.9	0.141003	0.0942492	1.49606	0.134637	0.393569
dnaJ	chaperone protein DnaJ	CDS	14168	15298	1908.74	0.0299412	0.0738518	0.405423	0.685167	0.861276
insL1	IS186/IS421 family transposase	CDS	15445	16557	295.508	0.0158425	0.112402	0.140945	0.887913	0.959825
mokC	regulatory protein MokC	CDS	16751	16960	49.722	-0.100196	0.22479	-0.445731	0.655791	0.84451
hokC	small toxic polypeptide HokC	CDS	16751	16903	45.6474	-0.182958	0.23345	-0.783713	0.433208	0.707451
sokC	small regulatory RNA antitoxin SokC	ncRNA	16952	17010	420.669	-0.125082	0.11503	-1.08738	0.276868	0.568688
nhaA	Na(+):H(+) antiporter NhaA	CDS	17489	18655	3433.64	0.0134361	0.0662833	0.202708	0.839363	0.940126
nhaR	DNA-binding transcriptional activator NhaR	CDS	18715	19620	514.555	0.240857	0.107101	2.24887	0.0245209	0.137403
insB1	IS1 family protein InsB	CDS	19811	20314	11.2933	0.672785	0.353782	1.9017	0.0572108	NA
insA1	IS1 family protein InsA	CDS	20233	20508	9.67564	0.34621	0.393011	0.880917	0.378363	NA
rpsT	30S ribosomal subunit protein S20	CDS	20815	21078	751.501	-0.173987	0.0996472	-1.74603	0.080805	0.295176
yaaY	DUF2575 domain-containing protein YaaY	CDS	21181	21399	121.549	-0.099819	0.157041	-0.635623	0.525022	0.772191
ribF	bifunctional riboflavin kinase/FMN adenylyltransferase	CDS	21407	22348	1037.38	0.0691142	0.0846912	0.816073	0.414458	0.695711
ileS	isoleucine--tRNA ligase	CDS	22391	25207	3137.89	0.247555	0.0859955	2.87869	0.00399325	0.0351259
lspA	lipoprotein signal peptidase	CDS	25207	25701	664.085	0.131297	0.103947	1.26312	0.206546	0.491985
fkpB	peptidyl-prolyl cis-trans isomerase FkpB	CDS	25826	26275	378.461	0.101236	0.113523	0.891762	0.372521	0.664139
ispH	4-hydroxy-3-methylbut-2-enyl diphosphate reductase	CDS	26277	27227	445.306	0.0460327	0.115889	0.397215	0.691209	0.86361
rihC	ribonucleoside hydrolase RihC	CDS	27293	28207	24.7474	-0.0866853	0.275462	-0.314691	0.752996	0.896413
dapB	4-hydroxy-tetrahydrodipicolinate reductase	CDS	28374	29195	1750.02	-0.193011	0.0811433	-2.37864	0.0173765	0.105664
carA	carbamoyl-phosphate synthetase small subunit	CDS	29651	30799	28.8095	-0.564598	0.335483	-1.68294	0.0923871	0.318603
carB	carbamoyl-phosphate synthetase large subunit	CDS	30817	34038	133.152	0.0893762	0.152469	0.586193	0.557746	0.784743
caiF	DNA-binding transcriptional activator CaiF	CDS	34300	34695	58.7098	0.351503	0.188922	1.86057	0.0628043	0.253859
caiE	putative transferase CaiE	CDS	34781	35371	39.9319	0.18664	0.226294	0.824769	0.409503	0.690835
caiD	crotonobetainyl-CoA hydratase	CDS	35377	36162	11.6843	-0.113904	0.3683	-0.30927	0.757117	NA
caiC	carnitine--CoA ligase	CDS	36271	37824	74.1286	0.108267	0.224498	0.482261	0.629621	0.831326
caiB	gamma-butyrobetainyl-CoA:carnitine CoA transferase	CDS	37898	39115	39.0504	0.0185431	0.231192	0.0802064	0.936073	0.978853
caiA	crotonobetainyl-CoA reductase	CDS	39244	40386	109.336	0.115701	0.183942	0.629005	0.529346	0.772809
caiT	L-carnitine:gamma-butyrobetaine antiporter	CDS	40417	41931	16.1493	0.0551025	0.401942	0.137091	0.890959	NA
fixA	putative electron transfer flavoprotein FixA	CDS	42403	43173	11.0532	-0.714847	0.420981	-1.69805	0.0894983	NA
fixB	putative electron transfer flavoprotein FixB	CDS	43188	44129	7.98032	0.260858	0.462712	0.56376	0.572917	NA
fixC	putative oxidoreductase FixC	CDS	44180	45466	9.86296	0.273113	0.455464	0.599636	0.548749	NA
fixX	putative ferredoxin FixX	CDS	45463	45750	5.47432	0.788063	0.567548	1.38854	0.164973	NA
yaaU	putative transporter YaaU	CDS	45807	47138	24.2509	0.0355525	0.328727	0.108152	0.913875	NA
kefF	regulator of KefC-mediated potassium transport and quinone oxidoreductase	CDS	47246	47776	860.163	0.730318	0.110632	6.60135	4.07433e-11	3.81993e-09
kefC	K(+) : H(+) antiporter KefC	CDS	47769	49631	1128.67	0.70854	0.110524	6.41073	1.44822e-10	1.16242e-08
folA	dihydrofolate reductase	CDS	49823	50302	519.844	-0.0818549	0.105741	-0.774105	0.438869	0.710919
apaH	diadenosine tetraphosphatase	CDS	50380	51222	405.664	0.000126717	0.110419	0.0011476	0.999084	0.999295
apaG	DUF525 domain-containing protein ApaG	CDS	51229	51606	633.339	-0.0486055	0.103927	-0.467691	0.640005	0.837366
rsmA	16S rRNA (A(1518)/A(1519))-N(6)-dimethyltransferase	CDS	51609	52430	799.552	-0.0828509	0.0846326	-0.978949	0.327605	0.623101
pdxA	4-hydroxythreonine-4-phosphate dehydrogenase	CDS	52427	53416	364.359	-0.0567075	0.11143	-0.508907	0.610818	0.822485
surA	chaperone SurA	CDS	53416	54702	2055.04	-0.0261643	0.0911281	-0.287116	0.774024	0.906953
lptD	lipopolysaccharide assembly protein LptD	CDS	54755	57109	2997.49	0.0139782	0.0642533	0.217549	0.82778	0.934757
djlA	co-chaperone protein DjlA	CDS	57364	58179	326.755	-0.136783	0.108178	-1.26443	0.206075	0.491985
yabP	putative uncharacterized protein YabP	CDS	58474	59124	272.623	-0.0750722	0.120522	-0.622891	0.533356	0.775324
yabQ	protein YabQ	CDS	59121	59279	46.7189	-0.074281	0.210439	-0.352981	0.724102	0.881417
rluA	23S rRNA pseudouridine(746) and tRNA pseudouridine(32) synthase	CDS	59687	60346	754.893	-0.120355	0.113605	-1.05942	0.28941	0.582229
rapA	RNA polymerase-binding ATPase and RNAP recycling factor	CDS	60358	63264	1665.47	0.103122	0.0648583	1.58996	0.111843	0.353707
polB	DNA polymerase II	CDS	63429	65780	1503	-0.0108305	0.0751292	-0.144158	0.885376	0.9587
araD	L-ribulose-5-phosphate 4-epimerase AraD	CDS	65855	66550	10.8322	0.202891	0.423891	0.478639	0.632195	NA
araA	L-arabinose isomerase	CDS	66835	68337	48.4694	-0.196628	0.23004	-0.854755	0.392687	0.679315
araB	ribulokinase	CDS	68348	70048	40.3748	0.0246797	0.242656	0.101706	0.91899	0.973163
araC	DNA-binding transcriptional dual regulator AraC	CDS	70387	71265	473.28	0.293628	0.0978663	3.00029	0.00269719	0.02592
yabI	DedA family protein YabI	CDS	71351	72115	794.046	-0.0781567	0.105588	-0.740207	0.459174	0.723684
thiQ	thiamine ABC transporter ATP binding subunit	CDS	72229	72927	35.575	0.0496966	0.239187	0.207773	0.835406	0.938068
thiP	thiamine ABC transporter membrane subunit	CDS	72911	74521	99.1504	0.0334915	0.156351	0.214207	0.830385	0.936345
thiB	thiamine ABC transporter periplasmic binding protein	CDS	74497	75480	156.855	0.0190967	0.15146	0.126084	0.899665	0.966282
sroA	small RNA SroA	ncRNA	75516	75608	41.3976	0.157154	0.307146	0.511658	0.608891	0.821721
sgrR	DNA-binding transcriptional dual regulator SgrR	CDS	75644	77299	115.063	0.270671	0.170658	1.58604	0.11273	0.355484
sgrS	small regulatory RNA SgrS	ncRNA	77367	77593	296.776	-0.593745	0.124245	-4.77883	1.76322e-06	5.99807e-05
sgrT	PtsG glucose transporter inhibitor	CDS	77388	77519	163.906	-0.487167	0.152827	-3.1877	0.0014341	0.0157505
setA	sugar exporter SetA	CDS	77621	78799	341.324	-0.213533	0.134984	-1.58192	0.113669	0.357563
leuD	3-isopropylmalate dehydratase subunit LeuD	CDS	78848	79453	2303.94	-0.321685	0.0705191	-4.56167	5.07487e-06	0.000144502
leuC	3-isopropylmalate dehydratase subunit LeuC	CDS	79464	80864	1835.71	-0.155072	0.0785526	-1.97412	0.048368	0.215566
leuB	3-isopropylmalate dehydrogenase	CDS	80867	81958	1492.67	-0.173965	0.0698797	-2.48949	0.0127925	0.0856698
leuA	2-isopropylmalate synthase	CDS	81958	83529	2142.36	-0.369987	0.0815499	-4.53695	5.70747e-06	0.000158982
leuL	leu operon leader peptide	CDS	83622	83708	1044.66	-0.0106748	0.131953	-0.0808991	0.935522	0.978853
leuO	DNA-binding transcriptional dual regulator LeuO	CDS	84368	85312	60.7235	-0.0959699	0.20072	-0.478129	0.632559	0.832013
yabR	protein YabR	CDS	85467	85511	0.457756	0.000530649	0.575609	0.00092189	0.999264	NA
ilvI	acetolactate synthase/acetohydroxybutanoate synthase%2C catalytic subunit	CDS	85630	87354	1159.59	-0.000652264	0.0767614	-0.0084973	0.99322	0.995816
ilvH	acetolactate synthase/acetohydroxybutanoate synthase%2C regulatory subunit	CDS	87357	87848	408.495	0.0895487	0.109351	0.818907	0.412839	0.694509
cra	DNA-binding transcriptional regulator Cra	CDS	88028	89032	690.943	0.366428	0.0963993	3.80115	0.000144027	0.00241782
mraZ	DNA-binding transcriptional repressor MraZ	CDS	89634	90092	3585.77	-0.253096	0.100622	-2.51532	0.0118924	0.0816325
rsmH	16S rRNA m(4)C1402 methyltransferase	CDS	90094	91035	2713.23	-0.0563574	0.0745683	-0.755782	0.44978	0.718039
ftsL	cell division protein FtsL	CDS	91032	91397	743.172	0.0147651	0.0871573	0.169407	0.865476	0.954681
ftsI	peptidoglycan DD-transpeptidase FtsI	CDS	91413	93179	1725.59	-0.015259	0.105291	-0.144921	0.884773	0.9587
ftsO	small regulatory RNA FtsO	ncRNA	92485	92658	782.203	-0.0292027	0.145714	-0.200411	0.841159	0.941041
murE	UDP-N-acetylmuramoyl-L-alanyl-D-glutamate--2%2C6-diaminopimelate ligase	CDS	93166	94653	1014.62	-0.0293687	0.102333	-0.286991	0.774119	0.906953
murF	UDP-N-acetylmuramoyl-tripeptide--D-alanyl-D-alanine ligase	CDS	94650	96008	702.479	0.0724157	0.114492	0.632497	0.527062	0.772395
mraY	phospho-N-acetylmuramoyl-pentapeptide-transferase	CDS	96002	97084	530.41	-0.13632	0.132372	-1.02982	0.303093	0.595954
murD	UDP-N-acetylmuramoyl-L-alanine--D-glutamate ligase	CDS	97087	98403	626.665	-0.00710497	0.107514	-0.0660841	0.947311	0.983116
ftsW	peptidoglycan glycosyltransferase FtsW	CDS	98403	99647	483.46	-0.105676	0.106867	-0.988862	0.322731	0.618261
murG	N-acetylglucosaminyl transferase	CDS	99644	100711	497.207	-0.158174	0.130945	-1.20794	0.22707	0.518121
murC	UDP-N-acetylmuramate--L-alanine ligase	CDS	100765	102240	633.691	-0.0120532	0.110472	-0.109107	0.913118	0.971197
ddlB	D-alanine--D-alanine ligase B	CDS	102233	103153	722.71	-0.00246819	0.0901749	-0.0273711	0.978164	0.989799
ftsQ	cell division protein FtsQ	CDS	103155	103985	935.339	0.0632262	0.0845523	0.747777	0.454595	0.720093
ftsA	cell division protein FtsA	CDS	103982	105244	2034.22	0.119309	0.0644796	1.85034	0.0642651	0.256768
stfZ	small antisense RNA StfZ	ncRNA	104948	105499	10.0038	-0.19499	0.476734	-0.409012	0.682531	NA
ftsZ	cell division protein FtsZ	CDS	105305	106456	3364.48	0.234125	0.0686144	3.41219	0.000644443	0.00820278
lpxC	UDP-3-O-acyl-N-acetylglucosamine deacetylase	CDS	106557	107474	14859.6	0.162223	0.0824429	1.9677	0.0491025	0.217992
secM	SecA translation regulator	CDS	107705	108217	482.656	0.123275	0.114185	1.07961	0.280317	0.57255
secA	protein translocation ATPase	CDS	108279	110984	1507.24	0.223933	0.0954001	2.34731	0.0189097	0.113047
mutT	8-oxo-dGTP diphosphatase	CDS	111044	111433	52.2302	-0.27226	0.254928	-1.06799	0.285526	0.577056
yacG	DNA gyrase inhibitor YacG	CDS	111649	111846	228.255	-0.151911	0.128876	-1.17874	0.238502	0.532296
zapD	cell division factor ZapD	CDS	111856	112599	451.13	-0.215196	0.10337	-2.08181	0.0373597	0.185243
coaE	dephospho-CoA kinase	CDS	112599	113219	466.729	-0.325736	0.105402	-3.09041	0.00199878	0.0202192
yacM	protein YacM	CDS	113244	113288	0.588317	0.151624	0.652357	0.232425	0.816208	NA
guaC	GMP reductase	CDS	113444	114487	396.671	0.133992	0.136695	0.980224	0.326976	0.622225
hofC	inner membrane protein HofC	CDS	114522	115724	33.7652	-0.290293	0.254134	-1.14228	0.253337	0.54526
hofB	T2SSE family protein	CDS	115714	117099	55.6289	0.10259	0.230139	0.445774	0.655761	0.84451
ppdD	prepilin-type N-terminal cleavage/methylation domain-containing protein PpdD	CDS	117109	117549	3.82929	-0.252706	0.588489	-0.429415	0.667621	NA
nadC	quinolinate phosphoribosyltransferase (decarboxylating)	CDS	117752	118645	345.124	-0.0717243	0.116258	-0.616939	0.537275	0.775839
ampD	1%2C6-anhydro-N-acetylmuramoyl-L-alanine amidase	CDS	118733	119284	183.91	0.0563446	0.128623	0.438062	0.661341	0.848088
ampE	protein AmpE	CDS	119281	120135	235.876	0.336051	0.127458	2.63656	0.00837521	0.0636251
aroP	aromatic amino acid:H(+) symporter AroP	CDS	120178	121551	1585.88	0.292109	0.0795006	3.67431	0.000238498	0.00374198
pdhR	DNA-binding transcriptional dual regulator PdhR	CDS	122092	122856	280.678	1.27027	0.137755	9.22123	2.93702e-20	6.27216e-18
aceE	pyruvate dehydrogenase E1 component	CDS	123017	125680	4262.82	1.25539	0.0852563	14.7248	4.46536e-49	3.43297e-46
aceF	pyruvate dehydrogenase E2 subunit	CDS	125695	127587	2469.76	1.02431	0.1063	9.63606	5.63104e-22	1.44305e-19
lpd	lipoamide dehydrogenase	CDS	127912	129336	3044.47	0.56911	0.106271	5.35525	8.54384e-08	3.64917e-06
yacH	DUF3300 domain-containing protein YacH	CDS	129407	131260	65.6108	0.0168198	0.221968	0.0757757	0.939598	0.980139
acnB	AcnB	CDS	131615	134212	4548.68	0.476509	0.131012	3.63714	0.000275687	0.00422208
yacL	PF06062 family protein YacL	CDS	134388	134750	1506.34	0.079128	0.0790971	1.00039	0.317121	0.612253
speD	S-adenosylmethionine decarboxylase proenzyme	CDS	134788	135582	135.932	-0.0559585	0.191401	-0.292363	0.770009	0.904619
speE	spermidine synthase	CDS	135598	136464	529.776	0.127214	0.0958457	1.32728	0.184416	0.470112
yacC	putative lipoprotein YacC	CDS	136570	136917	422.234	0.129083	0.113049	1.14183	0.253526	0.54526
cueO	multicopper oxidase CueO	CDS	137083	138633	523.696	0.0824068	0.0929681	0.886398	0.375403	0.665306
gcd	quinoprotein glucose dehydrogenase	CDS	138835	141225	6667.52	-0.0109068	0.0683153	-0.159655	0.873153	0.956785
hpt	hypoxanthine phosphoribosyltransferase	CDS	141431	141967	781.094	0.0333355	0.104627	0.318612	0.750021	0.894971
can	carbonic anhydrase 2	CDS	142008	142670	1321.12	-0.153873	0.117878	-1.30536	0.19177	0.478377
yadG	putative ABC transporter ATP-binding protein YadG	CDS	142779	143705	396.834	0.184967	0.136998	1.35014	0.17697	0.460332
yadH	putative ABC transporter membrane subunit YadH	CDS	143702	144472	485.075	0.11251	0.109566	1.02687	0.304482	0.597168
yadI	putative PTS enzyme IIA component YadI	CDS	144577	145017	116.15	0.220626	0.183708	1.20096	0.229767	0.520769
yadE	putative polysaccharide deacetylase lipoprotein YadE	CDS	145081	146310	167.755	-0.238244	0.159002	-1.49837	0.134036	0.392111
panD	aspartate 1-decarboxylase proenzyme	CDS	146314	146694	2139.75	-0.167165	0.100281	-1.66697	0.0955206	0.324443
rpnC	recombination-promoting nuclease RpnC	CDS	146968	147870	469.025	-0.170303	0.103614	-1.64363	0.100254	0.331648
panC	pantothenate synthetase	CDS	147944	148795	938.94	0.233833	0.0827911	2.82438	0.00473724	0.0404666
panB	3-methyl-2-oxobutanoate hydroxymethyltransferase	CDS	148807	149601	1036.74	0.207029	0.0878735	2.35598	0.0184738	0.111132
yadC	fimbrial tip-adhesin YadC	CDS	149715	150953	35.0953	-0.202454	0.252706	-0.801147	0.423047	0.700643
yadK	putative fimbrial protein YadK	CDS	151003	151599	17.3018	0.271499	0.361279	0.751494	0.452355	NA
yadL	putative fimbrial protein YadL	CDS	151626	152231	33.3476	0.382254	0.271358	1.40867	0.158932	0.431755
yadM	putative fimbrial protein YadM	CDS	152243	152812	14.4366	0.0192915	0.345449	0.0558448	0.955465	NA
htrE	putative fimbrial usher protein HtrE	CDS	152829	155426	172.976	-0.259662	0.214486	-1.21062	0.22604	0.517442
yadV	putative fimbrial chaperone YadV	CDS	155461	156201	6.7668	1.34082	0.492871	2.72043	0.00651963	NA
yadN	putative fimbrial protein YadN	CDS	156299	156883	2.86222	-0.108041	0.663513	-0.162832	0.870651	NA
folK	2-amino-4-hydroxy-6-hydroxymethyldihydropteridine diphosphokinase	CDS	157253	157732	34.6331	-0.276985	0.243655	-1.13679	0.255626	0.548011
pcnB	poly(A) polymerase I	CDS	157729	159126	458.464	0.0440841	0.0949709	0.464185	0.642515	0.838936
gluQ	glutamyl-Q tRNA(Asp) synthetase	CDS	159186	160112	235.898	-0.21497	0.133118	-1.61489	0.106334	0.344471
dksA	RNA polymerase-binding transcription factor DksA	CDS	160149	160604	2884.56	-0.118148	0.0935942	-1.26234	0.206825	0.491985
sfsA	sugar fermentation stimulation protein A	CDS	160782	161486	1705.78	-0.241214	0.0737749	-3.26959	0.00107703	0.0125839
thpR	RNA 2'%2C3'-cyclic phosphodiesterase	CDS	161501	162031	69.2909	-0.172174	0.217829	-0.790409	0.429289	0.707114
hrpB	RNA-dependent NTPase HrpB	CDS	162105	164534	544.283	0.0370718	0.0914132	0.405541	0.68508	0.861276
mrcB	peptidoglycan glycosyltransferase/peptidoglycan DD-transpeptidase MrcB	CDS	164730	167264	618.796	0.116448	0.0820079	1.41996	0.15562	0.425768
mrcB	PBP-1Bgamma	CDS	164865	167264	531.842	0.110748	0.0871673	1.27052	0.203898	0.491985
fhuA	ferrichrome outer membrane transporter/phage receptor	CDS	167484	169727	2780.3	-0.198644	0.118316	-1.67893	0.0931662	0.31976
fhuC	Fe(3(+)) hydroxamate ABC transporter ATP binding subunit	CDS	169778	170575	244.233	-0.119691	0.192062	-0.62319	0.533159	0.775324
fhuD	Fe(3(+)) hydroxamate ABC transporter periplasmic binding protein	CDS	170575	171465	90.7988	-0.19653	0.20287	-0.968749	0.332671	0.628151
fhuB	Fe(3(+)) hydroxamate ABC transporter membrane subunit	CDS	171462	173444	137.491	-0.255214	0.182598	-1.39768	0.162208	0.437089
hemL	glutamate-1-semialdehyde 2%2C1-aminomutase	CDS	173602	174882	1333.81	0.266931	0.0815928	3.2715	0.00106977	0.0125372
yadX	protein YadX	CDS	175048	175095	81.6371	-0.0720841	0.177467	-0.406182	0.684609	0.861276
clcA	chloride:H(+) antiporter ClcA	CDS	175107	176528	772.79	0.0543025	0.0876247	0.619717	0.535444	0.775578
yadW	protein YadW	CDS	176552	176617	602.742	-0.04023	0.137779	-0.291988	0.770295	0.904679
erpA	iron-sulfur cluster insertion protein ErpA	CDS	176610	176954	3165.18	0.0579146	0.108739	0.532603	0.594308	0.810689
yadS	PF03458 family protein YadS	CDS	177001	177624	37.9359	-0.535099	0.294782	-1.81524	0.0694872	0.269263
btuF	vitamin B12 ABC transporter periplasmic binding protein	CDS	177662	178462	114.171	0.243285	0.189382	1.28463	0.198923	0.487355
mtn	5'-methylthioadenosine/S-adenosylhomocysteine nucleosidase	CDS	178455	179153	1163.22	0.220584	0.123105	1.79183	0.0731604	0.279927
dgt	dGTP triphosphohydrolase	CDS	179237	180754	272.333	0.239711	0.112959	2.12211	0.0338287	0.171327
degP	periplasmic serine endoprotease DegP	CDS	180884	182308	726.977	0.106709	0.087836	1.21486	0.224419	0.516259
cdaR	DNA-binding transcriptional activator CdaR	CDS	182463	183620	85.8647	0.0457072	0.186915	0.244535	0.806817	0.922495
yaeH	DUF3461 domain-containing protein YaeH	CDS	183709	184095	1380.32	0.0504585	0.0833749	0.6052	0.545046	0.780901
yaeI	phosphodiesterase YaeI	CDS	184257	185069	68.1927	-0.141174	0.226717	-0.622689	0.533489	0.775324
dapD	tetrahydrodipicolinate succinylase	CDS	185123	185947	2251.26	0.063509	0.102638	0.618769	0.536068	0.775578
glnD	protein-PII uridylyltransferase/uridylyl-removing enzyme	CDS	185978	188650	1119.98	-0.0568556	0.116069	-0.489845	0.624243	0.829663
map	methionine aminopeptidase	CDS	188712	189506	758.98	0.0239024	0.117421	0.20356	0.838697	0.939654
tff	putative small RNA T44	ncRNA	189712	189847	1254.34	-0.145203	0.113362	-1.28088	0.200237	0.489639
rpsB	30S ribosomal subunit protein S2	CDS	189874	190599	2682.35	-0.10253	0.0924044	-1.10958	0.267178	0.558976
tsf	protein chain elongation factor EF-Ts	CDS	190857	191708	3371.19	-0.0211376	0.084219	-0.250984	0.801826	0.920517
pyrH	UMP kinase	CDS	191855	192580	387.001	-0.033353	0.10162	-0.328215	0.742749	0.891604
frr	ribosome-recycling factor	CDS	192872	193429	2628.59	-0.0913542	0.104218	-0.876567	0.380722	0.669486
dxr	1-deoxy-D-xylulose 5-phosphate reductoisomerase	CDS	193521	194717	589.449	-0.0896144	0.0911795	-0.982835	0.325689	0.621581
ispZ	small regulatory RNA IspZ	ncRNA	194784	194844	62.6739	-0.332282	0.201997	-1.64499	0.0999719	0.331001
ispU	ditrans%2Cpolycis-undecaprenyl-diphosphate synthase [(2E%2C6E)-farnesyl-diphosphate specific]	CDS	194903	195664	376.855	0.0489106	0.0931895	0.524851	0.599686	0.815421
cdsA	CDP-diglyceride synthetase	CDS	195677	196534	567.664	-0.0190257	0.0929971	-0.204584	0.837897	0.939031
rseP	intramembrane zinc metalloprotease RseP	CDS	196546	197898	1002.93	-0.00151547	0.0771907	-0.0196328	0.984336	0.991819
bamA	outer membrane protein assembly factor BamA	CDS	197928	200360	3286.19	0.0961538	0.0699407	1.37479	0.169197	0.449082
skp	periplasmic chaperone Skp	CDS	200482	200967	4614.09	0.275686	0.0769873	3.58093	0.000342372	0.00498514
lpxD	UDP-3-O-(3-hydroxymyristoyl)glucosamine N-acyltransferase	CDS	200971	201996	3070.41	0.0952433	0.0640588	1.48681	0.137065	0.397045
fabZ	3-hydroxy-acyl-[acyl-carrier-protein] dehydratase	CDS	202101	202556	717.685	0.0762012	0.104033	0.732469	0.463883	0.726932
lpxA	acyl-[acyl-carrier-protein]--UDP-N-acetylglucosamine O-acyltransferase	CDS	202560	203348	1230.19	0.273788	0.100911	2.71317	0.00666431	0.0528198
lpxB	lipid A disaccharide synthase	CDS	203348	204496	464.657	0.155878	0.115639	1.34798	0.177666	0.461452
rnhB	RNase HII	CDS	204493	205089	104.296	-0.00730731	0.181587	-0.0402413	0.967901	0.987337
dnaE	DNA polymerase III subunit alpha	CDS	205126	208608	1162.35	0.0805778	0.0753931	1.06877	0.285173	0.576647
accA	acetyl-CoA carboxyltransferase subunit alpha	CDS	208621	209580	1044.21	0.201179	0.0775222	2.59512	0.00945587	0.0699068
ldcC	lysine decarboxylase 2	CDS	209679	211820	1026.96	-0.0181565	0.0834748	-0.217508	0.827812	0.934757
yaeR	VOC domain-containing protein YaeR	CDS	211877	212266	443.599	0.162694	0.098577	1.65042	0.0988561	0.329292
tilS	tRNA(Ile)-lysidine synthetase	CDS	212331	213629	282.93	0.0720775	0.11401	0.632203	0.527254	0.772395
rof	modulator of Rho-dependent transcription termination	CDS	213678	213932	907.876	-0.218951	0.121731	-1.79865	0.0720745	0.276778
yaeP	PF06786 family protein YaeP	CDS	213925	214125	1557.78	-0.0994618	0.0933228	-1.06578	0.286522	0.578697
yaeQ	uncharacterized protein YaeQ	CDS	214291	214836	168.128	-0.213906	0.140008	-1.52781	0.126559	0.379182
arfB	peptidyl-tRNA hydrolase%2C ribosome rescue factor	CDS	214833	215255	180.867	-0.383803	0.135138	-2.84008	0.00451016	0.0388286
nlpE	sensor lipoprotein NlpE	CDS	215269	215979	648.718	-0.164815	0.083465	-1.97466	0.0483071	0.215566
yaeF	peptidase C92 family protein YaeF	CDS	216179	217003	139.712	-0.0440599	0.154559	-0.285068	0.775592	0.907639
proS	proline--tRNA ligase	CDS	217057	218775	975.394	-0.00919445	0.0805369	-0.114164	0.909107	0.970186
trmO	tRNA m(6)t(6)A37 methyltransferase	CDS	218887	219594	238.815	-0.18081	0.151046	-1.19705	0.231286	0.522978
rcsF	sensor lipoprotein RcsF	CDS	219591	219995	332.177	0.271111	0.151523	1.78924	0.0735764	0.280608
metQ	L-methionine/D-methionine ABC transporter membrane anchored binding protein	CDS	220113	220928	1250.41	-0.0915117	0.1219	-0.750714	0.452825	0.71944
metI	L-methionine/D-methionine ABC transporter membrane subunit	CDS	220968	221621	389.058	-0.241144	0.194142	-1.2421	0.2142	0.500615
metN	L-methionine/D-methionine ABC transporter ATP binding subunit	CDS	221614	222645	549.347	-0.612936	0.193171	-3.17303	0.0015086	0.0163815
gmhB	D-glycero-beta-D-manno-heptose-1%2C7-bisphosphate 7-phosphatase	CDS	222833	223408	382.588	0.118365	0.109066	1.08526	0.277807	0.569238
rrsH	16S ribosomal RNA	rRNA	223771	225312	4822.65	-0.394987	0.504541	-0.782863	0.433708	0.707451
ileV	tRNA-Ile	tRNA	225381	225457	3770.6	-0.0677863	0.209609	-0.323394	0.746397	0.89216
alaV	tRNA-Ala	tRNA	225500	225575	30245.1	0.335586	0.299364	1.121	0.262289	0.554891
rrlH	23S ribosomal RNA	rRNA	225759	228662	11404.5	-0.665718	0.455052	-1.46295	0.143481	0.406415
rrfH	5S ribosomal RNA	rRNA	228756	228875	104866	0.157022	0.191545	0.819768	0.412348	0.693987
aspU	tRNA-Asp	tRNA	228928	229004	36105.2	0.241386	0.216066	1.11719	0.263914	0.555883
dkgB	methylglyoxal reductase DkgB	CDS	229167	229970	81.0125	-0.386435	0.194489	-1.98692	0.0469308	0.210997
yafC	DNA-binding transcriptional regulator YafC	CDS	229967	230881	184.483	0.264154	0.147266	1.79372	0.0728574	0.279226
yafD	endonuclease/exonuclease/phosphatase domain-containing protein YafD	CDS	231122	231922	2020.29	0.040657	0.0718686	0.565713	0.571589	0.794356
yafE	putative S-adenosylmethionine-dependent methyltransferase	CDS	231926	232549	199.253	0.0864876	0.164436	0.525964	0.598913	0.814901
mltD	membrane-bound lytic murein transglycosylase D	CDS	232597	233955	850.686	-0.149988	0.0960688	-1.56126	0.118463	0.365759
gloB	hydroxyacylglutathione hydrolase GloB	CDS	234027	234782	245.227	0.0717957	0.126055	0.569558	0.568977	0.792714
ykfO	protein YkfO	CDS	234288	234320	3.50908	0.0181905	0.618468	0.0294122	0.976536	NA
yafS	putative S-adenosyl-L-methionine-dependent methyltransferase	CDS	234816	235538	184.122	-0.194999	0.136685	-1.42662	0.153688	0.421683
rnhA	ribonuclease HI	CDS	235535	236002	238.996	-0.0853402	0.111853	-0.762964	0.445485	0.715683
dnaQ	DNA polymerase III subunit epsilon	CDS	236067	236798	791.559	-0.147575	0.0852063	-1.73197	0.083279	0.300202
aspV	tRNA-Asp	tRNA	236931	237007	32624.7	0.236181	0.265858	0.888375	0.374339	0.664675
yafT	lipoprotein YafT	CDS	237335	238120	7.61739	-0.148282	0.465409	-0.318607	0.750025	NA
ykfM	uncharacterized protein YkfM	CDS	238257	238736	2.1469	-0.00362364	0.646987	-0.00560079	0.995531	NA
yafV	2-oxoglutaramate amidase	CDS	239419	240189	759.153	-0.185101	0.0991106	-1.86763	0.0618143	0.251722
ivy	periplasmic chaperone%2C inhibitor of vertebrate C-type lysozyme	CDS	240343	240816	758.062	-0.0682894	0.0962064	-0.709822	0.477814	0.738528
fadE	acyl-CoA dehydrogenase	CDS	240859	243303	1068.98	-0.126022	0.122331	-1.03017	0.302932	0.595942
gmhA	D-sedoheptulose 7-phosphate isomerase	CDS	243543	244121	901.044	0.0197966	0.0980294	0.201945	0.839959	0.940373
yafJ	putative glutamine amidotransferase YafJ	CDS	244327	245094	467.997	0.334079	0.11865	2.81567	0.00486757	0.0412135
dpaA	peptidoglycan meso-diaminopimelic acid protein amidase A	CDS	245065	245805	1112.02	0.153792	0.105075	1.46363	0.143295	0.406213
yafQ	ribosome-dependent mRNA interferase toxin YafQ	CDS	245961	246239	900.177	0.218647	0.101799	2.14782	0.0317278	0.165036
dinJ	antitoxin/DNA-binding transcriptional repressor DinJ	CDS	246242	246502	3000.89	0.208415	0.136864	1.52279	0.127811	0.380857
yafL	NlpC/P60 family protein YafL	CDS	246712	247461	166.996	-0.386405	0.149668	-2.58174	0.00983023	0.0714317
rayT	REP-associated tyrosine transposase	CDS	247637	248134	135.806	0.184517	0.147558	1.25047	0.211127	0.496678
dinB	DNA polymerase IV	CDS	250898	251953	617.57	0.200072	0.106674	1.87554	0.0607185	0.249598
yafN	antitoxin YafN	CDS	252005	252298	300.837	0.385236	0.154127	2.49946	0.0124381	0.0838809
yafO	ribosome-dependent mRNA interferase toxin YafO	CDS	252301	252699	123.829	0.453672	0.148416	3.05676	0.00223741	0.0222693
yafP	putative N-acetyltransferase YafP	CDS	252709	253161	72.0685	0.353291	0.181932	1.94188	0.0521515	0.226009
pepD	peptidase D	CDS	254259	255716	1035.56	0.0972928	0.0831906	1.16952	0.242195	0.534876
gpt	xanthine-guanine phsophoribosyltransferase	CDS	255977	256435	106.34	-0.158323	0.176855	-0.895217	0.370671	0.66211
frsA	fermentation-respiration switch protein	CDS	256527	257771	815.23	0.170292	0.0845137	2.01496	0.0439086	0.20238
crl	RNA polymerase holoenzyme assembly factor Crl	pseudogene	257829	257899	685.081	0.0764246	0.125747	0.607763	0.543344	0.780499
crl	RNA polymerase holoenzyme assembly factor Crl	pseudogene	258676	259006	1101.05	0.09589	0.0971142	0.987394	0.323449	0.619193
insB9	IS1 transposase B	CDS	257923	258426	10.5937	0.604784	0.362476	1.66848	0.09522	NA
insA9	IS1 repressor TnpA	CDS	258345	258620	9.03957	0.308572	0.398686	0.773974	0.438946	NA
phoE	outer membrane porin PhoE	CDS	259045	260100	23.9988	0.0607549	0.283807	0.214071	0.830492	NA
proB	glutamate 5-kinase	CDS	260388	261491	1336.41	-0.0543599	0.0806386	-0.674117	0.500237	0.755268
proA	glutamate-5-semialdehyde dehydrogenase	CDS	261503	262756	1954.25	0.0908777	0.0613639	1.48096	0.138617	0.399432
thrW	tRNA-Thr	tRNA	262871	262946	1696.59	0.386224	0.372617	1.03652	0.299961	0.59222
ykfI	toxin of the YkfI-YafW toxin-antitoxin system	CDS	263328	263669	14.6413	-0.387397	0.475206	-0.815218	0.414948	NA
yafW	antitoxin of the YkfI-YafW toxin-antitoxin pair	CDS	263690	264007	1.84131	0.697779	0.686578	1.01631	0.30948	NA
ykfH	DUF987 domain-containing protein YkfH	CDS	264026	264247	1.89075	-0.974182	0.682534	-1.4273	0.153493	NA
ykfG	RadC-like JAB domain-containing protein YkfG	CDS	264256	264732	2.77456	0.387828	0.634248	0.611477	0.540884	NA
yafX	protein YafX	CDS	264748	265206	1.9116	0.3139	0.685915	0.457636	0.647214	NA
ykfF	protein YkfF	CDS	265304	265543	1.8695	-0.22044	0.654523	-0.336795	0.736271	NA
ykfB	protein YkfB	CDS	265620	266087	736.829	0.0536355	0.0886711	0.604881	0.545258	0.780913
yafY	inner membrane lipoprotein YafY	CDS	266110	266553	43.3725	0.783595	0.229007	3.42171	0.000622282	0.00800018
yafZ	DUF932 domain-containing protein YafZ	CDS	267184	268005	8.22977	-0.042345	0.418141	-0.101269	0.919337	NA
ykfA	putative GTP-binding protein YkfA	CDS	268097	268960	130.414	-0.260607	0.163466	-1.59426	0.110879	0.351783
perR	putative transcriptional regulator PerR	CDS	269289	270182	17.5153	0.127661	0.346554	0.368372	0.712596	NA
insN	CP4-6 prophage%3B IS911A regulator fragment	pseudogene	270278	270540	29.241	-0.460022	0.278692	-1.65064	0.0988112	0.329292
insN	CP4-6 prophage%3B IS911A regulator fragment	pseudogene	271764	272190	109.005	-0.182462	0.143402	-1.27239	0.203236	0.491985
insI1	IS30 transposase	CDS	270603	271754	176.394	-0.106212	0.150438	-0.706022	0.480175	0.739782
eyeA	small RNA EyeA	ncRNA	272580	272654	28.2267	-0.0376167	0.308666	-0.121868	0.903003	0.966623
ykfC	PF00078 domain-containing protein YkfC	CDS	272847	273992	191.107	0.357197	0.143694	2.48581	0.0129258	0.0862888
insH1	IS5 transposase and trans-activator	CDS	274101	275081	781.328	0.335404	0.0786803	4.26288	2.01813e-05	0.000464533
mmuP	S-methyl-L-methionine transporter	CDS	275325	276728	165.028	-0.246104	0.183116	-1.34398	0.178956	0.462614
mmuM	homocysteine S-methyltransferase	CDS	276715	277647	243.445	-0.025997	0.113493	-0.229063	0.81882	0.928705
afuC	ABC transporter ATP-binding protein AfuC	CDS	277756	278802	43.1637	0.221983	0.224159	0.99029	0.322032	0.618019
insB2	IS1 protein InsB	CDS	279178	279681	28.1742	0.492998	0.24034	2.05125	0.040243	0.192812
insA2	IS1 protein InsA	CDS	279600	279875	25.4859	0.00338501	0.247618	0.0136703	0.989093	0.994266
yagB	orphan antitoxin YagB	CDS	280385	280735	144.041	-0.183518	0.143804	-1.27617	0.201896	0.491506
yagA	integrase core domain-containing protein YagA	CDS	280829	281983	92.4449	0.255369	0.214079	1.19287	0.232919	0.525046
yagE	2-dehydro-3-deoxygluconate aldolase	CDS	282278	283186	6.85971	-0.161552	0.479484	-0.336929	0.736171	NA
yagF	D-xylonate dehydratase	CDS	283201	285168	37.9136	0.226452	0.293925	0.770442	0.441038	0.712931
yagG	putative D-xylonate transporter YagG	CDS	285395	286777	42.5145	-0.0215927	0.211971	-0.101867	0.918863	0.973163
yagH	putative xylosidase/arabinosidase	CDS	286789	288399	58.7258	0.576388	0.237203	2.42993	0.0151017	0.0957935
xynR	DNA-binding transcriptional repressor XynR	CDS	288404	289162	150.139	0.160956	0.144342	1.1151	0.264807	0.556452
argF	ornithine carbamoyltransferase ArgF	CDS	289301	290305	118.308	0.302661	0.162479	1.86277	0.062494	0.253137
argL	putative translational regulatory protein ArgL	CDS	290275	290370	8.42529	-0.169587	0.482777	-0.351273	0.725384	NA
ykgS	protein YkgS	CDS	290510	290638	146.309	-0.129031	0.165742	-0.778505	0.436271	0.709402
insB3	IS1 protein InsB	CDS	290649	291152	23.9922	0.46736	0.252111	1.85379	0.0637695	NA
insA3	IS1 protein InsA	CDS	291071	291346	22.992	0.0456754	0.259782	0.175822	0.860434	NA
yagJ	protein YagJ	CDS	291500	292231	198.612	-0.0423279	0.182631	-0.231767	0.816719	0.928288
yagK	uncharacterized protein YagK	CDS	292322	292948	108.901	-0.200643	0.173536	-1.1562	0.247598	0.541392
yagL	resolvase-like catalytic domain-containing protein YagL	CDS	293220	293918	16.6875	-0.233738	0.387061	-0.603878	0.545925	NA
yagM	protein YagM	CDS	293945	294799	4.94683	0.181264	0.548681	0.330364	0.741125	NA
ykgV	protein YkgV	CDS	294918	295142	5.68531	0.0647412	0.549458	0.117827	0.906204	NA
yagN	protein YagN	CDS	295139	295579	541.12	0.106624	0.109959	0.969668	0.332212	0.627957
intF	putative phage integrase	CDS	295696	297096	352.623	0.241733	0.124221	1.94599	0.0516565	0.224943
yagP	putative LysR family substrate binding domain-containing protein YagP	CDS	297381	297791	35.3276	-0.266526	0.256349	-1.0397	0.29848	0.591884
paoD	molybdenum cofactor insertion chaperone PaoD	CDS	297770	298726	198.779	0.0640108	0.118893	0.538391	0.590307	0.808866
paoC	aldehyde dehydrogenase%2C molybdenum cofactor-binding subunit	CDS	298736	300934	419.072	-0.0991942	0.118099	-0.839927	0.400949	0.68324
paoB	aldehyde dehydrogenase%2C FAD-binding Fe-S subunit	CDS	300931	301887	272.664	-0.0598725	0.123925	-0.483136	0.628999	0.83117
paoA	aldehyde dehydrogenase%2C Fe-S subunit	CDS	301884	302573	238.534	0.0790092	0.138882	0.568896	0.569427	0.792784
yagU	DUF1440 domain-containing inner membrane protein YagU	CDS	302991	303605	421.644	-0.176575	0.100267	-1.76104	0.0782319	0.290274
ykgJ	putative metal-chelating domain-containing protein YkgJ	CDS	303853	304182	23.2472	-0.326103	0.350073	-0.931527	0.351581	NA
ecpE	putative fimbrial chaperone EcpE	CDS	304495	305205	91.195	-0.143186	0.170624	-0.839188	0.401364	0.683278
ecpD	fimbrial adhesin EcpD	CDS	305174	306817	76.692	-0.252868	0.176436	-1.4332	0.151801	0.419198
ecpC	putative fimbrial usher protein EcpC	CDS	306807	309332	1003.1	-0.0499999	0.203528	-0.245666	0.805941	0.922283
ecpB	putative fimbrial chaperone EcpB	CDS	309358	310026	8.36209	0.77438	0.439837	1.76061	0.078305	NA
ecpA	common pilus major subunit	CDS	310084	310671	34.1281	0.448107	0.230619	1.94307	0.0520082	0.225648
matA	DNA-binding transcriptional dual regulator MatA	CDS	310746	311336	9.02016	-0.141001	0.429188	-0.32853	0.742511	NA
ykgL	uncharacterized protein YkgL	CDS	312112	312339	47.0824	-0.127997	0.247576	-0.517	0.605156	0.818227
ykgO	50S ribosomal subunit protein L36B	CDS	312374	312514	14.2289	0.589982	0.409044	1.44234	0.149205	NA
ykgM	50S ribosomal subunit protein L31B	CDS	312514	312777	18.2287	-0.343074	0.367439	-0.93369	0.350464	NA
ykgR	putative membrane protein YkgR	CDS	313141	313242	0.170431	-0.0814694	0.399166	-0.204099	0.838276	NA
insE1	IS3 element protein InsE	CDS	315291	315590	23.6485	0.284969	0.292335	0.974804	0.329658	NA
insF1	IS3 element protein InsF	CDS	315587	316453	83.7942	0.0765549	0.168241	0.45503	0.649087	0.84194
rclC	DUF417 domain-containing inner membrane protein RclC	CDS	317726	318319	14.9248	-0.173375	0.36346	-0.477012	0.633354	NA
rclB	hypochlorite stress response protein RclB	CDS	318331	318567	8.08347	0.437584	0.47461	0.921985	0.356536	NA
rclA	cupric reductase RclA	CDS	318676	320001	179.649	-0.163834	0.172005	-0.952496	0.340845	0.635407
rclR	DNA-binding transcriptional activator RclR	CDS	320227	321081	52.4352	0.366768	0.227369	1.6131	0.106723	0.345127
ykgE	putative lactate utilization oxidoreductase YkgE	CDS	321608	322327	23.1835	0.0732829	0.343779	0.213168	0.831196	NA
ykgF	putative amino acid dehydrogenase with NAD(P)-binding domain and ferridoxin-like domain	CDS	322338	323765	114.938	0.0188971	0.141427	0.133618	0.893705	0.963377
ykgG	DUF162 domain-containing lactate utilization protein YkgG	CDS	323758	324453	97.1506	0.130248	0.16817	0.774503	0.438633	0.710919
ykgH	uncharacterized protein YkgH	CDS	324696	325364	16.8279	-0.203812	0.417016	-0.488739	0.625027	NA
betA	choline dehydrogenase	CDS	325577	327247	175.279	0.454223	0.129305	3.5128	0.000443413	0.00602289
betB	betaine aldehyde dehydrogenase	CDS	327261	328733	474.426	0.477019	0.0922955	5.16839	2.36117e-07	9.16801e-06
betI	DNA-binding transcriptional repressor BetI	CDS	328747	329334	414.885	0.50142	0.111806	4.48475	7.29992e-06	0.000201877
betT	choline:H(+) symporter	CDS	329463	331496	813.358	0.217021	0.0802713	2.70359	0.0068594	0.0542541
yahV	protein YahV	CDS	331802	331876	3.58927	1.09641	0.547249	2.00349	0.0451252	NA
pdeL	DNA-binding transcriptional regulator/c-di-GMP phosphodiesterase PdeL	CDS	332371	333459	115.71	0.113107	0.135041	0.837579	0.402267	0.684147
yahB	putative LysR-type DNA-binding transcriptional regulator YahB	CDS	333501	334433	138.388	0.374081	0.134905	2.77293	0.00555547	0.0457286
yahC	uncharacterized protein YahC	CDS	334525	335022	16.7337	0.209188	0.39709	0.526802	0.598331	NA
yahD	ankyrin repeat-containing protein YahD	CDS	335280	335885	30.5843	0.226057	0.248093	0.91118	0.362201	0.656745
yahE	DUF2877 domain-containing protein YahE	CDS	335925	336788	12.0895	-0.269669	0.349738	-0.771059	0.440672	NA
yahF	putative acyl-CoA synthetase YahF	CDS	336778	338325	49.9282	0.135187	0.257116	0.525782	0.59904	0.814901
yahG	DUF1116 domain-containing protein YahG	CDS	338325	339743	29.225	-0.124638	0.27227	-0.457773	0.647116	0.840909
yahH	putative uncharacterized protein YahH	CDS	339769	340089	9.44036	0.284105	0.435387	0.652536	0.514056	NA
yahI	carbamate kinase-like protein YahI	CDS	340165	341115	15.6175	0.0086568	0.340608	0.0254157	0.979723	NA
yahJ	amidohydrolase family protein YahJ	CDS	341125	342507	253.07	0.16719	0.129293	1.29311	0.195973	0.483517
yahK	aldehyde reductase%2C NADPH-dependent	CDS	342884	343933	1486.43	-0.313487	0.0999321	-3.137	0.00170688	0.0180254
yahL	uncharacterized protein YahL	CDS	344176	344991	17.183	-0.147506	0.401632	-0.367268	0.713419	NA
xtpA	putative transcriptional regulator XtpA	CDS	345252	345434	37.239	-0.0652766	0.278872	-0.234074	0.814928	0.927897
yahM	uncharacterized protein YahM	CDS	345404	345649	5.14062	0.0663754	0.507507	0.130787	0.895944	NA
yahN	putative amino acid exporter YahN	CDS	345666	346337	48.5338	-0.0852521	0.218219	-0.390671	0.69604	0.866368
yahO	DUF1471 domain-containing protein YahO	CDS	346484	346759	6181.28	-0.305878	0.0772206	-3.96109	7.46079e-05	0.00137221
prpR	DNA-binding transcriptional dual regulator PrpR	CDS	346857	348443	237.041	-0.376108	0.125698	-2.99216	0.00277011	0.0264226
prpB	2-methylisocitrate lyase	CDS	348682	349572	246.956	0.557938	0.156166	3.57271	0.000353301	0.00508607
prpC	2-methylcitrate synthase	CDS	350012	351181	80.256	0.437323	0.175442	2.4927	0.0126778	0.0850493
prpD	2-methylcitrate dehydratase	CDS	351215	352666	48.5554	0.586441	0.207898	2.82082	0.00479015	0.0407715
prpE	propionyl-CoA synthetase	CDS	352706	354592	122.513	0.102048	0.164655	0.619766	0.535412	0.775578
codB	cytosine transporter	CDS	354922	356181	100.432	-0.0306195	0.209433	-0.146202	0.883762	0.958573
codA	cytosine/isoguanine deaminase	CDS	356171	357454	226.405	0.215879	0.135794	1.58975	0.111891	0.353707
cynR	DNA-binding transcriptional dual regulator CynR	CDS	357791	358690	33.9325	0.367906	0.268126	1.37214	0.170021	0.449206
cynT	carbonic anhydrase 1	CDS	358799	359458	9.17329	0.332249	0.436896	0.760477	0.44697	NA
cynS	cyanase	CDS	359489	359959	25.5163	-0.600909	0.308293	-1.94915	0.0512776	0.2245
cynX	cyanate transporter	CDS	359992	361146	48.9776	0.0150462	0.234622	0.0641295	0.948867	0.983411
lacA	galactoside O-acetyltransferase	CDS	361249	361860	26.8598	0.0223909	0.268523	0.0833854	0.933545	0.978606
lacY	lactose permease	CDS	361926	363179	47.8521	-0.0569612	0.215804	-0.263948	0.79182	0.917875
lacZ	beta-galactosidase	CDS	363231	366305	23.9781	0.350681	0.296408	1.1831	0.236768	NA
lacI	DNA-binding transcriptional repressor LacI	CDS	366428	367510	377.048	0.219179	0.133132	1.64633	0.0996964	0.330373
mhpR	DNA-binding transcriptional activator MhpR	CDS	367587	368420	779.042	0.104066	0.0960789	1.08313	0.278751	0.569984
mhpA	3-(3-hydroxyphenyl)propanoate hydroxylase	CDS	368611	370275	53.8266	0.360328	0.235906	1.52742	0.126657	0.379182
mhpB	3-carboxyethylcatechol 2%2C3-dioxygenase	CDS	370277	371221	29.9651	0.204689	0.26643	0.768264	0.44233	0.71407
mhpC	2-hydroxy-6-ketonona-2%2C4-dienedioate hydrolase	CDS	371239	372105	25.4562	-0.0082909	0.330708	-0.0250702	0.979999	0.990304
mhpD	2-hydroxypentadienoate hydratase	CDS	372115	372924	21.1962	0.571386	0.35514	1.60891	0.107637	NA
mhpF	acetaldehyde dehydrogenase (acetylating) MhpF	CDS	372921	373871	43.3264	-0.0473683	0.230236	-0.205738	0.836996	0.938294
mhpE	4-hydroxy-2-oxovalerate aldolase	CDS	373868	374881	89.059	0.168929	0.170126	0.992967	0.320726	0.616227
mhpT	3-hydroxyphenylpropionate/3-hydroxycinnamate:H(+) symporter	CDS	375459	376670	312.532	-0.0119241	0.133369	-0.0894068	0.928759	0.976785
yaiL	DUF2058 domain-containing protein YaiL	CDS	376772	377311	445.065	0.0343715	0.0995086	0.345412	0.729785	0.884671
frmB	S-formylglutathione hydrolase FrmB	CDS	377535	378368	173.303	0.0252117	0.143248	0.176001	0.860293	0.953016
frmA	S-(hydroxymethyl)glutathione dehydrogenase	CDS	378462	379571	429.572	0.235333	0.112425	2.09325	0.0363271	0.181588
frmR	DNA-binding transcriptional repressor FrmR	CDS	379606	379881	91.2252	0.0923999	0.204726	0.451333	0.651749	0.842409
yaiO	outer membrane protein YaiO	CDS	380069	380842	259.358	-0.0985265	0.1288	-0.764955	0.444298	0.71481
yaiX	putative acyltransferase%2C N-terminal fragment	pseudogene	382591	382872	36.2669	0.0713019	0.238234	0.299294	0.764716	0.901957
yaiX	putative acyltransferase%2C N-terminal fragment	pseudogene	380844	381260	29.7604	-0.132225	0.318938	-0.414579	0.67845	0.856755
insC1	IS2 element protein InsA	CDS	381351	381716	78.1641	0.0815092	0.165031	0.493901	0.621376	0.827498
insD1	IS2 element protein	CDS	381674	382579	158.233	0.117192	0.121501	0.964536	0.334777	0.629249
yaiP	putative glucosyltransferase	CDS	382739	383935	147.377	0.0904046	0.140247	0.644608	0.519182	0.768018
ykiC	protein YkiC	CDS	383960	384079	0.505842	-0.244227	0.62812	-0.388822	0.697408	NA
yaiS	putative deacetylase YaiS	CDS	384059	384616	5.61631	0.0614728	0.543721	0.11306	0.909983	NA
tauA	taurine ABC transporter periplasmic binding protein	CDS	385232	386194	77.9786	0.642342	0.284029	2.26154	0.0237259	0.133754
tauB	taurine ABC transporter ATP binding subunit	CDS	386207	386974	39.4871	0.115615	0.287837	0.40167	0.687927	0.861963
tauC	taurine ABC transporter membrane subunit	CDS	386971	387798	54.3952	-0.049221	0.221106	-0.222612	0.823837	0.932201
tauD	taurine dioxygenase	CDS	387795	388646	92.1228	0.283801	0.176687	1.60623	0.108222	0.347098
hemB	porphobilinogen synthase	CDS	388753	389727	925.174	0.112483	0.109712	1.02526	0.305241	0.597245
yaiT	putative autotransporter YaiT	pseudogene	390251	391708	88.4462	0.0360907	0.212295	0.170002	0.865008	0.954681
yaiT	putative autotransporter YaiT	pseudogene	392970	394418	149.43	0.106967	0.163087	0.655887	0.511897	0.763987
ytiB	protein YtiB	CDS	391592	391648	16.3656	-0.27403	0.389007	-0.704435	0.481162	NA
insF2	IS3 element protein InsF	CDS	391739	392605	123.196	-0.0172048	0.148333	-0.115987	0.907663	0.969395
insE2	IS3 element protein InsE	CDS	392602	392901	43.0823	0.0529258	0.24265	0.218116	0.827339	0.934757
iprA	putative DNA-binding transcriptional regulator IprA	CDS	394506	395129	5.83708	-0.0775427	0.533245	-0.145417	0.884382	NA
ampH	peptidoglycan DD-carboxypeptidase/peptidoglycan DD-endopeptidase	CDS	395130	396287	461.72	-0.261078	0.107156	-2.43643	0.0148329	0.0946128
sbmA	peptide antibiotic/peptide nucleic acid transporter	CDS	396639	397859	664.303	-0.147383	0.0807978	-1.82409	0.0681383	0.265912
yaiW	surface-exposed outer membrane lipoprotein	CDS	397872	398966	477.072	-0.0777348	0.0989014	-0.785983	0.431878	0.707451
yaiY	DUF2755 domain-containing inner membrane protein YaiY	CDS	399025	399333	33.6478	-0.348755	0.264879	-1.31666	0.187954	0.474311
yaiZ	DUF2754 domain-containing protein YaiZ	CDS	399593	399805	191.013	-0.0139842	0.124152	-0.112638	0.910318	0.970285
ddlA	D-alanine--D-alanine ligase A	CDS	399829	400923	320.111	0.166614	0.116002	1.43629	0.150918	0.418292
iraP	anti-adaptor protein IraP	CDS	401386	401646	500.864	0.105953	0.133975	0.790842	0.429036	0.707114
phoA	alkaline phosphatase	CDS	401747	403162	227.093	0.137109	0.177658	0.771758	0.440258	0.712127
psiF	phosphate starvation-inducible protein PsiF	CDS	403281	403601	1040.04	-0.412167	0.113819	-3.62124	0.000293189	0.00442084
dgcC	diguanylate cyclase DgcC	CDS	403703	404818	384.605	-0.169274	0.118074	-1.43362	0.15168	0.419198
proC	pyrroline-5-carboxylate reductase	CDS	404835	405644	474.786	-0.320625	0.100485	-3.19078	0.0014189	0.0156283
yaiI	DUF188 domain-containing protein YaiI	CDS	405764	406222	177.102	0.226813	0.12532	1.80987	0.0703155	0.271651
aroL	shikimate kinase 2	CDS	406405	406929	1658.18	0.788215	0.109902	7.17196	7.39312e-13	9.47304e-11
yaiA	protein YaiA	CDS	406979	407170	1251.11	-0.0644404	0.0950482	-0.677976	0.497787	0.753961
aroM	protein AroM	CDS	407428	408105	330.724	0.161713	0.117858	1.37211	0.17003	0.449206
ppnP	nucleoside phosphorylase PpnP	CDS	408177	408461	845.186	0.198826	0.0949788	2.09338	0.0363156	0.181588
ykiD	protein YkiD	CDS	408947	409030	87.4811	0.300537	0.19899	1.51031	0.130965	0.386065
rdgC	nucleoid-associated protein RdgC	CDS	409108	410019	229.457	-0.286928	0.140291	-2.04523	0.0408318	0.193591
mak	fructokinase	CDS	410144	411052	712.344	0.0254492	0.104075	0.244526	0.806823	0.922495
araJ	putative transport protein AraJ	CDS	411297	412481	767.602	-0.247679	0.103461	-2.39393	0.0166687	0.102848
sbcC	ATP-dependent structure-specific DNA nuclease - SbcC subunit	CDS	412607	415753	251.963	-0.0215122	0.127104	-0.169249	0.865601	0.954681
sbcD	ATP-dependent structure-specific DNA nuclease - SbcD subunit	CDS	415750	416952	88.5561	0.0992147	0.181302	0.547234	0.584218	0.802649
phoB	DNA-binding transcriptional dual regulator PhoB	CDS	417142	417831	169.239	-0.18772	0.178648	-1.05078	0.293358	0.586698
phoR	sensor histidine kinase PhoR	CDS	417889	419184	251.473	-0.211932	0.111847	-1.89483	0.0581149	0.241048
brnQ	branched chain amino acid transporter BrnQ	CDS	419591	420910	424.995	-0.0048471	0.105278	-0.0460411	0.963277	0.986653
proY	putative transporter ProY	CDS	420986	422359	229.945	-0.0986827	0.142801	-0.691051	0.489534	0.745777
malZ	maltodextrin glucosidase	CDS	422518	424332	385.15	0.117698	0.132492	0.888346	0.374355	0.664675
acpH	acyl carrier protein phosphodiesterase	CDS	424337	424918	375.38	-0.213698	0.114085	-1.87314	0.0610492	0.249918
queA	tRNA preQ1(34) S-adenosylmethionine ribosyltransferase-isomerase	CDS	425011	426081	97.6987	-0.533714	0.183462	-2.90913	0.00362431	0.0327039
tgt	tRNA-guanine transglycosylase	CDS	426137	427264	233.644	-0.0178368	0.118647	-0.150335	0.8805	0.958157
yajC	Sec translocon accessory complex subunit YajC	CDS	427287	427619	519.49	0.101323	0.0858057	1.18084	0.237666	0.531157
secD	Sec translocon accessory complex subunit SecD	CDS	427647	429494	959.945	0.0923803	0.0874349	1.05656	0.290712	0.584077
secF	Sec translocon accessory complex subunit SecF	CDS	429505	430476	743.701	-0.16846	0.0886819	-1.89959	0.0574867	0.239933
yajD	HNH nuclease family protein YajD	CDS	430605	430952	338.894	-0.225317	0.127943	-1.76107	0.0782259	0.290274
tsx	nucleoside-specific channel-forming protein Tsx	CDS	431129	432013	105.666	-0.120601	0.155777	-0.774191	0.438818	0.710919
yajI	putative lipoprotein YajI	CDS	432312	432851	235.122	-0.132386	0.118361	-1.1185	0.263353	0.555614
nrdR	NrdR transcriptional repressor	CDS	433002	433451	469.396	0.00895923	0.0940516	0.0952587	0.924109	0.974948
ribD	fused diaminohydroxyphosphoribosylaminopyrimidine deaminase/5-amino-6-(5-phosphoribosylamino)uracil reductase	CDS	433455	434558	739.934	0.236	0.0962041	2.45311	0.0141626	0.0916513
ribE	6%2C7-dimethyl-8-ribityllumazine synthase	CDS	434647	435117	193.405	0.151334	0.134766	1.12294	0.261462	0.554278
nusB	transcription antitermination protein NusB	CDS	435137	435556	162.258	0.238183	0.148189	1.6073	0.107989	0.347083
thiL	thiamine monophosphate kinase	CDS	435634	436611	233.777	0.0113578	0.11941	0.0951164	0.924222	0.974948
pgpA	phosphatidylglycerophosphatase A	CDS	436589	437107	440.894	0.00593008	0.112	0.0529474	0.957774	0.985989
yajO	1-deoxyxylulose-5-phosphate synthase YajO	CDS	437161	438135	2411.73	0.00549101	0.0786432	0.0698218	0.944335	0.981933
dxs	1-deoxy-D-xylulose-5-phosphate synthase	CDS	438315	440177	448.527	-0.00329952	0.114259	-0.0288776	0.976962	0.989576
ispA	geranyl diphosphate/farnesyl diphosphate synthase	CDS	440202	441101	299.159	-0.0343626	0.136355	-0.252008	0.801035	0.920517
xseB	exodeoxyribonuclease VII subunit XseB	CDS	441101	441343	331.911	-0.0977897	0.127731	-0.765592	0.443919	0.714737
thiI	tRNA uridine 4-sulfurtransferase	CDS	441549	442997	278.785	0.01307	0.135167	0.0966955	0.922968	0.974948
yajL	protein/nucleic acid deglycase 3	CDS	443051	443641	554.399	0.0635555	0.128254	0.495544	0.620216	0.827241
panE	2-dehydropantoate 2-reductase	CDS	443604	444515	901.033	0.223261	0.0717235	3.11281	0.00185317	0.0191494
yajQ	nucleotide binding protein YajQ	CDS	444683	445174	1726.33	0.0548855	0.0887343	0.618538	0.536221	0.775578
yajR	putative transport protein YajR	CDS	445302	446666	199.288	-0.206894	0.139315	-1.48508	0.137522	0.39747
cyoE	heme O synthase	CDS	446815	447705	1041.25	0.276505	0.119528	2.31331	0.0207058	0.121287
cyoD	cytochrome bo3 subunit 4	CDS	447717	448046	214.533	0.349826	0.127812	2.73704	0.00619946	0.0499596
cyoC	cytochrome bo3 subunit 3	CDS	448046	448660	263.948	0.613418	0.134239	4.56959	4.88674e-06	0.000142308
cyoB	cytochrome bo3 subunit 1	CDS	448650	450641	547.436	0.63017	0.115764	5.44357	5.22234e-08	2.33426e-06
cyoA	cytochrome bo3 subunit 2	CDS	450663	451610	426.156	0.5975	0.11222	5.32439	1.01295e-07	4.05601e-06
ampG	muropeptide:H(+) symporter	CDS	452070	453545	92.3875	-0.166693	0.191795	-0.86912	0.384782	0.672624
yajG	putative lipoprotein YajG	CDS	453589	454167	241.431	-0.0831051	0.132884	-0.625396	0.531711	0.774497
bolA	DNA-binding transcriptional dual regulator BolA	CDS	454472	454789	8986.92	-0.0349481	0.0737821	-0.473666	0.635738	0.834623
tig	trigger factor	CDS	455133	456431	609.297	-0.0106384	0.109591	-0.0970738	0.922668	0.974948
clpP	ATP-dependent Clp protease proteolytic subunit	CDS	456677	457300	2691.37	0.20634	0.0690082	2.99008	0.00278907	0.0265376
clpX	ATP-dependent Clp protease ATP-binding subunit ClpX	CDS	457426	458700	11224.6	0.139456	0.0679181	2.0533	0.0400431	0.192648
lon	Lon protease	CDS	458888	461242	3382.11	0.210861	0.0897216	2.35016	0.0187651	0.112532
hupB	DNA-binding protein HU-beta	CDS	461451	461723	1341.73	0.207358	0.121617	1.705	0.0881937	0.310249
ppiD	periplasmic folding chaperone	CDS	461915	463786	2628.28	0.177262	0.0857445	2.06733	0.038703	0.188756
ybaV	helix-hairpin-helix 3 family protein	CDS	463937	464308	46.4299	-0.0432872	0.2403	-0.180138	0.857044	0.951062
fadM	long-chain acyl-CoA thioesterase FadM	CDS	464402	464800	250.434	-0.370366	0.111217	-3.33014	0.000868037	0.0105928
queC	7-cyano-7-deazaguanine synthase	CDS	464852	465547	395.135	0.106412	0.114784	0.927058	0.353896	0.648107
ybaE	uncharacterized protein YbaE	CDS	465612	467312	89.8394	0.069512	0.213071	0.326239	0.744243	0.891604
cof	HMP-PP phosphatase	CDS	467412	468230	158.997	-0.362782	0.152127	-2.38473	0.0170917	0.104953
decR	DNA-binding transcriptional activator DecR	CDS	468383	468841	158.444	-0.280477	0.184186	-1.52279	0.127811	0.380857
mdlA	ABC transporter family protein MdlA	CDS	468871	470643	401.215	-0.103245	0.144546	-0.714271	0.475059	0.73734
mdlB	ABC transporter family protein MdlB	CDS	470636	472417	361.854	0.0273488	0.126061	0.21695	0.828247	0.934757
glnK	nitrogen regulatory protein PII-2	CDS	472598	472936	29019.1	0.549996	0.123345	4.45901	8.23406e-06	0.000226084
amtB	ammonium transporter	CDS	472966	474252	55868.7	0.486131	0.0743779	6.53596	6.32023e-11	5.7326e-09
tesB	acyl-CoA thioesterase II	CDS	474301	475161	336.202	-0.370332	0.116595	-3.17621	0.00149212	0.0162484
ybaY	PF09619 family lipoprotein YbaY	CDS	475379	475951	3651.63	0.0995279	0.0620999	1.60271	0.109	0.348291
ybaZ	DNA base-flipping protein	CDS	475982	476371	274.675	0.0160052	0.143843	0.111268	0.911404	0.970285
ffs	signal recognition particle 4.5S RNA	ncRNA	476448	476561	106438	0.5534	0.21305	2.59752	0.00938998	0.069704
ybaA	DUF1428 domain-containing protein YbaA	CDS	476672	477025	1209.84	-0.273083	0.108919	-2.50721	0.012169	0.082355
pdeB	cyclic di-GMP phosphodiesterase PdeB	CDS	477067	478617	329.336	-0.116143	0.137274	-0.846066	0.397516	0.680873
ylaC	putative inner membrane protein	CDS	478781	479251	166.755	0.155245	0.1575	0.985678	0.324291	0.620187
maa	maltose O-acetyltransferase	CDS	479367	479918	358.647	0.0850916	0.152613	0.557565	0.577141	0.797173
hha	hemolysin expression-modulating protein Hha	CDS	480090	480308	963.814	-0.0553691	0.0884328	-0.626114	0.53124	0.774397
tomB	Hha toxicity modulator TomB	CDS	480334	480708	2536.6	0.00547325	0.0756453	0.0723541	0.94232	0.981672
acrB	multidrug efflux pump RND permease AcrB	CDS	481254	484403	2445.06	-0.0313636	0.067747	-0.462952	0.643399	0.839157
acrA	multidrug efflux pump membrane fusion lipoprotein AcrA	CDS	484426	485619	1855.78	0.117328	0.0734985	1.59633	0.110415	0.351783
acrR	DNA-binding transcriptional repressor AcrR	CDS	485761	486408	29.9722	-0.186156	0.269254	-0.691378	0.489328	0.745777
mscK	potassium dependent%2C small conductance mechanosensitive channel	CDS	486536	489898	472.582	-0.0761341	0.109519	-0.695168	0.48695	0.743387
ybaM	DUF2496 domain-containing protein YbaM	CDS	490110	490271	174.702	0.0682115	0.159088	0.428766	0.668093	0.853032
priC	primosomal replication protein N''	CDS	490285	490812	303.918	0.284454	0.116124	2.44958	0.0143024	0.0922456
ybaN	DUF454 domain-containing inner membrane protein YbaN	CDS	490882	491259	189.905	-0.168862	0.212839	-0.793379	0.427557	0.706287
apt	adenine phosphoribosyltransferase	CDS	491412	491963	111.678	0.0283117	0.189266	0.149587	0.88109	0.958157
dnaX	DNA polymerase III subunit tau	CDS	492092	494023	929.637	0.0392565	0.0926803	0.423569	0.67188	0.853506
dnaX	DNA polymerase III subunit gamma	CDS	492092	493375	370.144	0.0417196	0.127074	0.328309	0.742678	0.891604
dnaX	DNA polymerase III subunit gamma	CDS	493375	493386	19.9725	-0.137119	0.314334	-0.43622	0.662677	NA
ybaB	putative nucleoid-associated protein YbaB	CDS	494076	494405	892.519	0.00986828	0.102541	0.096237	0.923332	0.974948
recR	recombination mediator protein RecR	CDS	494405	495010	522.876	-0.0790992	0.0926161	-0.854054	0.393075	0.679397
htpG	chaperone protein HtpG	CDS	495120	496994	1175.94	0.0204351	0.129218	0.158144	0.874343	0.9574
adk	adenylate kinase	CDS	497175	497819	522.96	0.074336	0.143311	0.518703	0.603968	0.818227
hemH	ferrochelatase	CDS	498055	499017	423.776	0.276252	0.0969291	2.85004	0.00437139	0.0377609
aes	acetylesterase	CDS	499014	499973	60.4022	-0.135807	0.229549	-0.591625	0.554102	0.784106
gsk	inosine/guanosine kinase	CDS	500125	501429	174.054	-0.228345	0.163333	-1.39803	0.162104	0.437089
ybaL	putative transporter YbaL	CDS	501562	503238	1309.5	0.0111609	0.0745769	0.149656	0.881036	0.958157
fsr	fosmidomycin efflux pump	CDS	503476	504696	165.122	-0.0100982	0.144873	-0.0697033	0.94443	0.981933
ushA	5'-nucleotidase/UDP-sugar hydrolase	CDS	504914	506566	925.557	0.235322	0.11271	2.08785	0.0368117	0.183296
ybaK	Cys-tRNA(Pro)/Cys-tRNA(Cys) deacylase YbaK	CDS	506603	507082	108.843	-0.118269	0.165606	-0.714161	0.475127	0.73734
chiX	small regulatory RNA ChiX	ncRNA	507204	507287	31112.6	0.103886	0.142497	0.729042	0.465976	0.728728
ybaP	TraB family protein YbaP	CDS	507286	508080	248.955	0.00213717	0.135643	0.0157558	0.987429	0.993893
ybaQ	DNA-binding transcriptional regulator YbaQ	CDS	508218	508559	881.761	-0.156113	0.0833736	-1.87246	0.0611435	0.250038
copA	Cu(+) exporting P-type ATPase	CDS	508875	511379	1716.54	0.166443	0.107581	1.54714	0.121829	0.371042
copA	soluble Cu(+) chaperone	CDS	511176	511379	285.574	0.304327	0.119311	2.55071	0.0107504	0.0753192
copA	soluble Cu(+) chaperone	CDS	511168	511176	0	NA	NA	NA	NA	NA
glsA	glutaminase 1	CDS	511641	512573	208.724	-0.0153833	0.122327	-0.125755	0.899925	0.966282
ybaT	putative transporter YbaT	CDS	512576	513868	315.367	-0.0459053	0.121143	-0.378934	0.704737	0.870504
cueR	DNA-binding transcriptional dual regulator CueR	CDS	513993	514400	792.932	0.0604797	0.0820891	0.736756	0.461271	0.726095
ybbJ	NfeD-like family protein YbbJ	CDS	514401	514859	386.806	0.277002	0.108929	2.54296	0.0109917	0.0765435
qmcA	PHB domain-containing protein QmcA	CDS	514856	515773	562.3	0.532099	0.125424	4.24239	2.21147e-05	0.000500053
fetA	putative iron ABC exporter ATP-binding subunit FetA	CDS	515919	516596	137.321	0.294917	0.140545	2.09838	0.0358717	0.180014
fetB	putative iron ABC exporter membrane subunit FetB	CDS	516583	517362	123.389	0.218216	0.16012	1.36282	0.172938	0.454702
cnoX	chaperedoxin	CDS	517425	518279	1376.56	0.245381	0.0933009	2.63	0.00853847	0.0643566
ybbO	NADP(+)-dependent aldehyde reductase YbbO	CDS	518340	519149	183.36	0.21705	0.121389	1.78806	0.0737671	0.280654
tesA	multifunctional acyl-CoA thioesterase I and protease I and lysophospholipase L1	CDS	519139	519765	185.894	0.21413	0.16556	1.29337	0.195884	0.483517
ybbA	putative ABC transporter ATP-binding protein YbbA	CDS	519733	520419	306.673	0.353146	0.120144	2.93937	0.00328885	0.0302784
ybbP	putative ABC transporter membrane subunit YbbP	CDS	520416	522830	560.665	0.240201	0.0982407	2.44502	0.0144844	0.0929514
rhsD	protein RhsD	CDS	523261	527541	479.398	-0.131795	0.151437	-0.870294	0.38414	0.672287
ybbC	PF15631 family protein YbbC	CDS	527581	527949	77.4052	0.274185	0.193967	1.41356	0.15749	0.428748
ylbG	putative DNA-binding transcriptional regulator YlbG	CDS	529645	530016	103.684	0.0557239	0.220786	0.252389	0.800741	0.920517
selU	tRNA 2-selenouridine synthase	CDS	530132	531226	89.1336	-0.0394701	0.164306	-0.240224	0.810157	0.924931
allS	DNA-binding transcriptional activator AllS	CDS	531295	532221	33.2685	-0.434335	0.284742	-1.52537	0.127168	0.379925
allA	ureidoglycolate lyase	CDS	532451	532933	19.8535	0.576803	0.319748	1.80393	0.0712424	NA
allR	DNA-binding transcriptional repressor AllR	CDS	533011	533826	2795.16	-0.192581	0.0999213	-1.92733	0.0539389	0.230627
allZ	small RNA AllZ	ncRNA	533629	533863	1796.19	-0.398301	0.143088	-2.78361	0.00537582	0.0444493
gcl	glyoxylate carboligase	CDS	533916	535697	270.716	0.0624011	0.109877	0.567919	0.57009	0.792846
hyi	hydroxypyruvate isomerase	CDS	535710	536486	79.1668	0.395969	0.174328	2.27141	0.0231224	0.131678
glxR	tartronate semialdehyde reductase 2	CDS	536586	537464	31.2822	0.436848	0.284396	1.53606	0.124525	0.376716
allW	allantoin transporter	CDS	537633	539087	13.3054	0.536898	0.359766	1.49235	0.135606	NA
allB	allantoinase	CDS	539147	540508	200.016	-0.220178	0.152705	-1.44186	0.149342	0.416697
ybbY	putative purine transporter	CDS	540565	541866	115.459	-0.108531	0.171405	-0.633184	0.526613	0.772339
glxK	glycerate 2-kinase 2	CDS	541888	543033	159.378	-0.0843577	0.143133	-0.589367	0.555615	0.784469
allE	(S)-ureidoglycine aminohydrolase	CDS	543261	544046	177.651	0.239716	0.121854	1.96724	0.0491552	0.217992
allC	allantoate amidohydrolase	CDS	544057	545292	110.986	0.22323	0.1524	1.46476	0.142986	0.405943
allD	ureidoglycolate dehydrogenase	CDS	545314	546363	4.82203	0.276171	0.528419	0.522637	0.601227	NA
fdrA	putative oxamate carbamoyltransferase FdrA	CDS	546680	548347	15.2741	0.488327	0.356988	1.36791	0.17134	NA
ylbE	DUF1116 domain-containing protein YlbE	CDS	548357	549616	33.8017	0.184494	0.259204	0.71177	0.476607	0.738145
ylbF	DUF2877 domain-containing protein YlbF	CDS	549627	550442	29.4912	-0.303099	0.371098	-0.816764	0.414063	0.695351
ybcF	putative carbamate kinase	CDS	550439	551332	37.6757	0.0852995	0.274765	0.310445	0.756222	0.898584
purK	5-(carboxyamino)imidazole ribonucleotide synthase	CDS	551527	552594	80.7488	-0.292938	0.224829	-1.30294	0.192596	0.479185
purE	N(5)-carboxyaminoimidazole ribonucleotide mutase	CDS	552591	553100	50.0752	0.180495	0.257656	0.700527	0.483598	0.742131
lpxH	UDP-2%2C3-diacylglucosamine diphosphatase	CDS	553218	553940	444.181	-0.0493774	0.120147	-0.410975	0.681091	0.858161
ppiB	peptidyl-prolyl cis-trans isomerase B	CDS	553943	554437	3120.88	0.00797108	0.0645543	0.123479	0.901728	0.966282
cysS	cysteine--tRNA ligase	CDS	554611	555996	475.8	0.0579065	0.104993	0.551526	0.581273	0.800578
ybcI	PF04307 family inner membrane protein YbcI	CDS	556032	556553	16.4618	-0.0851951	0.396447	-0.214897	0.829848	NA
ybcJ	putative RNA-binding protein YbcJ	CDS	556661	556873	519.361	0.149498	0.102256	1.46201	0.14374	0.406575
folD	bifunctional methylenetetrahydrofolate dehydrogenase/methenyltetrahydrofolate cyclohydrolase	CDS	556875	557741	895.761	0.0779772	0.128564	0.606523	0.544168	0.780654
sfmA	putative fimbrial protein SfmA	CDS	558212	558754	14.1634	0.027774	0.348963	0.0795901	0.936563	NA
sfmC	putative fimbrial chaperone SfmC	CDS	558974	559666	0.955682	0.214934	0.676924	0.317515	0.750853	NA
sfmD	putative fimbrial usher protein SfmD	CDS	559697	562300	102.077	0.397404	0.191425	2.07604	0.0378906	0.186494
sfmH	putative fimbrial adhesin protein SfmH	CDS	562336	563319	8.96612	0.661644	0.460086	1.43809	0.15041	NA
sfmF	putative fimbrial protein SfmF	CDS	563330	563845	15.2156	0.165019	0.37858	0.43589	0.662916	NA
fimZ	LuxR family transcriptional regulator FimZ	CDS	563848	564480	27.4516	-0.406239	0.293733	-1.38302	0.166658	0.444884
argU	tRNA-Arg	tRNA	564723	564799	1175.5	0.304353	0.314862	0.966623	0.333733	0.628303
intD	putative integrase	CDS	564815	565978	420.338	-0.184777	0.120828	-1.52926	0.126201	0.378996
renD	DLP12 prophage%3B protein RenD	pseudogene	566684	566776	0.517595	0.248927	0.612242	0.406582	0.684315	NA
renD	DLP12 prophage%3B protein RenD	pseudogene	568035	568247	52.3886	-0.533758	0.256549	-2.08053	0.0374766	0.185405
insE3	IS3 element protein InsE	CDS	566842	567141	23.6485	0.284969	0.292335	0.974804	0.329658	NA
insF3	IS3 element protein InsF	CDS	567138	568004	117.155	-0.0722496	0.156144	-0.462711	0.643572	0.839157
emrE	multidrug/betaine/choline efflux transporter EmrE	CDS	568315	568647	241.236	-0.180887	0.130671	-1.38429	0.166269	0.444153
ylcJ	protein YlcJ	CDS	568695	568844	12.2365	-0.302806	0.425943	-0.710907	0.477142	NA
ybcK	putative recombinase YbcK	CDS	568902	570428	39.0767	-0.60145	0.290566	-2.06993	0.0384592	0.188328
ybcL	periplasmic protein YbcL	CDS	570893	571444	32.3534	-0.284059	0.261549	-1.08607	0.27745	0.56881
ybcM	putative DNA-binding transcriptional regulator	CDS	571454	572251	269.253	-0.101517	0.147493	-0.688279	0.491277	0.746799
ylcH	uncharacterized protein YlcH	CDS	572368	572469	76.1702	-0.593029	0.267787	-2.21456	0.0267903	0.146489
ybcN	DNA base-flipping protein	CDS	572466	572921	2.34136	-0.226299	0.680966	-0.33232	0.739647	NA
ninE	NinE family prophage protein	CDS	572921	573091	0.28872	-0.172782	0.541817	-0.318894	0.749807	NA
ybcO	putative nuclease YbcO	CDS	573084	573374	1.83004	-0.463271	0.678686	-0.6826	0.49486	NA
rusA	crossover junction endodeoxyribonuclease RusA	CDS	573371	573733	3.17012	0.30616	0.651015	0.47028	0.638155	NA
ylcG	uncharacterized protein YlcG	CDS	573730	573870	5.25068	-0.251358	0.592027	-0.424571	0.671149	NA
quuD	prophage antitermination protein Q homolog QuuD	CDS	573956	574339	34.6011	-0.458289	0.288659	-1.58765	0.112366	0.354626
nmpC	DLP12 prophage%3B putative outer membrane porin NmpC	pseudogene	575786	576825	70.4588	0.214231	0.172641	1.2409	0.214641	0.501031
nmpC	DLP12 prophage%3B putative outer membrane porin NmpC	pseudogene	574529	574586	9.00732	-0.650485	0.525527	-1.23778	0.215799	NA
insH2	IS5 transposase and trans-activator	CDS	574737	575717	785.213	0.336251	0.0782839	4.29528	1.74473e-05	0.000413997
essD	putative phage lysis protein	CDS	577398	577613	11.531	0.259736	0.428249	0.606506	0.544179	NA
rrrD	lysozyme	CDS	577613	578110	35.5941	0.214087	0.237841	0.900128	0.368052	0.658656
rzpD	putative prophage endopeptidase RzpD	CDS	578107	578568	23.6759	0.283335	0.299741	0.945264	0.344524	NA
rzoD	putative prophage lysis lipoprotein RzoD	CDS	578327	578509	8.60086	-0.0559137	0.428045	-0.130626	0.896071	NA
borD	prophage lipoprotein BorD	CDS	578600	578893	10.4739	0.124723	0.417435	0.298784	0.765105	NA
ybcV	DUF1398 domain-containing protein YbcV	CDS	579184	579594	2.64147	-0.147492	0.647236	-0.22788	0.81974	NA
ybcW	uncharacterized protein YbcW	CDS	579880	580086	19.7329	-0.0716717	0.392338	-0.182679	0.85505	NA
ylcI	DUF3950 domain-containing protein YlcI	CDS	580251	580445	1.66333	0.318077	0.683243	0.465539	0.641545	NA
nohD	putative DNA-packaging protein NohD	CDS	580834	581379	22.6884	-0.187931	0.331724	-0.566528	0.571035	NA
tfaD	putative tail fiber assembly protein TfaD	CDS	581534	582097	9.38343	-0.0667147	0.471855	-0.141388	0.887563	NA
tfaX	protein TfaX	CDS	582875	583060	8.1706	-0.327989	0.486243	-0.674538	0.499969	NA
appY	DNA-binding transcriptional activator AppY	CDS	583681	584430	98.5719	-0.746969	0.215944	-3.45909	0.000542007	0.00715971
ompT	omptin family outer membrane protease OmpT	CDS	584680	585633	1798.73	0.0353369	0.100966	0.349989	0.726347	0.88301
envY	DNA-binding transcriptional activator EnvY	CDS	586147	586908	40.9483	-0.197495	0.270463	-0.73021	0.465262	0.728203
ybcH	putative exopolysaccharide secretion system auxiliary component	CDS	587091	587981	90.4968	-0.229358	0.170411	-1.34591	0.178332	0.461818
nfrA	exopolysaccharide secretion system outer membrane protein NfrA	CDS	587982	590954	284.588	0.095895	0.110566	0.867313	0.38577	0.673946
nfrB	cyclic di-3'%2C5'-guanylate-activated glycosyltransferase	CDS	590941	593178	214.094	-0.242048	0.160234	-1.51059	0.130894	0.386065
cusS	sensor histidine kinase CusS	CDS	593328	594770	59.0044	-0.562367	0.222584	-2.52653	0.0115194	0.0793559
cusR	DNA-binding transcriptional activator CusR	CDS	594760	595443	161.653	-0.191172	0.133945	-1.42725	0.153509	0.421492
cusC	copper/silver export system outer membrane channel	CDS	595600	596973	39.7964	0.361059	0.224986	1.60481	0.108536	0.347098
cusF	copper/silver export system periplasmic binding protein	CDS	597131	597463	9.99443	0.657253	0.367131	1.79024	0.0734147	NA
cusB	copper/silver export system membrane fusion protein	CDS	597479	598702	41.0211	0.128021	0.220323	0.581064	0.561198	0.786454
cusA	copper/silver export system RND permease	CDS	598714	601857	136.539	0.0639221	0.148362	0.430851	0.666577	0.851835
pheP	phenylalanine:H(+) symporter PheP	CDS	601959	603335	133.268	-0.110435	0.152107	-0.726033	0.467818	0.730717
ybdG	miniconductance mechanosensitive channel YbdG	CDS	603416	604663	224.688	0.139641	0.139951	0.997784	0.318384	0.613775
nfsB	NAD(P)H-dependent nitroreductase NfsB	CDS	604771	605424	469.741	0.0866379	0.115593	0.74951	0.45355	0.719837
ybdF	PF04237 family protein YbdF	CDS	605518	605886	103.079	0.00889255	0.169182	0.052562	0.958081	0.986
ybdJ	DUF1158 domain-containing protein YbdJ	CDS	605951	606199	428.834	0.0318969	0.0965376	0.330409	0.741091	0.891604
ybdK	putative glutamate--cysteine ligase 2	CDS	606265	607383	1271.71	0.110394	0.0884223	1.24848	0.211855	0.497034
sokE	small RNA SokE	ncRNA	607733	607792	1716.47	-0.191001	0.218277	-0.875041	0.381552	0.670025
hokE	small toxic polypeptide HokE	CDS	607836	607988	14.8176	0.178869	0.360317	0.496421	0.619597	NA
insL2	IS186/IS421 transposase	CDS	608065	609177	274.219	0.0463722	0.116776	0.397102	0.691292	0.86361
entD	phosphopantetheinyl transferase EntD	CDS	609459	610079	33.6124	0.165531	0.278808	0.593709	0.552707	0.783293
fepA	ferric enterobactin outer membrane transporter	CDS	610254	612494	248.937	-0.120719	0.149136	-0.809459	0.418251	0.697146
fes	ferric enterobactin esterase	CDS	612737	613939	270.43	-0.428064	0.245407	-1.7443	0.0811061	0.295238
ybdZ	enterobactin biosynthesis protein YbdZ	CDS	613942	614160	61.1409	-0.482758	0.425141	-1.13553	0.256155	0.548252
entF	apo-serine activating enzyme	CDS	614157	618038	592.118	-0.169354	0.141735	-1.19486	0.23214	0.523986
fepE	polysaccharide co-polymerase family protein FepE	CDS	618254	619387	6.07063	-0.770619	0.501892	-1.53543	0.124679	NA
fepC	ferric enterobactin ABC transporter ATP binding subunit	CDS	619384	620199	24.9518	0.175308	0.362157	0.484065	0.62834	0.83117
fepG	ferric enterobactin ABC transporter membrane subunit FepG	CDS	620196	621188	28.6567	-0.178574	0.302028	-0.59125	0.554353	0.784106
fepD	ferric enterobactin ABC transporter membrane subunit FebD	CDS	621185	622189	207.275	-0.33887	0.22142	-1.53044	0.125908	0.378979
entS	enterobactin exporter EntS	CDS	622300	623550	122.468	-0.302715	0.251966	-1.20141	0.229591	0.520677
fepB	ferric enterobactin ABC transporter periplasmic binding protein	CDS	623554	624510	238.99	0.135886	0.216527	0.627571	0.530285	0.773886
entC	isochorismate synthase EntC	CDS	624885	626060	127.826	0.0410518	0.277064	0.148167	0.882211	0.958157
entE	2%2C3-dihydroxybenzoate-AMP ligase	CDS	626070	627680	112.058	0.0263461	0.250441	0.105199	0.916218	0.972605
entB	enterobactin synthase component B	CDS	627694	628551	70.0274	-0.417958	0.267503	-1.56245	0.118183	0.365483
entA	2%2C3-dihydro-2%2C3-dihydroxybenzoate dehydrogenase	CDS	628551	629297	95.9554	0.293659	0.232948	1.26062	0.207445	0.491985
entH	proofreading thioesterase in enterobactin biosynthesis	CDS	629300	629713	60.6025	-0.231781	0.261017	-0.887993	0.374544	0.664704
cstA	pyruvate transporter CstA	CDS	629894	631999	593.436	0.106893	0.102219	1.04573	0.295687	0.588617
ybdD	PF04328 family protein YbdD	CDS	632182	632379	367.1	-0.114583	0.106046	-1.0805	0.279919	0.572042
hcxA	hydroxycarboxylate dehydrogenase A	CDS	632389	633477	337.481	-0.351001	0.141883	-2.47388	0.0133654	0.0887336
ybdL	methionine transaminase	CDS	633586	634746	302.826	-0.328061	0.171164	-1.91665	0.055283	0.233098
ybdM	ParB-like nuclease domain-containing protein YbdM	CDS	634747	635376	34.8303	-0.0175182	0.282853	-0.0619338	0.950616	0.983411
ybdN	putative PAPS reductase/DUF3440 domain-containing protein YbdN	CDS	635349	636569	18.0504	-0.101412	0.335341	-0.302415	0.762335	NA
citR	DNA-binding transcriptional repressor CitR	CDS	636716	637618	13.4349	-1.00439	0.408476	-2.45887	0.0139376	NA
dsbG	protein sulfenic acid reductase and chaperone DsbG	CDS	637827	638573	252.197	-0.192688	0.124108	-1.55258	0.120523	0.369449
ahpC	alkyl hydroperoxide reductase%2C AhpC component	CDS	638945	639508	14456.5	0.0307763	0.0834757	0.368686	0.712362	0.875142
ahpF	alkyl hydroperoxide reductase%2C AhpF component	CDS	639753	641318	3741.64	0.0913037	0.0682055	1.33866	0.180683	0.465201
uspG	universal stress protein G	CDS	641439	641867	1549	0.363466	0.105649	3.44033	0.000581005	0.00754521
ybdR	putative Zn(2(+))-dependent alcohol dehydrogenase YbdR	CDS	642088	643326	305.097	-0.711278	0.123806	-5.74512	9.1854e-09	5.0441e-07
yldA	protein YldA	CDS	643330	643419	1.85699	-0.0181142	0.658256	-0.0275184	0.978046	NA
rnk	nucleoside diphosphate kinase regulator	CDS	643557	643967	203.747	-0.16401	0.12013	-1.36528	0.172165	0.453601
rna	RNase I	CDS	644197	645003	580.88	-0.131495	0.0833048	-1.57849	0.114454	0.358545
citT	citrate:succinate antiporter	CDS	645117	646580	54.3503	0.124882	0.255971	0.487873	0.62564	0.830155
citG	triphosphoribosyl-dephospho-CoA synthase	CDS	646631	647509	5.00243	0.793585	0.520495	1.52467	0.12734	NA
citX	apo-citrate lyase phosphoribosyl-dephospho-CoA transferase	CDS	647484	648035	4.78098	0.104021	0.565515	0.183941	0.85406	NA
citF	citrate lyase alpha subunit	CDS	648039	649571	4.03794	0.610677	0.566685	1.07763	0.281199	NA
citE	citrate lyase beta subunit	CDS	649582	650490	1.70904	-0.0932956	0.684708	-0.136256	0.891619	NA
citD	citrate lyase acyl carrier protein	CDS	650487	650783	0.325753	0	0.517382	0	1	NA
citC	citrate lyase synthetase	CDS	650798	651856	2.24158	-0.656077	0.675331	-0.97149	0.331305	NA
dpiB	sensor histidine kinase DpiB	CDS	652235	653893	156.951	-0.16533	0.142416	-1.1609	0.245684	0.539354
dpiA	DNA-binding transcriptional dual regulator DpiA	CDS	653862	654542	104.295	0.0308609	0.169539	0.182028	0.855561	0.950238
dcuC	anaerobic C4-dicarboxylate transporter DcuC	CDS	654583	655968	65.0765	-0.153806	0.216672	-0.709855	0.477794	0.738528
pagP	Lipid A palmitoyltransferase	CDS	656557	657117	57.5028	-0.358259	0.216995	-1.651	0.0987377	0.329292
cspE	transcription antiterminator and regulator of RNA stability CspE	CDS	657292	657501	13075.3	-0.145063	0.107829	-1.3453	0.178528	0.461818
crcB	F(-) channel	CDS	657555	657938	335.309	-0.158435	0.109263	-1.45004	0.147049	0.412641
tatE	twin arginine protein translocation system - TatE protein	CDS	658947	659150	3524.88	-0.271258	0.101114	-2.68269	0.00730322	0.0571764
lipA	lipoyl synthase	CDS	659251	660216	1410.98	0.566804	0.109904	5.15727	2.50579e-07	9.63227e-06
ybeF	putative DNA-binding transcriptional regulator YbeF	CDS	660425	661378	17.6646	-0.355276	0.4158	-0.85444	0.392861	NA
lipB	lipoyl(octanoyl) transferase	CDS	661637	662278	87.3124	-0.112155	0.192411	-0.582893	0.559965	0.785597
ybeD	DUF493 domain-containing protein YbeD	CDS	662379	662642	5596.29	0.00262448	0.130536	0.0201054	0.983959	0.991819
dacA	D-alanyl-D-alanine carboxypeptidase DacA	CDS	662752	663963	364.797	0.297107	0.103699	2.86509	0.00416896	0.0362568
rlpA	rare lipoprotein RlpA	CDS	664102	665190	827.885	0.112653	0.0811816	1.38767	0.165238	0.442321
mrdB	peptidoglycan glycosyltransferase MrdB	CDS	665201	666313	731.358	0.0510144	0.104985	0.485921	0.627023	0.830844
mrdA	peptidoglycan DD-transpeptidase MrdA	CDS	666316	668217	180.967	0.00317563	0.149924	0.0211817	0.983101	0.991353
rlmH	23S rRNA m(3)psi1915 methyltransferase	CDS	668248	668715	85.2582	0.267052	0.195953	1.36284	0.172934	0.454702
rsfS	ribosomal silencing factor RsfS	CDS	668719	669036	124.496	-0.0563037	0.161604	-0.348405	0.727536	0.883772
cobC	putative adenosylcobalamin phosphatase/alpha-ribazole phosphatase	CDS	669296	669907	39.3947	-0.0235279	0.273006	-0.0861809	0.931323	0.977467
nadD	nicotinate-nucleotide adenylyltransferase	CDS	669931	670572	137.213	-0.114865	0.139227	-0.825017	0.409362	0.690835
holA	DNA polymerase III subunit delta	CDS	670574	671605	454.479	-0.219052	0.105774	-2.07094	0.0383641	0.188101
lptE	lipopolysaccharide assembly protein LptE	CDS	671605	672186	850.564	-0.0695446	0.0829716	-0.838174	0.401933	0.683944
leuS	leucine--tRNA ligase	CDS	672201	674783	3390.3	-0.036774	0.0647419	-0.568009	0.570029	0.792846
ybeL	DUF1451 domain-containing protein YbeL	CDS	675018	675500	2697.92	-0.0198274	0.0842396	-0.235369	0.813922	0.927302
ybeQ	Sel1 repeat-containing protein YbeQ	CDS	675570	676547	63.3821	-0.0158339	0.264366	-0.0598938	0.95224	0.983411
ybeR	DUF1266 domain-containing protein YbeR	CDS	676711	677418	11.658	-0.187017	0.550321	-0.339833	0.733982	NA
djlB	J domain-containing protein DjlB	CDS	677415	678842	25.9961	-0.102265	0.296666	-0.344713	0.73031	0.8849
ybeT	Sel1 repeat-containing protein YbeT	CDS	678852	679406	15.592	-0.380613	0.354199	-1.07457	0.282566	NA
ybeU	DUF1266 domain-containing protein YbeU	CDS	679508	680215	36.52	0.169512	0.294833	0.574942	0.565331	0.789165
djlC	co-chaperone DjlC	CDS	680212	681663	75.5947	-0.166436	0.203412	-0.81822	0.413232	0.694562
hscC	chaperone protein HscC	CDS	681723	683393	68.9485	0.00750666	0.222195	0.0337841	0.973049	0.987714
rihA	pyrimidine-specific ribonucleoside hydrolase RihA	CDS	683477	684412	52.3149	-0.0110634	0.222664	-0.0496868	0.960372	0.986151
gltL	glutamate/aspartate ABC transporter ATP binding subunit	CDS	684530	685255	550.42	0.305433	0.13506	2.26146	0.0237306	0.133754
gltK	glutamate/aspartate ABC transporter membrane subunit GltK	CDS	685255	685929	291.982	0.297844	0.179478	1.6595	0.0970154	0.325763
gltJ	glutamate/aspartate ABC transporter membrane subunit GltJ	CDS	685929	686669	498.273	0.416049	0.159714	2.60496	0.00918856	0.0685841
sroC	small regulatory RNA SroC	ncRNA	686681	686843	2459.49	0.0234711	0.108128	0.217068	0.828155	0.934757
gltI	glutamate/aspartate ABC transporter periplasmic binding protein	CDS	686839	687747	5286.65	0.439386	0.10274	4.2767	1.89687e-05	0.000441912
insH3	IS5 transposase and trans-activator	CDS	687997	688977	848.67	0.323259	0.0786335	4.11095	3.94026e-05	0.00078074
lnt	apolipoprotein N-acyltransferase	CDS	689343	690881	1015.46	-0.113101	0.094842	-1.19252	0.233059	0.525046
ybeX	CorC-HlyC family protein YbeX	CDS	690906	691784	971.96	0.13196	0.069584	1.89642	0.0579052	0.241048
ybeY	endoribonuclease YbeY	CDS	691874	692341	969.854	0.0134868	0.0789568	0.170813	0.864371	0.954681
ybeZ	PhoH-like protein	CDS	692338	693378	2557.75	0.0735149	0.0629147	1.16849	0.242611	0.53531
miaB	isopentenyl-adenosine A37 tRNA methylthiolase	CDS	693531	694955	786.491	-0.0368556	0.086357	-0.426782	0.669538	0.853151
ubiF	3-demethoxyubiquinol 3-hydroxylase	CDS	695101	696276	1834.54	0.124464	0.0744242	1.67236	0.0944525	0.322637
glnX	tRNA-Gln	tRNA	696430	696504	1560.07	0.265112	0.279341	0.949061	0.34259	0.636124
glnV	tRNA-Gln	tRNA	696542	696616	1707.73	0.19664	0.206122	0.953996	0.340086	0.634305
metU	tRNA-Met	tRNA	696664	696740	876.86	0.154343	0.301945	0.511164	0.609236	0.821721
glnW	tRNA-Gln	tRNA	696756	696830	2272.36	0.244773	0.287285	0.852023	0.394201	0.67981
glnU	tRNA-Gln	tRNA	696865	696939	1481.23	0.206866	0.179743	1.1509	0.249774	0.542448
leuW	tRNA-Leu	tRNA	696963	697047	4080.92	0.407067	0.295171	1.37909	0.167868	0.446564
metT	tRNA-Met	tRNA	697057	697133	1681.92	0.105988	0.146152	0.725191	0.468335	0.731226
asnB	asparagine synthetase B	CDS	697513	699177	38680.6	1.06036	0.159814	6.63498	3.24558e-11	3.19897e-09
umpH	UMP phosphatase	CDS	699574	700326	386.134	-0.0995783	0.110499	-0.901166	0.3675	0.658647
nagC	DNA-binding transcriptional dual regulator NagC	CDS	700374	701594	553.682	0.00409925	0.101114	0.0405408	0.967662	0.987337
nagA	N-acetylglucosamine-6-phosphate deacetylase	CDS	701603	702751	919.114	0.0745541	0.0918578	0.811625	0.417007	0.696811
nagB	glucosamine-6-phosphate deaminase	CDS	702811	703611	296.851	-0.0105636	0.102193	-0.10337	0.91767	0.972841
nagE	N-acetylglucosamine-specific PTS enzyme IIABC component	CDS	703944	705890	1041.83	0.391539	0.106826	3.66522	0.000247123	0.00384592
glnS	glutamine--tRNA ligase	CDS	706093	707757	1254.6	0.0862694	0.0978809	0.881371	0.378117	0.666763
chiZ	small regulatory RNA ChiZ	ncRNA	708236	708333	2.10139	0.985655	0.649464	1.51764	0.129104	NA
chiP	chitooligosaccharide outer membrane channel	CDS	708334	709740	17.9095	-0.26725	0.380722	-0.701955	0.482707	NA
chiQ	lipoprotein ChiQ	CDS	709790	710116	30.7178	0.249323	0.304861	0.817826	0.413456	0.694636
fur	DNA-binding transcriptional dual regulator Fur	CDS	710200	710646	1514.21	0.0481721	0.0760322	0.633575	0.526358	0.77226
uof	RyhB-regulated fur leader peptide	CDS	710639	710725	355.642	-0.0515086	0.113034	-0.455693	0.648611	0.841749
fldA	flavodoxin 1	CDS	710935	711465	931.777	0.0224672	0.0999754	0.224727	0.822192	0.930929
ybfE	ribbon-helix-helix domain-containing protein YbfE	CDS	711605	711898	12.8849	-0.188935	0.409793	-0.461051	0.644762	NA
ybfF	esterase	CDS	712038	712802	233.14	0.227671	0.118205	1.92606	0.0540966	0.230744
seqA	negative modulator of initiation of replication	CDS	712987	713532	862.422	0.0423967	0.0819561	0.517309	0.60494	0.818227
pgm	phosphoglucomutase	CDS	713558	715198	1542.38	0.0755268	0.0735701	1.0266	0.304611	0.597168
ybfP	lipoprotein YbfP	CDS	715412	715906	15.8813	-0.12973	0.419211	-0.309463	0.756969	NA
potE	putrescine transporter PotE	CDS	716946	718265	158.6	0.118665	0.149661	0.792895	0.427839	0.706449
speF	inducible ornithine decarboxylase	CDS	718262	720460	41.1172	-0.129906	0.294212	-0.441538	0.658824	0.846696
speFL	leader peptide SpeFL	CDS	720718	720822	0.608876	-0.403849	0.626514	-0.644596	0.519189	NA
kdpE	DNA-binding transcriptional dual regulator KdpE	CDS	721056	721733	244.177	-0.235532	0.134003	-1.75766	0.0788057	0.291023
kdpD	sensor histidine kinase KdpD	CDS	721730	724414	856.566	0.0798313	0.114997	0.694201	0.487556	0.743716
kdpC	K(+) transporting P-type ATPase subunit KdpC	CDS	724407	724979	76.9848	0.0309376	0.210168	0.147204	0.882971	0.958157
kdpB	K(+) transporting P-type ATPase subunit KdpB	CDS	724988	727036	79.0959	0.151089	0.227704	0.66353	0.506991	0.761577
kdpA	K(+) transporting P-type ATPase subunit KdpA	CDS	727059	728732	14.2201	0.480799	0.368407	1.30508	0.191867	NA
kdpF	K(+) transporting P-type ATPase subunit KdpF	CDS	728732	728821	1.13716	0.702349	0.667389	1.05238	0.292624	NA
ybfA	DUF2517 domain-containing protein YbfA	CDS	729134	729340	1883.87	0.479248	0.111282	4.3066	1.65782e-05	0.000400797
rhsC	rhs element protein RhsC	CDS	729583	733776	353.522	-0.187487	0.163202	-1.1488	0.250637	0.543211
ybfB	uncharacterized protein YbfB	CDS	733776	734102	30.1155	0.0932471	0.326439	0.285649	0.775147	0.907604
ybfC	uncharacterized protein YbfC	CDS	735650	736219	57.4845	-0.35225	0.219482	-1.60491	0.108513	0.347098
ybfQ	inactive transposase YbfQ	CDS	736445	736699	3.71667	-0.862123	0.639714	-1.34767	0.177765	NA
ybfD	H repeat-associated putative transposase YbfD	CDS	738092	738853	4.82851	-0.120296	0.537091	-0.223977	0.822775	NA
ybgA	DUF1722 domain-containing protein YbgA	CDS	739001	739510	274.089	-0.266278	0.153951	-1.72963	0.0836969	0.301074
phr	deoxyribodipyrimidine photolyase	CDS	739507	740925	455.583	-0.333195	0.168584	-1.97643	0.0481062	0.215274
dtpD	dipeptide:H(+) symporter DtpD	CDS	741075	742556	162.811	-0.0696557	0.165532	-0.4208	0.673901	0.854379
ybgI	radiation resistance protein YbgI	CDS	742827	743570	1062.87	0.0706644	0.0996492	0.709132	0.478242	0.738776
pxpB	5-oxoprolinase component B	CDS	743593	744249	828.095	0.200807	0.0821887	2.44325	0.0145557	0.0932536
pxpC	5-oxoprolinase component C	CDS	744243	745175	1101.53	0.324238	0.0795892	4.0739	4.62324e-05	0.000906721
pxpA	5-oxoprolinase component A	CDS	745165	745899	585.808	0.206842	0.0952135	2.1724	0.0298251	0.157267
nei	endonuclease VIII	CDS	745935	746726	97.2197	0.251324	0.17164	1.46425	0.143126	0.406036
abrB	putative regulator	CDS	746723	747769	104.152	0.0145924	0.218388	0.0668186	0.946726	0.98304
ybgO	putative fimbrial protein YbgO	CDS	747921	748982	24.1313	-0.226362	0.339414	-0.666921	0.504822	NA
ybgP	putative fimbrial chaperone YbgP	CDS	748979	749707	24.5495	-0.190445	0.280141	-0.679818	0.496619	0.753059
ybgQ	putative fimbrial usher protein YbgQ	CDS	749722	752169	68.301	-0.132897	0.230822	-0.575754	0.564781	0.789165
ybgD	putative fimbrial protein YbgD	CDS	752229	752795	19.5642	-0.239441	0.372562	-0.642686	0.520428	NA
gltA	citrate synthase	CDS	753185	754468	6783.85	0.192519	0.0934183	2.06083	0.0393192	0.191001
ybgV	protein YbgV	CDS	754658	754690	1020.8	0.0863673	0.167024	0.517096	0.605089	0.818227
ybgU	protein YbgU	CDS	754674	754781	410.393	-0.0247218	0.103712	-0.23837	0.811594	0.926022
sdhC	succinate:quinone oxidoreductase%2C membrane protein SdhC	CDS	755177	755566	79.7246	-0.0672529	0.189874	-0.354198	0.723191	0.880844
sdhD	succinate:quinone oxidoreductase%2C membrane protein SdhD	CDS	755560	755907	113.657	0.260358	0.186147	1.39867	0.161913	0.437075
sdhA	succinate:quinone oxidoreductase%2C FAD binding protein	CDS	755907	757673	586.426	0.226292	0.147775	1.53132	0.12569	0.378934
sdhB	succinate:quinone oxidoreductase%2C [Fe-S] cluster binding protein	CDS	757689	758405	329.509	0.196475	0.118813	1.65366	0.0981974	0.328471
sucA	subunit of E1(0) component of 2-oxoglutarate dehydrogenase	CDS	758706	761507	809.82	0.249694	0.114989	2.17147	0.029896	0.157425
sucB	2-oxoglutarate dehydrogenase E2 subunit	CDS	761522	762739	480.381	0.197497	0.13076	1.51038	0.130948	0.386065
sucC	succinyl-CoA synthetase subunit beta	CDS	763014	764180	535.823	0.176635	0.101998	1.73175	0.0833179	0.300202
sucD	succinyl-CoA synthetase subunit alpha	CDS	764180	765049	479.701	0.134491	0.107462	1.25152	0.210743	0.496079
sdhX	small regulatory RNA SdhX	ncRNA	765050	765150	85.5149	-0.119153	0.179098	-0.665296	0.505861	0.760923
mngR	DNA-binding transcriptional repressor MngR	CDS	765153	765875	76.1737	0.126044	0.170365	0.739845	0.459394	0.723734
mngA	2-O-alpha-mannosyl-D-glycerate specific PTS enzyme II	CDS	765984	767960	23.7976	0.120634	0.329337	0.366294	0.714146	NA
mngB	alpha-mannosidase	CDS	767978	770611	188.668	-0.229344	0.140621	-1.63094	0.102903	0.336901
cydA	cytochrome bd-I subunit 1	CDS	771458	773026	1453.01	0.209618	0.0772286	2.71426	0.00664249	0.0527556
cydB	cytochrome bd-I subunit 2	CDS	773042	774181	969.044	0.106304	0.0927122	1.14661	0.251545	0.544447
cydX	cytochrome bd-I accessory subunit CydX	CDS	774196	774309	337.319	0.0538349	0.124926	0.430935	0.666516	0.851835
ybgE	PF09600 family protein YbgE	CDS	774309	774602	503.274	-0.249001	0.103137	-2.41429	0.0157661	0.0983845
ybgC	esterase/thioesterase	CDS	774752	775156	245.038	-0.17145	0.148568	-1.15402	0.248491	0.542009
tolQ	Tol-Pal system protein TolQ	CDS	775153	775845	295.694	0.0151039	0.109571	0.137845	0.890363	0.961662
tolR	Tol-Pal system protein TolR	CDS	775849	776277	201.556	-0.136675	0.124767	-1.09544	0.273323	0.566695
tolA	Tol-Pal system protein TolA	CDS	776342	777607	972.792	-0.157073	0.0854244	-1.83874	0.0659542	0.260831
tolB	Tol-Pal system periplasmic protein TolB	CDS	777740	779032	4615.71	0.0820693	0.0699849	1.17267	0.240927	0.53379
pal	peptidoglycan-associated outer membrane lipoprotein Pal	CDS	779067	779588	2662.29	0.0487271	0.0685002	0.711342	0.476872	0.738259
cpoB	cell division coordinator CpoB	CDS	779598	780389	1596.21	-0.0558917	0.0852004	-0.656003	0.511822	0.763987
lysT	tRNA-Lys	tRNA	780554	780629	1263.72	0.00790173	0.155987	0.0506562	0.959599	0.98602
valT	tRNA-Val	tRNA	780765	780840	10706.8	0.446922	0.300796	1.4858	0.137332	0.39722
lysW	tRNA-Lys	tRNA	780843	780918	638.555	0.145983	0.20459	0.713536	0.475514	0.737368
valZ	tRNA-Val	tRNA	781068	781143	8231.52	0.343401	0.315386	1.08883	0.276231	0.568688
lysY	tRNA-Lys	tRNA	781147	781222	576.816	0.156054	0.20792	0.750547	0.452925	0.71944
lysZ	tRNA-Lys	tRNA	781369	781444	689.463	0.125409	0.216676	0.578787	0.562733	0.787958
lysQ	tRNA-Lys	tRNA	781577	781652	3181.54	0.312039	0.304488	1.0248	0.305459	0.597245
nadA	quinolinate synthase	CDS	782085	783128	6316.84	0.0724934	0.125365	0.578257	0.563091	0.787958
pnuC	nicotinamide riboside transporter	CDS	783166	783885	4820.64	0.215864	0.0941125	2.29368	0.021809	0.12583
zitB	Zn(2(+))/Cd(2(+))/Ni(2(+))/Cu(2(+)) exporter	CDS	783882	784823	271.167	-0.0756726	0.126368	-0.598826	0.549289	0.782801
ybgS	PF13985 family protein YbgS	CDS	784937	785317	1607.65	-0.0428787	0.153192	-0.279902	0.779552	0.910267
aroG	3-deoxy-7-phosphoheptulonate synthase%2C Phe-sensitive	CDS	785633	786685	3661.03	0.171299	0.137921	1.24201	0.214233	0.500615
gpmA	2%2C3-bisphosphoglycerate-dependent phosphoglycerate mutase	CDS	786843	787595	5761.69	-0.0622351	0.0623104	-0.998792	0.317895	0.613141
galM	galactose-1-epimerase	CDS	787797	788837	1036.23	-0.0172797	0.0998872	-0.172992	0.862658	0.953986
galK	galactokinase	CDS	788831	789979	624.62	-0.217755	0.0955222	-2.27963	0.0226296	0.129447
galT	galactose-1-phosphate uridylyltransferase	CDS	789983	791029	91.7034	-0.22832	0.165559	-1.37909	0.167868	0.446564
galE	UDP-glucose 4-epimerase	CDS	791039	792055	149.776	-0.0835285	0.131758	-0.633953	0.526111	0.77226
modF	ABC family protein ModF	CDS	792316	793788	240.427	-0.0381372	0.116703	-0.32679	0.743827	0.891604
modE	DNA-binding transcriptional dual regulator ModE	CDS	793856	794644	244.145	0.0587453	0.106444	0.55189	0.581024	0.800578
acrZ	multidrug efflux pump accessory protein AcrZ	CDS	794773	794922	1159.55	-0.1976	0.149414	-1.3225	0.186001	0.472563
modA	molybdate ABC transporter periplasmic binding protein	CDS	795089	795862	274.049	0.851646	0.146037	5.83171	5.48635e-09	3.14769e-07
modB	molybdate ABC transporter membrane subunit	CDS	795862	796551	173.567	0.440247	0.14308	3.07692	0.00209149	0.0210463
modC	molybdate ABC transporter ATP binding subunit	CDS	796554	797612	193.555	0.190472	0.138759	1.37269	0.16985	0.449206
ybhA	pyridoxal phosphate/fructose-1%2C6-bisphosphate phosphatase	CDS	797613	798431	104.059	0.00787033	0.182653	0.0430889	0.965631	0.987337
pgl	6-phosphogluconolactonase	CDS	798586	799581	1519.32	-0.216308	0.0902864	-2.3958	0.0165843	0.102657
ybhD	putative DNA-binding transcriptional regulator YbhD	CDS	799622	800575	23.4772	-0.290831	0.338238	-0.859841	0.389876	NA
ybhH	putative isomerase YbhH	CDS	800759	801811	6.16092	0.80178	0.516444	1.5525	0.120543	NA
ybhI	putative tricarboxylate transporter	CDS	801887	803320	27.4567	0.0348178	0.295754	0.117726	0.906285	0.969057
ybhJ	putative hydratase YbhJ	CDS	803503	805764	63.1632	0.169225	0.202209	0.836883	0.402658	0.68427
ybhC	outer membrane lipoprotein YbhC	CDS	805998	807281	444.871	0.0516614	0.106036	0.487205	0.626113	0.830496
ybhB	putative kinase inhibitor	CDS	807433	807909	928.188	-0.454951	0.112295	-4.0514	5.09118e-05	0.000978525
bioA	adenosylmethionine-8-amino-7-oxononanoate aminotransferase	CDS	807968	809257	36.5839	0.00299605	0.301875	0.00992481	0.992081	0.995816
bioB	biotin synthase	CDS	809344	810384	67.6718	-0.0125234	0.290504	-0.0431092	0.965614	0.987337
bioF	8-amino-7-oxononanoate synthase	CDS	810381	811535	36.5363	0.309971	0.328427	0.943804	0.34527	0.639007
bioC	malonyl-acyl carrier protein methyltransferase	CDS	811522	812277	22.2529	0.229879	0.306785	0.749319	0.453665	NA
bioD	dethiobiotin synthetase	CDS	812270	812947	18.5409	0.733733	0.317294	2.31247	0.0207516	NA
uvrB	UvrABC excision nuclease subunit B	CDS	813526	815547	1918.41	-0.00813854	0.0752788	-0.108112	0.913907	0.971263
ybhK	putative transferase YbhK	CDS	815739	816647	376.09	-0.13792	0.14456	-0.954072	0.340047	0.634305
moaA	GTP 3'%2C8'-cyclase	CDS	817044	818033	1436.88	-0.148856	0.109175	-1.36347	0.172734	0.454702
moaB	protein MoaB	CDS	818055	818567	835.55	-0.0843132	0.10453	-0.806597	0.419899	0.698741
moaC	cyclic pyranopterin monophosphate synthase	CDS	818570	819055	721.046	-0.177359	0.0816339	-2.17261	0.0298098	0.157267
moaD	molybdopterin synthase sulfur carrier subunit	CDS	819048	819293	507.289	-0.176389	0.100666	-1.75222	0.079736	0.293204
moaE	molybdopterin synthase catalytic subunit	CDS	819295	819747	849.514	-0.254253	0.10311	-2.46585	0.0136689	0.089902
ybhL	Bax1-I family protein YbhL	CDS	819884	820588	3082.04	-0.0428746	0.0782672	-0.547798	0.583831	0.802649
ybhM	Bax1-I family protein YbhM	CDS	820793	821506	83.2062	-0.336842	0.208107	-1.6186	0.105533	0.343245
ybhN	PF03706 family inner membrane protein YbhN	CDS	821542	822498	234.035	-0.198488	0.108353	-1.83185	0.0669732	0.262959
clsB	cardiolipin synthase B	CDS	822498	823739	653.854	0.0134355	0.0906886	0.14815	0.882225	0.958157
ybhP	endonuclease/exonuclease/phosphatase domain-containing protein YbhP	CDS	823736	824497	700.776	-0.0417402	0.0954974	-0.437082	0.662052	0.848309
ybhQ	inner membrane protein YbhQ	CDS	824630	825040	489.868	-0.300582	0.0929261	-3.23464	0.00121797	0.0137299
ybhR	ABC exporter membrane subunit YbhR	CDS	825002	826108	113.261	0.0388674	0.168729	0.230354	0.817817	0.928705
ybhS	ABC exporter membrane subunit YbhS	CDS	826119	827252	112.26	0.20848	0.141241	1.47606	0.139928	0.400767
ybhF	ABC exporter ATP binding subunit YbhF	CDS	827245	828981	253.642	0.352534	0.123036	2.86528	0.00416637	0.0362568
ybhG	HlyD_D23 family protein YbhG	CDS	828974	829972	339.8	0.599277	0.0976037	6.1399	8.25722e-10	5.77105e-08
cecR	DNA-binding transcriptional dual regulator CecR	CDS	829972	830643	203.129	0.415249	0.139577	2.97506	0.00292928	0.0275984
rhlE	ATP-dependent RNA helicase RhlE	CDS	830872	832236	182.728	-0.0859062	0.135507	-0.633961	0.526106	0.77226
ybiA	N-glycosidase YbiA	CDS	832468	832950	44.594	0.0103921	0.277326	0.0374725	0.970108	0.987337
dinG	ATP-dependent DNA helicase DinG	CDS	833070	835220	524.398	0.158717	0.120425	1.31798	0.18751	0.474202
ybiB	nonspecific DNA-binding protein YbiB	CDS	835248	836210	1579.93	0.180355	0.0719285	2.50742	0.0121615	0.082355
hcxB	hydroxycarboxylate dehydrogenase B	CDS	836351	837436	738.271	0.257504	0.0805444	3.19705	0.0013884	0.0153363
zbiJ	small regulatory RNA ZbiJ	ncRNA	837435	837531	3592.29	0.693437	0.159172	4.35652	1.32146e-05	0.000336405
ybiE	protein YbiE	CDS	837503	837562	66.3225	-0.27668	0.201976	-1.36987	0.170728	0.450432
ybiJ	DUF1471 domain-containing protein YbiJ	CDS	837665	837925	18766.8	0.799502	0.156739	5.10085	3.38127e-07	1.2619e-05
ybiI	zinc finger domain-containing protein YbiI	CDS	838190	838456	677.846	-0.113478	0.0929687	-1.22061	0.222235	0.513693
ybiX	PKHD-type hydroxylase YbiX	CDS	838530	839207	95.2702	0.0465708	0.181299	0.256874	0.797276	0.920339
fiu	Fe catecholate outer membrane transporter Fiu	CDS	839249	841531	187.981	0.062995	0.189683	0.332107	0.739808	0.891604
mcbA	DUF1471 domain-containing protein McbA	CDS	841796	842056	45591.1	0.130145	0.140944	0.923384	0.355807	0.649544
rlmF	23S rRNA m(6)A1618 methyltransferase	CDS	842332	843258	227.271	0.28768	0.14485	1.98605	0.0470276	0.211185
ybiO	moderate conductance mechanosensitive channel YbiO	CDS	843255	845480	686.096	-0.24078	0.0988561	-2.43566	0.0148645	0.0946128
glnQ	L-glutamine ABC transporter ATP binding subunit	CDS	845741	846463	3710.08	0.453146	0.0765603	5.91881	3.24277e-09	2.07754e-07
glnP	L-glutamine ABC transporter membrane subunit	CDS	846460	847119	2840.64	0.254955	0.076764	3.32129	0.000896024	0.0108312
glnH	L-glutamine ABC transporter periplasmic binding protein	CDS	847258	848004	11784	0.427766	0.083939	5.09615	3.46625e-07	1.28118e-05
dps	DNA protection during starvation protein	CDS	848408	848911	22903.9	0.321441	0.0627046	5.12628	2.95526e-07	1.11373e-05
rhtA	L-threonine/L-homoserine exporter	CDS	849210	850097	62.6358	-0.225393	0.195607	-1.15228	0.249207	0.542009
yliM	protein YliM	CDS	850332	850397	316.82	-0.0899815	0.117327	-0.766932	0.443122	0.714197
ompX	outer membrane protein X	CDS	850450	850965	22602.4	0.192091	0.0619072	3.10288	0.00191648	0.019541
opgE	phosphoethanolamine transferase OpgE	CDS	851014	852597	59.4765	-0.0589497	0.196104	-0.300604	0.763716	0.90172
rybA	small RNA RybA	ncRNA	852725	853064	850.535	0.498236	0.104513	4.76721	1.86796e-06	6.29862e-05
mntS	small protein MntS	CDS	852869	852997	809.899	0.507671	0.11075	4.58394	4.563e-06	0.000137032
mntR	DNA-binding transcriptional dual regulator MntR	CDS	853183	853650	587.933	0.0135406	0.0997146	0.135794	0.891984	0.962332
ybiR	putative transporter YbiR	CDS	853647	854765	206.995	0.201226	0.123767	1.62584	0.103983	0.339312
ldtB	L%2CD-transpeptidase LdtB	CDS	854824	855744	973.049	-0.239184	0.0737989	-3.24102	0.00119102	0.0135053
ybiT	putative ATP-binding protein YbiT	CDS	855963	857555	520.86	0.085477	0.119271	0.71666	0.473584	0.736162
ybiU	DUF1479 domain-containing protein YbiU	CDS	857796	859061	213.456	-0.0401948	0.134663	-0.298485	0.765333	0.902159
ybiV	sugar phosphatase YbiV	CDS	859213	860028	377.193	-0.0832592	0.102228	-0.814442	0.415392	0.696062
ybiW	putative pyruvate formate lyase	CDS	860174	862606	147.069	-0.407982	0.15827	-2.57776	0.0099443	0.0718532
ybiY	putative pyruvate formate-lyase activating enzyme YbiY	CDS	862612	863511	6.07723	-0.609513	0.548398	-1.11144	0.266378	NA
fsaA	fructose-6-phosphate aldolase 1	CDS	863642	864304	217.219	-0.0666565	0.124082	-0.537197	0.591131	0.808866
moeB	molybdopterin-synthase adenylyltransferase	CDS	864380	865129	301.513	0.272703	0.161399	1.68962	0.0911	0.31577
moeA	molybdopterin molybdotransferase	CDS	865129	866364	659.208	0.352337	0.136007	2.59059	0.00958119	0.070115
iaaA	isoaspartyl dipeptidase proenzyme	CDS	866568	867533	4402.26	0.224195	0.0764804	2.9314	0.00337433	0.0309569
gsiA	glutathione ABC transporter ATP binding subunit GsiA	CDS	867520	869391	2977.99	0.37603	0.0749895	5.01443	5.31902e-07	1.91087e-05
gsiB	glutathione ABC transporter periplasmic binding protein	CDS	869411	870949	1362.95	0.233579	0.102055	2.28875	0.022094	0.12711
gsiC	glutathione ABC transporter membrane subunit GsiC	CDS	870967	871887	528.943	0.110358	0.119529	0.923275	0.355864	0.649544
gsiD	glutathione ABC transporter membrane subunit GsiD	CDS	871890	872801	260.956	0.0559453	0.14642	0.382088	0.702396	0.869569
pdeI	putative cyclic di-GMP phosphodiesterase PdeI	CDS	872979	875327	42.0426	-0.116934	0.244124	-0.478995	0.631942	0.831907
dgcI	putative diguanylate cyclase DgcI	CDS	875335	876663	33.2283	0.29265	0.231589	1.26366	0.206351	0.491985
rimO	ribosomal protein S12 methylthiotransferase RimO	CDS	876710	878035	107.235	-0.410527	0.161966	-2.53465	0.011256	0.0779602
bssR	regulator of biofilm formation	CDS	878248	878631	22052.3	-0.342799	0.0970783	-3.53116	0.000413742	0.00570706
yliI	aldose sugar dehydrogenase YliI	CDS	878742	879857	372.035	-0.251741	0.109775	-2.29325	0.0218337	0.12583
gstB	glutathione S-transferase GstB	CDS	879854	880480	771.997	0.0154236	0.0889096	0.173476	0.862278	0.953986
dacC	D-alanyl-D-alanine carboxypeptidase DacC	CDS	880727	881929	3508.3	0.276979	0.0579085	4.78305	1.72657e-06	5.92584e-05
deoR	DNA-binding transcriptional repressor DeoR	CDS	881976	882734	472.871	0.0591331	0.119097	0.496513	0.619533	0.827191
ybjG	undecaprenyl pyrophosphate phosphatase	CDS	882792	883388	186.334	0.202962	0.13966	1.45326	0.146152	0.411281
mdfA	multidrug efflux pump MdfA/Na(+):H(+) antiporter/K(+):H(+) antiporter	CDS	883673	884905	968.566	0.295706	0.0967576	3.05615	0.00224199	0.0222693
ybjH	uncharacterized protein YbjH	CDS	884946	885230	65.9309	-0.134102	0.198521	-0.675503	0.499356	0.754827
ybjI	5-amino-6-(5-phospho-D-ribitylamino)uracil phosphatase	CDS	885316	886131	154.982	-0.124052	0.128905	-0.962351	0.335873	0.63011
ybjJ	inner membrane protein YbjJ	CDS	886131	887339	137.901	-0.0775833	0.160397	-0.483695	0.628602	0.83117
rcdA	DNA binding transcriptional dual regulator RcdA	CDS	887423	887959	57.5584	-0.319222	0.204996	-1.55721	0.11942	0.366918
rybB	small regulatory RNA RybB	ncRNA	887979	888057	1025.9	-0.377773	0.191386	-1.97388	0.0483959	0.215566
ybjL	putative transport protein YbjL	CDS	888134	889819	934.536	0.0883257	0.0783024	1.12801	0.259317	0.552623
ybjM	putative inner membrane protein	CDS	890089	890466	173.041	-0.0236199	0.143075	-0.165088	0.868875	0.955499
grxA	reduced glutaredoxin 1	CDS	890496	890753	1865.1	0.00362869	0.10174	0.0356664	0.971548	0.987714
ybjC	DUF1418 domain-containing protein YbjC	CDS	890913	891200	102.792	0.0919693	0.204122	0.45056	0.652307	0.842846
nfsA	NADPH-dependent nitro/quinone reductase NfsA	CDS	891184	891906	248.792	0.151274	0.120703	1.25327	0.210108	0.495701
rimK	ribosomal protein S6 modification protein	CDS	891967	892869	193.187	0.109734	0.127652	0.859638	0.389988	0.676447
ybjN	protein YbjN	CDS	892957	893433	99.8321	0.112378	0.159032	0.706637	0.479792	0.739782
potF	putrescine ABC transporter periplasmic binding protein	CDS	893784	894896	3806.45	0.501028	0.12449	4.02465	5.70601e-05	0.00108584
potG	putrescine ABC transporter ATP binding subunit	CDS	894991	896124	2158.42	0.54093	0.0980508	5.51683	3.45167e-08	1.63805e-06
potH	putrescine ABC transporter membrane subunit PotH	CDS	896134	897087	693.12	0.331575	0.14072	2.35627	0.0184597	0.111132
potI	putrescine ABC transporter membrane subunit PotI	CDS	897084	897929	493.732	0.194962	0.135552	1.43827	0.150356	0.417618
ybjO	putative inner membrane protein	CDS	897989	898477	110.278	-0.206056	0.162573	-1.26747	0.204986	0.491985
rlmC	23S rRNA m(5)U747 methyltransferase	CDS	898518	899645	63.1609	-0.572659	0.191359	-2.9926	0.00276615	0.0264226
artJ	L-arginine ABC transporter periplasmic binding protein	CDS	899844	900575	32.7418	-0.232516	0.255872	-0.908721	0.363497	0.657244
artM	L-arginine ABC transporter membrane subunit ArtM	CDS	900866	901534	416.375	-0.527013	0.148581	-3.54696	0.000389701	0.00545231
artQ	L-arginine ABC transporter membrane subunit ArtQ	CDS	901534	902250	425.082	-0.143449	0.104642	-1.37085	0.170421	0.449929
artI	putative ABC transporter periplasmic binding protein ArtI	CDS	902257	902988	534.917	0.171552	0.0943563	1.81813	0.0690438	0.267845
artP	L-arginine ABC transporter ATP binding subunit	CDS	903006	903734	496.197	-0.166068	0.0980114	-1.69437	0.0901943	0.314046
ybjP	DUF3828 domain-containing lipoprotein YbjP	CDS	903952	904467	527.081	0.156157	0.0953061	1.63848	0.101322	0.333833
ybjQ	putative heavy metal binding protein YbjQ	CDS	904593	904916	1133.32	0.0733907	0.0759347	0.966497	0.333795	0.628303
amiD	N-acetylmuramoyl-L-alanine amidase D	CDS	904913	905743	1307.85	-0.0200774	0.0919952	-0.218244	0.827239	0.934757
ybjS	putative epimerase YbjS	CDS	905740	906753	106.868	-0.106717	0.176656	-0.604093	0.545782	0.781372
ybjT	putative NAD(P)-binding protein YbjT	CDS	906852	908282	436.546	-0.0623277	0.0951748	-0.654876	0.512548	0.764249
ltaE	low-specificity L-threonine aldolase	CDS	908293	909294	1367.65	-0.100856	0.0785095	-1.28464	0.198919	0.487355
poxB	pyruvate oxidase	CDS	909331	911049	4367.32	-0.0503283	0.0624334	-0.806111	0.420179	0.698904
hcr	NADH oxidoreductase	CDS	911182	912150	34.3165	-0.0313095	0.269217	-0.116298	0.907416	0.969395
hcp	protein S-nitrosylase	CDS	912162	913814	19.35	-0.138121	0.336502	-0.410461	0.681468	NA
lysO	L-lysine/thialysine exporter	CDS	913958	914857	63.1068	-0.54024	0.214848	-2.51452	0.0119195	0.0816727
aqpZ	water channel AqpZ	CDS	915352	916047	423.538	-0.349152	0.170197	-2.05146	0.0402221	0.192812
ybjD	DUF2813 domain-containing protein YbjD	CDS	916473	918131	479.028	0.099552	0.106879	0.931443	0.351624	0.644868
ybjX	DUF535 domain-containing protein YbjX	CDS	918128	919120	1632.44	0.102741	0.0791973	1.29728	0.194534	0.481284
macA	ABC-type tripartite efflux pump membrane fusion protein	CDS	919235	920350	669.772	0.0581064	0.0907654	0.640182	0.522055	0.770356
macB	ABC-type tripartite efflux pump ATP binding/membrane subunit	CDS	920347	922293	894.724	-0.177874	0.0860778	-2.06643	0.0387874	0.188756
cspD	DNA replication inhibitor CspD	CDS	922366	922590	1627.22	-0.118566	0.105337	-1.12559	0.260339	0.553507
yljB	protein YljB	CDS	922740	922814	185.667	0.0115281	0.143622	0.0802671	0.936025	0.978853
clpS	specificity factor for ClpA-ClpP chaperone-protease complex	CDS	922913	923233	3993.02	0.156377	0.100343	1.55843	0.119131	0.366391
clpA	ATP-dependent Clp protease ATP-binding subunit ClpA	CDS	923264	925540	25313.9	0.343022	0.0822586	4.17005	3.04537e-05	0.000626011
serW	tRNA-Ser	tRNA	925884	925971	15160.3	0.282244	0.291111	0.969541	0.332275	0.627957
infA	translation initiation factor IF-1	CDS	926225	926443	336.979	-0.314625	0.13881	-2.2666	0.0234148	0.132788
aat	leucyl/phenylalanyl-tRNA--protein transferase	CDS	926728	927432	248.934	-0.239908	0.13447	-1.7841	0.0744082	0.281244
cydC	heme ABC transporter subunit CydC	CDS	927474	929195	287.678	0.0553149	0.120195	0.460208	0.645367	0.840092
cydD	heme ABC transporter subunit CydD	CDS	929196	930962	283.261	-0.148607	0.141848	-1.04765	0.294801	0.588076
trxB	thioredoxin reductase	CDS	931085	932050	1001.74	0.0294841	0.10407	0.283311	0.776939	0.908462
lrp	DNA-binding transcriptional dual regulator Lrp	CDS	932595	933089	1671.1	0.0884306	0.100141	0.883062	0.377203	0.666763
ftsK	cell division DNA translocase FtsK	CDS	933224	937213	3610.54	-0.102953	0.10046	-1.02482	0.305446	0.597245
lolA	outer membrane lipoprotein carrier protein	CDS	937372	937983	404.105	-0.0894603	0.132546	-0.674938	0.499715	0.755073
rarA	replication-associated recombination protein A	CDS	937994	939337	285.637	-0.0125568	0.127624	-0.0983887	0.921624	0.974617
serS	serine--tRNA ligase	CDS	939428	940720	3049.01	0.433016	0.103165	4.1973	2.7011e-05	0.000567379
dmsA	dimethyl sulfoxide reductase subunit A	CDS	940959	943403	91.6943	-0.0729716	0.161169	-0.452764	0.650719	0.84194
dmsB	dimethyl sulfoxide reductase subunit B	CDS	943414	944031	28.3608	0.199269	0.3331	0.598227	0.549689	0.782801
dmsC	dimethyl sulfoxide reductase subunit C	CDS	944033	944896	240.666	-0.231792	0.148587	-1.55997	0.118767	0.36611
ycaC	putative hydrolase YcaC	CDS	944931	945557	739.421	-0.122954	0.114651	-1.07242	0.283532	0.575751
ycaD	putative transporter YcaD	CDS	945871	947019	838.764	-0.46961	0.0836661	-5.61291	1.98955e-08	1.01805e-06
ycaM	putative transporter YcaM	CDS	947229	948659	177.126	-0.222273	0.137344	-1.61836	0.105585	0.343245
ycaN	putative DNA-binding transcriptional regulator YcaN	CDS	948660	949568	246.567	0.0600979	0.154929	0.387906	0.698085	0.866823
ycaK	putative oxidoreductase YcaK	CDS	949668	950258	25.8276	-0.153518	0.302824	-0.506954	0.612187	0.823677
pflA	pyruvate formate-lyase activating enzyme	CDS	950340	951080	700.055	-0.0603676	0.0842747	-0.71632	0.473794	0.736162
pflB	pyruvate formate-lyase	CDS	951272	953554	6138.83	0.0451952	0.0726657	0.621961	0.533968	0.775578
focA	formate channel FocA	CDS	953609	954466	1286.38	-0.320774	0.0703154	-4.56193	5.06849e-06	0.000144502
ycaO	ribosomal protein S12 methylthiotransferase accessory factor YcaO	CDS	954872	956632	125.62	-0.339094	0.1681	-2.01721	0.0436734	0.20201
ycaP	DUF421 domain-containing protein YcaP	CDS	956762	957454	324.451	-0.119175	0.115985	-1.0275	0.304184	0.597168
serC	phosphoserine/phosphohydroxythreonine aminotransferase	CDS	957653	958741	4609.99	-0.100825	0.130514	-0.772526	0.439803	0.711832
aroA	3-phosphoshikimate 1-carboxyvinyltransferase	CDS	958812	960095	1733.75	-0.207876	0.109425	-1.89972	0.0574693	0.239933
ycaL	periplasmic protease YcaL	CDS	960264	961028	29.234	-0.518334	0.257157	-2.01563	0.0438386	0.2023
cmk	cytidylate kinase	CDS	961201	961884	840.17	-0.107183	0.132398	-0.809551	0.418198	0.697146
rpsA	30S ribosomal subunit protein S1	CDS	961995	963668	5611.32	0.0384992	0.0906167	0.424858	0.67094	0.853382
ihfB	integration host factor subunit beta	CDS	963828	964112	2395.36	-0.302059	0.0928734	-3.25237	0.00114445	0.0130931
ycaI	metallo-beta-lactamase superfamily inner membrane protein YcaI	CDS	964320	966584	323.423	-0.0598261	0.123723	-0.483548	0.628707	0.83117
msbA	ATP-binding lipopolysaccharide transport protein	CDS	966621	968369	547.124	-0.168474	0.102181	-1.64879	0.0991916	0.329997
lpxK	tetraacyldisaccharide 4'-kinase	CDS	968366	969352	349.146	-0.125556	0.0992927	-1.26451	0.206048	0.491985
ycaQ	interstrand DNA crosslink repair glycosylase	CDS	969389	970621	91.9159	0.045425	0.179886	0.252521	0.800638	0.920517
ycaR	PF03966 family protein YcaR	CDS	970673	970855	396.425	0.0398859	0.138052	0.288919	0.772644	0.90633
kdsB	3-deoxy-manno-octulosonate cytidylyltransferase	CDS	970852	971598	480.255	0.124039	0.10618	1.1682	0.242728	0.53531
ycbJ	putative phosphotransferase YcbJ	CDS	971752	972645	498.537	0.215438	0.109697	1.96394	0.0495369	0.218842
elyC	envelope biogenesis factor	CDS	972622	973401	82.2262	0.0159681	0.19422	0.0822166	0.934474	0.978853
cmoM	tRNA cmo(5)U34 methyltransferase	CDS	973537	974322	440.273	0.113473	0.109331	1.03789	0.29932	0.592093
mukF	chromosome partitioning protein MukF	CDS	974319	975641	532.829	0.176105	0.104101	1.69167	0.0907086	0.315166
mukE	chromosome partitioning protein MukE	CDS	975622	976326	168.876	-0.0115684	0.146804	-0.0788015	0.93719	0.979524
mukB	chromosome partitioning protein MukB	CDS	976326	980786	1604.18	0.0514319	0.0823713	0.624392	0.53237	0.774616
ldtD	L%2CD-transpeptidase LdtD	CDS	981047	982894	2641.45	0.0785915	0.0559071	1.40575	0.159798	0.433191
mepK	peptidoglycan L%2CD-endopeptidase	CDS	983075	983623	2389.6	0.111186	0.130643	0.851069	0.394731	0.67981
gloC	hydroxyacylglutathione hydrolase GloC	CDS	983650	984297	1593.8	0.176631	0.127206	1.38854	0.164972	0.441919
aspC	aspartate aminotransferase	CDS	984519	985709	3171.03	0.295476	0.115338	2.56182	0.0104125	0.0734412
ompF	outer membrane porin F	CDS	985894	986982	1618.08	0.197552	0.0947911	2.08408	0.0371531	0.184756
asnS	asparagine--tRNA ligase	CDS	987585	988985	1198.62	-0.126	0.0812569	-1.55064	0.120987	0.370578
pncB	nicotinate phosphoribosyltransferase	CDS	989154	990356	1498.01	0.0621909	0.0969897	0.641212	0.521385	0.769664
pepN	aminopeptidase N	CDS	990622	993234	2497.92	0.0409163	0.075436	0.542397	0.587545	0.805464
ssuB	aliphatic sulfonate ABC transporter ATP binding subunit	CDS	993277	994044	164.803	-0.192144	0.152336	-1.26132	0.207193	0.491985
ssuC	aliphatic sulfonate ABC transporter membrane subunit	CDS	994041	994832	23.104	0.264523	0.404477	0.653988	0.51312	NA
ssuD	FMNH2-dependent alkanesulfonate monooxygenase	CDS	994843	995988	17.0241	-0.0117833	0.327111	-0.0360224	0.971265	NA
ssuA	aliphatic sulfonate ABC transporter periplasmic binding protein	CDS	995985	996944	8.92566	-0.880807	0.457102	-1.92694	0.0539873	NA
ssuE	NADPH-dependent FMN reductase	CDS	996937	997512	4.8575	-0.306096	0.551206	-0.555319	0.578676	NA
elfA	putative laminin-binding fimbrial subunit	CDS	997868	998407	12.5405	-0.231203	0.373443	-0.619112	0.535842	NA
elfD	putative fimbrial chaperone ElfD	CDS	998490	999191	5.3073	-0.0772055	0.59758	-0.129197	0.897202	NA
elfC	putative fimbrial usher protein ElfC	CDS	999216	1001816	110.466	-0.00558601	0.151265	-0.0369286	0.970542	0.987337
elfG	putative fimbrial-like adhesin protein	CDS	1001807	1002877	107.186	-0.302588	0.195843	-1.54505	0.122334	0.372034
ycbU	putative fimbrial protein YcbU	CDS	1002889	1003431	40.0373	-0.265842	0.308378	-0.862065	0.388652	0.676447
ycbV	putative fimbrial protein YcbV	CDS	1003439	1003954	39.9757	-0.0565596	0.250255	-0.226007	0.821196	0.93035
ycbF	putative fimbrial chaperone YcbF	CDS	1003947	1004657	76.8931	0.00630153	0.180401	0.0349306	0.972135	0.987714
pyrD	dihydroorotate dehydrogenase%2C type 2	CDS	1004768	1005778	37.2343	-0.163074	0.239128	-0.681951	0.49527	0.751606
zapC	cell division protein ZapC	CDS	1005952	1006494	987.536	0.132219	0.0813089	1.62613	0.103923	0.339312
ycbX	6-N-hydroxylaminopurine resistance protein	CDS	1006491	1007600	235.382	0.0573973	0.153887	0.372983	0.709161	0.873683
rlmL	fused 23S rRNA m(2)G2445 methyltransferase and 23S rRNA m(7)G2069 methyltransferase	CDS	1007844	1009952	395.677	0.00444508	0.119274	0.0372679	0.970271	0.987337
uup	ATP-binding protein Uup	CDS	1009964	1011871	1150.02	-0.185179	0.0727495	-2.54543	0.0109142	0.076142
pqiA	intermembrane transport protein PqiA	CDS	1012001	1013254	961.339	-0.215183	0.103635	-2.07636	0.0378604	0.186494
pqiB	intermembrane transport protein PqiB	CDS	1013259	1014899	631.933	0.0103539	0.108149	0.0957375	0.923729	0.974948
pqiC	intermembrane transport lipoprotein PqiC	CDS	1014896	1015459	532.609	0.28158	0.0900739	3.1261	0.00177142	0.0184534
rmf	ribosome modulation factor	CDS	1015715	1015882	95339.4	-0.112542	0.0996108	-1.12982	0.258553	0.551847
fabA	beta-hydroxyacyl-acyl carrier protein dehydratase/isomerase	CDS	1015952	1016470	2615.42	0.0927378	0.0652525	1.42121	0.155255	0.42507
ycbZ	putative ATP-dependent protease YcbZ	CDS	1016539	1018299	990.918	-0.0721263	0.0787677	-0.915684	0.359833	0.654456
matP	macrodomain Ter protein	CDS	1018485	1018937	240.604	0.0134756	0.136967	0.0983853	0.921626	0.974617
ompA	outer membrane protein A	CDS	1019013	1020053	16785.9	0.357106	0.106238	3.36137	0.000775563	0.0097427
sulA	cell division inhibitor SulA	CDS	1020410	1020919	314.591	0.145131	0.12927	1.1227	0.261566	0.554278
sxy	transcriptional coactivator for CRP	CDS	1021138	1021767	128.016	-0.0807835	0.174695	-0.462426	0.643776	0.839157
yccS	putative transporter YccS	CDS	1021730	1023883	282.409	-0.15431	0.122423	-1.26046	0.207504	0.491985
yccF	PF03733 family inner membrane protein YccF	CDS	1023902	1024348	62.5066	-0.336883	0.247872	-1.3591	0.174114	0.456414
helD	DNA helicase IV	CDS	1024471	1026525	870.476	0.080646	0.0860278	0.937442	0.348531	0.641452
mgsA	methylglyoxal synthase	CDS	1026557	1027015	1510.48	-0.0669007	0.0742697	-0.900781	0.367705	0.658647
csgI	curli synthesis inhibitor	CDS	1027111	1027773	198.957	-0.245652	0.126426	-1.94306	0.0520095	0.225648
yccU	putative HspQ acetyl donor	CDS	1027946	1028359	2782.55	-0.0754418	0.0817012	-0.923387	0.355806	0.649544
hspQ	heat shock protein HspQ	CDS	1028404	1028721	1407.93	0.173985	0.137219	1.26793	0.204823	0.491985
rlmI	23S rRNA m(5)C1962 methyltransferase	CDS	1028779	1029969	1520.27	0.0717263	0.0835104	0.858891	0.390401	0.676447
yccX	acylphosphatase	CDS	1030064	1030342	1107.87	-0.0925552	0.0918049	-1.00817	0.313371	0.60777
tusE	sulfur transfer protein TusE	CDS	1030339	1030668	231.202	-0.166647	0.13041	-1.27787	0.201297	0.49098
yccA	modulator of FtsH protease	CDS	1030759	1031418	4343.08	-0.114792	0.0985692	-1.16458	0.244188	0.536989
serT	tRNA-Ser	tRNA	1031625	1031712	3716.86	0.248948	0.331527	0.750912	0.452706	0.71944
hyaA	hydrogenase 1 small subunit	CDS	1032139	1033257	47.6283	0.475714	0.195936	2.42791	0.0151863	0.0960133
hyaB	hydrogenase 1 large subunit	CDS	1033254	1035047	59.5097	0.558486	0.203428	2.74537	0.00604423	0.0491206
hyaC	hydrogenase 1 cytochrome b subunit	CDS	1035066	1035773	34.8019	-0.151594	0.233357	-0.64962	0.515938	0.765444
hyaD	putative hydrogenase 1 maturation protease HyaD	CDS	1035770	1036357	39.7354	0.267415	0.242078	1.10466	0.269305	0.561395
hyaE	putative HyaA chaperone	CDS	1036354	1036752	18.3854	0.172001	0.325209	0.528892	0.59688	NA
hyaF	protein HyaF	CDS	1036749	1037606	36.7929	-0.150324	0.236768	-0.634899	0.525494	0.77226
appC	cytochrome bd-II subunit 1	CDS	1037740	1039284	157.547	-0.264758	0.124619	-2.12454	0.0336252	0.171199
appB	cytochrome bd-II subunit 2	CDS	1039296	1040432	148.759	-0.0322204	0.127227	-0.253251	0.800074	0.920517
appX	cytochrome bd-II accessory subunit AppX	CDS	1040445	1040537	50.9624	-0.284762	0.256255	-1.11124	0.266463	0.558498
appA	periplasmic phosphoanhydride phosphatase/multiple inositol-polyphosphate phosphatase	CDS	1040617	1041915	328.824	-0.00384068	0.125104	-0.0306999	0.975509	0.988365
etk	protein-tyrosine kinase Etk	CDS	1042030	1044210	702.285	-0.178268	0.100889	-1.76698	0.0772323	0.288832
etp	phosphotyrosine-protein phosphatase Etp	CDS	1044230	1044676	31.1559	-0.00643806	0.246874	-0.0260783	0.979195	0.990022
gfcE	putative exopolysaccharide export lipoprotein GfcE	CDS	1044664	1045803	42.2079	0.210297	0.234138	0.898174	0.369093	0.659904
gfcD	putative lipoprotein GfcD	CDS	1045849	1047945	62.581	-0.0103603	0.210274	-0.0492707	0.960704	0.986151
gfcC	capsule biosynthesis GfcC family protein	CDS	1047945	1048691	24.1999	0.42754	0.327202	1.30666	0.191329	NA
gfcB	lipoprotein GfcB	CDS	1048688	1049332	24.8628	-0.17132	0.340566	-0.503045	0.614932	0.825163
gfcA	threonine-rich inner membrane protein GfcA	CDS	1049439	1049744	9.74516	0.210958	0.417571	0.505202	0.613417	NA
insA4	IS1 protein InsA	CDS	1049833	1050108	12.1251	-0.0297136	0.378256	-0.0785541	0.937387	NA
insB4	IS1 protein InsB	CDS	1050027	1050530	19.4559	0.393937	0.299723	1.31434	0.188732	NA
cspH	CspA family protein CspH	CDS	1050963	1051175	1.47736	-0.270982	0.685624	-0.395235	0.692669	NA
cspG	cold shock protein CspG	CDS	1051461	1051673	238.405	0.471756	0.175392	2.68972	0.00715124	0.0562794
ymcF	protein YmcF	CDS	1051684	1051872	64.7105	0.56139	0.23588	2.37998	0.0173135	0.105664
ymcE	protein YmcE	CDS	1051847	1052077	60.916	0.0058185	0.188809	0.0308168	0.975416	0.988365
gnsA	putative phosphatidylethanolamine synthesis regulator GnsA	CDS	1052067	1052240	87.1904	-0.0168469	0.15196	-0.110864	0.911724	0.970285
yccM	putative electron transport protein YccM	CDS	1052289	1053362	42.5607	0.288863	0.274262	1.05324	0.292232	0.585507
torS	sensor histidine kinase TorS	CDS	1053434	1056178	137.806	0.422835	0.129701	3.26007	0.00111384	0.0128577
torT	periplasmic trimethylamine-N-oxide binding protein	CDS	1056261	1057289	172.902	0.300182	0.14144	2.12233	0.0338099	0.171327
torR	DNA-binding transcriptional dual regulator TorR	CDS	1057262	1057954	80.6127	0.074205	0.166217	0.446433	0.655284	0.84451
torC	cytochrome c menaquinol dehydrogenase TorC	CDS	1058084	1059256	26.4456	0.132897	0.27043	0.491428	0.623124	0.829214
torA	trimethylamine N-oxide reductase 1	CDS	1059256	1061802	117.249	0.14098	0.15848	0.889571	0.373696	0.664466
torD	trimethylamine-N-oxide reductase-specific chaperone	CDS	1061799	1062398	45.2418	0.185679	0.259341	0.715963	0.474014	0.736207
cbpM	chaperone modulator CbpM	CDS	1062550	1062855	968.135	0.205519	0.0906994	2.26593	0.0234556	0.132788
cbpA	curved DNA-binding protein	CDS	1062855	1063775	1428.6	0.224079	0.0810416	2.76499	0.00569251	0.0467564
yccE	uncharacterized protein YccE	CDS	1064036	1065292	19.5278	0.128892	0.341148	0.377819	0.705565	NA
agp	glucose-1-phosphatase	CDS	1065585	1066826	553.957	-0.0624883	0.104742	-0.596591	0.550781	0.783207
yccJ	PF13993 family protein YccJ	CDS	1066864	1067091	5240.54	-0.0708131	0.0985664	-0.718431	0.472492	0.735277
wrbA	NAD(P)H:quinone oxidoreductase	CDS	1067112	1067708	7465.19	0.0658932	0.0714265	0.922532	0.356251	0.649943
ymdF	stress-induced bacterial acidophilic repeat motifs-containing protein YmdF	CDS	1068081	1068254	7302.05	-0.503112	0.13928	-3.61223	0.000303578	0.00451767
rutG	pyrimidine:H(+) symporter	CDS	1068511	1069839	11252.1	0.00452477	0.144935	0.0312192	0.975095	0.988365
rutF	FMN reductase RutF	CDS	1069860	1070354	6066.44	0.12785	0.139311	0.917732	0.358759	0.653278
rutE	putative malonic semialdehyde reductase	CDS	1070365	1070955	4024.94	0.153165	0.16897	0.906462	0.364692	0.657298
rutD	putative aminoacrylate hydrolase RutD	CDS	1070965	1071765	8488.29	0.226858	0.14469	1.56789	0.116907	0.362762
rutC	3-aminoacrylate deaminase	CDS	1071773	1072159	4367.37	0.270213	0.153971	1.75496	0.079267	0.29186
rutB	ureidoacrylate amidohydrolase	CDS	1072171	1072863	16360	0.355059	0.136868	2.59418	0.00948166	0.0699068
rutA	pyrimidine monooxygenase RutA	CDS	1072863	1074011	58118.3	0.427347	0.131357	3.25331	0.00114068	0.0130888
rutR	DNA-binding transcriptional regulator RutR	CDS	1074242	1074880	273.769	-0.0838713	0.120393	-0.696643	0.486026	0.743168
putA	fused DNA-binding transcriptional repressor/proline dehydrogenase/1-pyrroline-5-carboxylate dehydrogenase PutA	CDS	1074920	1078882	1413.02	0.207354	0.0991983	2.0903	0.0365908	0.182669
ymdG	protein YmdG	CDS	1079120	1079146	149.378	-0.26793	0.148469	-1.80462	0.0711339	0.273712
putP	proline:Na(+) symporter	CDS	1079305	1080813	1673.15	-0.194929	0.102865	-1.895	0.0580923	0.241048
efeO	Fe(2(+)) transport system protein EfeO	CDS	1082243	1083370	55.2228	0.172891	0.227869	0.75873	0.448014	0.716972
efeB	heme-containing peroxidase/deferrochelatase	CDS	1083376	1084647	119.691	0.341994	0.177833	1.92313	0.0544643	0.231039
phoH	ATP-binding protein PhoH	CDS	1084992	1086056	7156.96	0.41014	0.0895382	4.58062	4.63596e-06	0.000137082
pgaD	poly-N-acetyl-D-glucosamine synthase subunit PgaD	CDS	1086106	1086519	43.985	0.317785	0.219448	1.44811	0.147585	0.413196
pgaC	poly-N-acetyl-D-glucosamine synthase subunit PgaC	CDS	1086521	1087846	28.1856	0.209907	0.262007	0.801153	0.423043	0.700643
pgaB	poly-beta-1%2C6-N-acetyl-D-glucosamine N-deacetylase and beta-1%2C6 glycoside hydrolase	CDS	1087839	1089857	30.5647	-0.0244599	0.241241	-0.101392	0.919239	0.973163
pgaA	partially deacetylated poly-beta-1%2C6-N-acetyl-D-glucosamine export outer membrane porin	CDS	1089866	1092289	112.178	-0.290004	0.168288	-1.72326	0.084842	0.302535
dgcT	putative diguanylate cyclase DgcT	CDS	1092876	1094234	411.193	0.158209	0.104914	1.50799	0.131558	0.387517
insF4	IS3 element protein InsF	CDS	1094275	1095141	103.872	-0.0294705	0.153726	-0.191707	0.847971	0.944265
insE4	IS3 element protein InsE	CDS	1095138	1095437	27.3826	0.134908	0.270169	0.499345	0.617536	0.825673
ycdU	uncharacterized protein YcdU	CDS	1095843	1096829	53.252	0.107234	0.214536	0.499843	0.617186	0.825491
serX	tRNA-Ser	tRNA	1097565	1097652	14898.2	0.291189	0.29643	0.982317	0.325944	0.621581
ghrA	glyoxylate/hydroxypyruvate reductase A	CDS	1097886	1098824	459.451	0.288316	0.0968738	2.9762	0.00291843	0.0275637
ycdX	zinc-binding phosphatase YcdX	CDS	1098879	1099616	540.927	0.0225466	0.0918822	0.245386	0.806158	0.922283
ycdY	chaperone protein YcdY	CDS	1099640	1100194	429.59	0.222285	0.0907715	2.44884	0.0143319	0.0922809
ycdZ	inner membrane protein YcdZ	CDS	1100296	1100787	316.209	-0.166483	0.132157	-1.25973	0.207765	0.492083
csgG	curli secretion channel	CDS	1100851	1101684	321.164	0.105494	0.116668	0.904222	0.365878	0.657827
csgF	curli assembly component CsgF	CDS	1101711	1102127	68.8393	0.202158	0.22845	0.884914	0.376203	0.66611
csgE	curli assembly component CsgE	CDS	1102152	1102541	96.3758	0.0448199	0.170876	0.262295	0.793094	0.917907
csgD	DNA-binding transcriptional dual regulator CsgD	CDS	1102546	1103196	281.806	0.0861792	0.113415	0.759859	0.447339	0.716488
csgB	curlin%2C minor subunit	CDS	1103951	1104406	29.362	0.0074944	0.316276	0.0236957	0.981095	0.990631
csgA	curlin	CDS	1104447	1104902	174.584	-0.104934	0.16084	-0.652415	0.514133	0.765027
csgC	curlin chaperone	CDS	1104961	1105293	23.7229	-0.111701	0.272135	-0.410462	0.681467	NA
ymdA	uncharacterized protein YmdA	CDS	1105414	1105725	42.4798	-0.0919436	0.248638	-0.369789	0.71154	0.874715
ymdB	2'-O-acetyl-ADP-ribose deacetylase%2C regulator of RNase III activity	CDS	1105820	1106353	1773.57	0.0999015	0.0855561	1.16767	0.242939	0.535412
clsC	cardiolipin synthase C	CDS	1106355	1107776	624.979	0.12987	0.0929394	1.39737	0.162304	0.437089
opgC	osmoregulated periplasmic glucans (OPG) biosynthesis protein C	CDS	1107784	1108941	124.723	-0.423033	0.174002	-2.43119	0.0150491	0.0956179
opgG	osmoregulated periplasmic glucans biosynthesis protein G	CDS	1109335	1110870	863.947	-0.0504808	0.101596	-0.496877	0.619276	0.827136
opgH	osmoregulated periplasmic glucans biosynthesis protein H	CDS	1110863	1113406	1177.53	-0.104861	0.118893	-0.881983	0.377786	0.666763
yceK	DUF1375 domain-containing lipoprotein YceK	CDS	1113579	1113806	35.3243	-0.332644	0.263606	-1.2619	0.206985	0.491985
msyB	acidic protein MsyB	CDS	1113807	1114181	5114.64	-0.186871	0.102037	-1.83141	0.0670395	0.262959
mdtG	efflux pump MdtG	CDS	1114264	1115490	132.335	0.109093	0.141769	0.769512	0.441589	0.713223
lpxL	lauroyl acyltransferase	CDS	1115662	1116582	190.766	0.0378338	0.136173	0.277837	0.781138	0.910727
trhO	tRNA U34 hydroxylase TrhO	CDS	1116807	1117859	242.767	-0.152253	0.130544	-1.16629	0.243496	0.536082
yceI	protein YceI	CDS	1117901	1118476	235.452	0.292181	0.182021	1.6052	0.108449	0.347098
yceJ	putative cytochrome b561 YceJ	CDS	1118480	1119046	137.854	0.236686	0.165434	1.4307	0.152517	0.420269
yceO	DUF2770 domain-containing protein YceO	CDS	1119307	1119447	10.6239	-0.590204	0.419703	-1.40624	0.159652	NA
solA	N-methyl-L-tryptophan oxidase	CDS	1119468	1120586	547.991	0.0127202	0.103426	0.122988	0.902116	0.966282
bssS	regulator of biofilm formation	CDS	1120701	1120955	4502.01	0.74802	0.110563	6.76557	1.3279e-11	1.34327e-09
dinI	DNA damage-inducible protein I	CDS	1121242	1121487	168.578	0.358609	0.162698	2.20414	0.0275145	0.148966
pyrC	dihydroorotase	CDS	1121561	1122607	376.745	-0.0451236	0.146699	-0.307593	0.758392	0.899771
yceB	putative lipid-binding lipoprotein YceB	CDS	1122713	1123273	331.111	0.153938	0.117952	1.30508	0.191864	0.478377
grxB	reduced glutaredoxin 2	CDS	1123407	1124054	685.42	0.0993727	0.131338	0.75662	0.449278	0.718039
mdtH	multidrug efflux pump MdtH	CDS	1124118	1125326	187.765	0.191909	0.134624	1.42552	0.154007	0.421956
rimJ	ribosomal-protein-S5-alanine N-acetyltransferase	CDS	1125562	1126146	577.515	0.202269	0.0830098	2.43669	0.0148223	0.0946128
yceH	DUF480 domain-containing protein YceH	CDS	1126157	1126804	670.81	0.353839	0.0987102	3.58463	0.000337562	0.00495263
yceM	putative oxidoreductase YceM	CDS	1126806	1127729	943.457	0.245265	0.0716716	3.42207	0.000621472	0.00800018
murJ	lipid II flippase MurJ	CDS	1127839	1129374	303.237	-0.172509	0.100701	-1.71309	0.0866958	0.306586
flgN	flagellar biosynthesis protein FlgN	CDS	1129414	1129830	102.58	0.480668	0.156722	3.06702	0.00216206	0.0216432
flgM	anti-sigma factor for FliA (sigma(28))	CDS	1129835	1130128	234.449	0.763471	0.167491	4.55828	5.1574e-06	0.000145772
flgA	flagellar basal body P-ring formation protein FlgA	CDS	1130204	1130863	49.3851	-0.289435	0.2321	-1.24703	0.212388	0.497817
flgB	flagellar basal-body rod protein FlgB	CDS	1131018	1131434	1.58858	0.300177	0.68482	0.438329	0.661148	NA
flgC	flagellar basal-body rod protein FlgC	CDS	1131438	1131842	2.15384	0.858041	0.662721	1.29472	0.195416	NA
flgD	flagellar biosynthesis%2C initiation of hook assembly	CDS	1131854	1132549	10.5821	-0.0156719	0.39663	-0.0395128	0.968482	NA
flgE	flagellar hook protein FlgE	CDS	1132574	1133782	19.3527	-0.312398	0.298196	-1.04763	0.294811	NA
flgF	flagellar basal-body rod protein FlgF	CDS	1133802	1134557	13.8859	0.676659	0.411652	1.64376	0.100225	NA
flgG	flagellar basal-body rod protein FlgG	CDS	1134729	1135511	32.6793	0.343224	0.274015	1.25257	0.210361	0.495787
flgH	flagellar L-ring protein	CDS	1135564	1136262	19.2275	-0.0782296	0.321348	-0.243442	0.807663	NA
flgI	flagellar P-ring protein	CDS	1136274	1137371	27.0055	0.114518	0.283707	0.403647	0.686473	0.861943
flgJ	putative peptidoglycan hydrolase FlgJ	CDS	1137371	1138312	19.4906	-0.065149	0.340717	-0.191212	0.84836	NA
flgK	flagellar hook-filament junction protein 1	CDS	1138378	1140021	318.362	1.02615	0.157053	6.53379	6.41264e-11	5.7326e-09
flgL	flagellar hook-filament junction protein 2	CDS	1140033	1140986	234.159	0.646935	0.122529	5.27987	1.29274e-07	5.12298e-06
flgO	small RNA FlgO	ncRNA	1140986	1141063	28.7667	0.3765	0.300757	1.25184	0.210628	0.496079
rne	ribonuclease E	CDS	1141182	1144367	2374.37	-0.265668	0.0941901	-2.82055	0.00479415	0.0407715
yceQ	DUF2655 domain-containing protein YceQ	CDS	1144502	1144822	11.2392	-0.225086	0.40374	-0.557503	0.577184	NA
rluC	23S rRNA pseudouridine(955/2504/2580) synthase	CDS	1144940	1145899	139.109	-0.307518	0.159157	-1.93217	0.0533383	0.229086
yceF	m(7)GTP pyrophosphatase	CDS	1146011	1146595	773.883	-0.325426	0.0990593	-3.28516	0.00101923	0.0121442
sraB	small RNA SraB	ncRNA	1146589	1146757	499.83	-0.0784733	0.104743	-0.749198	0.453738	0.719839
yceD	DUF177 domain-containing protein YceD	CDS	1146794	1147315	1908.39	-0.0434867	0.079541	-0.546721	0.58457	0.802818
rpmF	50S ribosomal subunit protein L32	CDS	1147367	1147540	1644.17	-0.162862	0.105543	-1.54309	0.122809	0.372889
plsX	putative phosphate acyltransferase	CDS	1147621	1148691	1112.31	-0.333285	0.122116	-2.72924	0.00634801	0.0507921
fabH	3-oxoacyl-[acyl carrier protein] synthase 3	CDS	1148759	1149712	1637.43	-0.0821359	0.0719578	-1.14145	0.253684	0.54526
fabD	[acyl-carrier-protein] S-malonyltransferase	CDS	1149728	1150657	1615.74	0.0859666	0.0709958	1.21087	0.225946	0.517442
fabG	3-oxoacyl-[acyl-carrier-protein] reductase FabG	CDS	1150670	1151404	2215.94	-0.058079	0.07565	-0.767733	0.442646	0.71407
acpP	acyl carrier protein	CDS	1151615	1151851	3850.42	-0.172838	0.0987052	-1.75105	0.079937	0.293204
fabF	3-oxoacyl-[acyl carrier protein] synthase 2	CDS	1151939	1153180	2145.4	0.0723842	0.0946532	0.76473	0.444432	0.71481
pabC	aminodeoxychorismate lyase	CDS	1153300	1154109	324.397	0.182271	0.103147	1.76711	0.0772106	0.288832
mltG	endolytic murein transglycosylase	CDS	1154112	1155134	232.454	-0.270501	0.135097	-2.00227	0.0452553	0.205628
tmk	Tmk	CDS	1155124	1155765	267.704	-0.00989881	0.112423	-0.0880495	0.929837	0.97719
holB	DNA polymerase III subunit delta'	CDS	1155762	1156766	188.906	-0.00161843	0.127295	-0.012714	0.989856	0.994773
ycfH	putative metal-dependent hydrolase YcfH	CDS	1156777	1157574	2468.87	-0.264788	0.156958	-1.687	0.0916025	0.317225
ptsG	glucose-specific PTS enzyme IIBC component	CDS	1157869	1159302	1478.32	0.0166508	0.086558	0.192366	0.847456	0.944265
fhuE	ferric coprogen/ferric rhodotorulic acid outer membrane transporter	CDS	1159362	1161551	224.243	-0.263466	0.175234	-1.50351	0.132708	0.390306
hinT	purine nucleoside phosphoramidase	CDS	1161885	1162244	880.086	0.177162	0.0955335	1.85445	0.0636749	0.255764
ycfL	DUF1425 domain-containing protein YcfL	CDS	1162247	1162624	335.938	0.319462	0.100787	3.16967	0.00152613	0.0165252
lpoB	outer membrane lipoprotein - activator of MrcB activity	CDS	1162638	1163279	611.66	0.243308	0.108689	2.23857	0.0251842	0.140334
thiK	thiamine kinase	CDS	1163260	1164084	252.248	0.129782	0.119257	1.08826	0.27648	0.568688
nagZ	beta-N-acetylglucosaminidase	CDS	1164095	1165120	1170.54	-0.00747059	0.106725	-0.0699987	0.944195	0.981933
ycfP	PF05728 family protein YcfP	CDS	1165143	1165685	1953.47	0.13082	0.0877892	1.49016	0.136181	0.395549
ndh	NADH:quinone oxidoreductase II	CDS	1166085	1167389	930.126	0.734139	0.124836	5.88082	4.08236e-09	2.45197e-07
ycfJ	PF05433 family protein YcfJ	CDS	1167599	1168138	124.974	-0.412998	0.198404	-2.0816	0.0373788	0.185243
comR	DNA-binding transcriptional repressor ComR	CDS	1168200	1168832	515.828	0.0209243	0.0941058	0.222348	0.824043	0.932201
bhsA	DUF1471 domain-containing multiple stress resistance outer membrane protein BhsA	CDS	1169073	1169330	1124.9	0.0846488	0.150135	0.563819	0.572877	0.794709
bhsB	small RNA BhsB	ncRNA	1169303	1169402	209.642	0.10492	0.15853	0.661831	0.508079	0.762317
ldtC	L%2CD-transpeptidase LdtC	CDS	1169412	1170374	247.157	-0.113116	0.121807	-0.928655	0.353068	0.646917
mfd	transcription-repair coupling factor	CDS	1170518	1173964	802.047	-0.0840607	0.128795	-0.652672	0.513968	0.765027
ycfT	inner membrane protein YcfT	CDS	1174092	1175165	21.2274	0.344971	0.336557	1.025	0.305364	NA
lolC	lipoprotein release complex - inner membrane subunit	CDS	1175427	1176626	542.453	-0.0202617	0.0947677	-0.213804	0.8307	0.936426
lolD	lipoprotein release complex - ATP binding subunit	CDS	1176619	1177320	206.625	-0.0704429	0.135387	-0.520307	0.602849	0.81747
lolE	lipoprotein release complex - inner membrane subunit	CDS	1177320	1178564	1057.97	-0.049681	0.0808094	-0.614792	0.538692	0.776704
nagK	N-acetyl-D-glucosamine kinase	CDS	1178593	1179504	931.336	-0.0199912	0.077007	-0.259602	0.795171	0.919289
cobB	protein-lysine deacetylase/desuccinylase/lipoamidase	CDS	1179520	1180359	294.281	0.100286	0.103726	0.966836	0.333626	0.628303
cobB	CobB-S	CDS	1179631	1180359	255.236	0.0879241	0.109356	0.804015	0.421388	0.700007
ycfZ	putative inner membrane protein YcfZ	CDS	1180479	1181267	5.45137	-0.722444	0.549864	-1.31386	0.188893	NA
ymfA	putative inner membrane protein YmfA	CDS	1181264	1181725	3.58371	-0.120979	0.599482	-0.201805	0.840069	NA
potD	spermidine preferential ABC transporter periplasmic binding protein	CDS	1181783	1182829	229.25	0.073332	0.122252	0.599841	0.548612	0.782801
potC	spermidine preferential ABC transporter membrane subunit PotC	CDS	1182826	1183620	82.7229	-0.29567	0.18058	-1.63733	0.101561	0.334248
potB	spermidine preferential ABC transporter membrane subunit PotB	CDS	1183617	1184444	42.3173	0.0532261	0.236296	0.225252	0.821783	0.930741
potA	spermidine preferential ABC transporter ATP binding subunit	CDS	1184458	1185594	125.323	0.00792073	0.130854	0.0605309	0.951733	0.983411
pepT	peptidase T	CDS	1185844	1187070	2171.15	0.107696	0.111303	0.967594	0.333247	0.628251
roxA	50S ribosomal protein L16-arginine 3-hydroxylase	CDS	1187119	1188240	2240.42	-0.0372159	0.0730904	-0.509177	0.610628	0.822485
phoQ	sensor histidine kinase PhoQ	CDS	1188316	1189776	1048.66	0.114265	0.0798465	1.43105	0.152415	0.420269
phoP	DNA-binding transcriptional dual regulator PhoP	CDS	1189776	1190447	1537.96	0.235579	0.0891701	2.64191	0.00824406	0.0627528
asphoP	small antisense RNA AsphoP	ncRNA	1190165	1190508	72.1263	-0.215818	0.181566	-1.18865	0.234578	0.527548
purB	adenylosuccinate lyase	CDS	1190616	1191986	242.023	-0.0477383	0.162439	-0.293884	0.768847	0.904083
hflD	lysogenization regulator	CDS	1191990	1192631	178.571	-0.0530589	0.157663	-0.336534	0.736468	0.889407
mnmA	tRNA-specific 2-thiouridylase	CDS	1192667	1193773	286.782	-0.0862367	0.117257	-0.73545	0.462066	0.72642
nudJ	phosphatase NudJ	CDS	1193827	1194288	80.4761	-0.0922276	0.172692	-0.534059	0.593301	0.809695
rluE	23S rRNA pseudouridine(2457) synthase	CDS	1194298	1194951	51.7154	-0.104953	0.246165	-0.426351	0.669852	0.853151
icd	isocitrate dehydrogenase	CDS	1195123	1196373	8896.95	0.170177	0.13071	1.30195	0.192934	0.479715
C0293	small regulatory RNA C0293	ncRNA	1196711	1196782	7.68079	-0.559829	0.47531	-1.17782	0.238869	NA
ymfD	putative SAM-dependent methyltransferase YmfD	CDS	1196867	1197532	7.36252	-0.67923	0.554498	-1.22495	0.220596	NA
ymfE	uncharacterized protein YmfE	CDS	1197533	1198237	12.1703	0.168151	0.425242	0.395423	0.69253	NA
lit	cell death peptidase Lit	CDS	1198695	1199588	21.5876	-0.116478	0.304692	-0.38228	0.702254	NA
intE	putative integrase	CDS	1199679	1200806	70.0344	-0.602359	0.192279	-3.13273	0.0017319	0.0182395
xisE	putative excisionase	CDS	1200787	1201032	24.0843	0.309269	0.300619	1.02877	0.303586	NA
ymfH	putative protein YmfH	CDS	1201069	1201380	231.606	-0.105452	0.157	-0.671668	0.501795	0.757322
ymfI	uncharacterized protein YmfI	CDS	1201497	1201838	164.335	-0.0264181	0.15264	-0.173074	0.862593	0.953986
ymfJ	uncharacterized protein YmfJ	CDS	1201776	1202084	25.8787	0.0252288	0.293673	0.085908	0.93154	0.977467
ymfK	putative repressor protein YmfK	CDS	1202259	1202933	299.543	-0.0918486	0.11152	-0.823604	0.410164	0.69122
ymfT	putative DNA-binding transcriptional regulator YmfT	CDS	1203024	1203224	4.44161	0.256071	0.590439	0.433697	0.664509	NA
ymfL	uncharacterized protein YmfL	CDS	1203268	1203825	11.6384	-0.546669	0.38975	-1.40261	0.160732	NA
ymfM	cell division inhibitor YmfM	CDS	1203822	1204160	3.65931	-0.0248379	0.63084	-0.0393728	0.968593	NA
ymfN	chimeric replication protein/phage terminase YmfN	CDS	1204170	1205537	26.1109	-0.190035	0.316505	-0.600417	0.548228	0.782801
ymfR	IPR020297 domain-containing protein YmfR	CDS	1205549	1205731	6.06242	-0.179178	0.521597	-0.343518	0.731209	NA
beeE	protein BeeE	CDS	1205731	1206204	16.112	-0.656307	0.435364	-1.50749	0.131685	NA
ymfQ	DUF2313 domain-containing protein YmfQ	CDS	1206913	1207497	7.3955	-0.321962	0.553625	-0.581552	0.560868	NA
ycfK	protein StfP	CDS	1207501	1208130	11.4872	0.0471654	0.44395	0.10624	0.915392	NA
tfaP	putative tail fiber assembly protein TfaP	CDS	1208132	1208545	64.8161	-0.0301511	0.216063	-0.139548	0.889017	0.960478
tfaE	putative tail fiber assembly protein TfaE	CDS	1208517	1209119	43.3236	0.0112202	0.299072	0.0375166	0.970073	0.987337
pinE	site-specific DNA recombinase	CDS	1209685	1210239	6.52361	-0.65168	0.503981	-1.29306	0.195989	NA
mcrA	Type IV methyl-directed restriction enzyme EcoKMcrA	CDS	1210346	1211179	130.325	-0.262728	0.141386	-1.85823	0.063137	0.254401
iraM	anti-adaptor protein IraM	CDS	1211680	1212003	1.80002	-0.254901	0.676538	-0.376773	0.706342	NA
ymgK	protein YmgK	CDS	1212260	1212304	0.210067	0	0.423682	0	1	NA
ymgL	protein YmgL	CDS	1212540	1212650	0.511619	-0.186769	0.612696	-0.304832	0.760494	NA
ycgX	DUF1398 domain-containing protein YcgX	CDS	1212703	1213107	6.43591	-0.417212	0.531665	-0.784726	0.432614	NA
bluR	DNA-binding transcriptional repressor BluR	CDS	1213328	1214059	1447.78	-0.0158423	0.0764034	-0.20735	0.835736	0.938068
bluF	blue light- and temperature-regulated antirepressor BluF	CDS	1214264	1215475	373.364	-0.0342745	0.177048	-0.193589	0.846498	0.944265
ycgZ	putative two-component system connector protein YcgZ	CDS	1215789	1216025	495.041	-0.466294	0.136514	-3.41571	0.000636152	0.00812415
ymgA	putative two-component system connector protein YmgA	CDS	1216068	1216340	486.443	-0.714011	0.152436	-4.684	2.8133e-06	9.16469e-05
ariR	putative two-component system connector protein AriR	CDS	1216369	1216635	328.033	-0.700992	0.166363	-4.21364	2.51289e-05	0.000545682
ymgC	protein YmgC	CDS	1216748	1216996	390.987	-0.783503	0.190277	-4.11769	3.82692e-05	0.000770193
pdeG	putative cyclic di-GMP phosphodiesterase PdeG	CDS	1217328	1218851	248.519	-0.741612	0.138981	-5.33608	9.49795e-08	3.92254e-06
ymgF	division septum component YmgF	CDS	1218983	1219201	17.3477	-0.739033	0.34105	-2.16693	0.0302399	NA
ymgD	PF16456 family protein YmgD	CDS	1222305	1222634	74.7066	-0.211686	0.171092	-1.23727	0.215988	0.502725
ymgG	PF13436 family protein YmgG	CDS	1222644	1222988	8.55838	0.279318	0.433776	0.643923	0.519625	NA
ymgI	uncharacterized protein YmgI	CDS	1222990	1223163	2.44411	0.0603548	0.666405	0.0905677	0.927836	NA
ymgJ	uncharacterized protein YmgJ	CDS	1223264	1223449	9.69036	-0.679862	0.426477	-1.59414	0.110905	NA
minE	Z-ring positioning protein MinE	CDS	1224279	1224545	341.798	0.356051	0.164207	2.1683	0.0301355	0.158037
minD	Z-ring positioning protein MinD	CDS	1224549	1225361	730.46	0.255909	0.115448	2.21666	0.0266462	0.145909
minC	Z-ring positioning protein MinC	CDS	1225385	1226080	528.541	0.101269	0.112312	0.901674	0.36723	0.658647
ycgJ	PF05666 family protein YcgJ	CDS	1226600	1226968	193.847	0.0776844	0.161356	0.481447	0.630199	0.831326
pliG	inhibitor of g-type lysozyme	CDS	1227071	1227472	70.9581	0.365687	0.206391	1.77182	0.0764251	0.287736
ymgN	protein YmgN	CDS	1227368	1227427	19.4865	0.0987503	0.318447	0.3101	0.756485	NA
ycgL	PF05166 family protein YcgL	CDS	1227681	1228007	429.183	0.0646821	0.110008	0.587974	0.55655	0.784469
ycgM	oxaloacetate tautomerase	CDS	1228079	1228738	1590.85	0.0647908	0.0672296	0.963725	0.335184	0.629432
ycgN	putative metal-chelating domain-containing protein YcgN	CDS	1228815	1229276	730.027	-0.0824659	0.113076	-0.729295	0.465821	0.728728
hlyE	hemolysin E	CDS	1229483	1230394	29.8585	-0.0187258	0.259065	-0.0722824	0.942377	0.981672
umuD	DNA polymerase V protein UmuD	CDS	1230767	1231186	160.043	0.179965	0.130966	1.37414	0.169399	0.449082
umuC	DNA polymerase V catalytic protein	CDS	1231186	1232454	225.374	0.064571	0.13738	0.470017	0.638343	0.83576
dsbB	protein thiol:quinone oxidoreductase DsbB	CDS	1232500	1233030	515.812	-0.13396	0.10148	-1.32006	0.186814	0.473065
nhaB	Na(+):H(+) antiporter NhaB	CDS	1233176	1234717	249.969	0.31243	0.143389	2.1789	0.0293394	0.155345
fadR	DNA-binding transcriptional dual regulator FadR	CDS	1234938	1235657	356.722	0.0747556	0.133449	0.560183	0.575355	0.796059
ycgB	PF04293 family protein YcgB	CDS	1235709	1237241	9167.28	0.0916809	0.0690642	1.32747	0.184352	0.470112
dadA	D-amino acid dehydrogenase	CDS	1237571	1238869	501.891	0.632972	0.09879	6.40724	1.48175e-10	1.16242e-08
dadX	alanine racemase 2	CDS	1238879	1239949	266.062	0.41115	0.150256	2.73633	0.00621288	0.049963
ymgM	protein YmgM	CDS	1240260	1240463	15.178	-0.172922	0.382622	-0.45194	0.651312	NA
cvrA	putative K(+):H(+) antiporter	CDS	1240335	1242071	429.615	0.100432	0.0964482	1.04131	0.297734	0.591161
ldcA	murein tetrapeptide carboxypeptidase	CDS	1242166	1243080	443.437	0.251122	0.124096	2.02362	0.0430094	0.200641
emtA	lytic murein transglycosylase E	CDS	1243180	1243791	567.869	-0.204464	0.10364	-1.97283	0.0485153	0.215848
ycgR	flagellar brake protein YcgR	CDS	1243793	1244527	28.8131	0.372454	0.258573	1.44042	0.149748	0.417123
ymgE	PF04226 family protein YmgE	CDS	1244728	1244982	1619.8	-0.548784	0.103021	-5.32689	9.99083e-08	4.0426e-06
ycgY	uncharacterized protein YcgY	CDS	1245160	1245600	128.943	0.0888414	0.148638	0.597704	0.550038	0.782801
treA	periplasmic trehalase	CDS	1245679	1247376	641.027	-0.266002	0.109558	-2.42795	0.0151843	0.0960133
dhaM	dihydroxyacetone kinase subunit M	CDS	1247696	1249114	571.416	0.104653	0.107634	0.972303	0.3309	0.626528
dhaL	dihydroxyacetone kinase subunit L	CDS	1249125	1249757	276.315	0.302516	0.127151	2.37918	0.0173511	0.105664
dhaK	dihydroxyacetone kinase subunit K	CDS	1249768	1250838	499.643	0.325492	0.110748	2.93902	0.0032925	0.0302784
dhaR	DNA-binding transcriptional dual regulator DhaR	CDS	1251066	1252985	209.146	0.112862	0.177312	0.636515	0.524441	0.771804
ycgV	putative autotransporter adhesin YcgV	CDS	1253085	1255952	243.105	0.0126008	0.116128	0.108508	0.913592	0.971197
ychF	redox-responsive ATPase YchF	CDS	1256721	1257812	208.767	0.119321	0.135459	0.880865	0.378391	0.66679
pth	peptidyl-tRNA hydrolase	CDS	1257929	1258513	105.668	-0.247005	0.171363	-1.44141	0.149468	0.416697
ychH	stress-induced protein	CDS	1258791	1259069	7842.76	0.44048	0.0803787	5.48006	4.25178e-08	1.97427e-06
dauA	aerobic C4-dicarboxylate transporter DauA	CDS	1259124	1260803	213.051	-0.203419	0.138563	-1.46806	0.142089	0.404884
prs	ribose-phosphate diphosphokinase	CDS	1260928	1261875	891.23	0.170959	0.122393	1.39681	0.162472	0.437089
ispE	4-(cytidine 5'-diphospho)-2-C-methyl-D-erythritol kinase	CDS	1262026	1262877	840.728	-0.0961642	0.0879907	-1.09289	0.274442	0.568372
lolB	outer membrane lipoprotein LolB	CDS	1262877	1263500	410.843	-0.0911646	0.138914	-0.656269	0.511651	0.763987
hemA	glutamyl-tRNA reductase	CDS	1263714	1264970	1340.51	0.182065	0.122101	1.4911	0.135935	0.39526
prfA	peptide chain release factor RF1	CDS	1265012	1266094	483.299	0.166532	0.152758	1.09017	0.275638	0.568688
prmC	protein-(glutamine-N(5)) methyltransferase	CDS	1266094	1266927	221.165	0.144342	0.125973	1.14581	0.251874	0.544853
ychQ	SirB family protein YchQ	CDS	1266924	1267316	298.956	-0.136951	0.111877	-1.22413	0.220905	0.511541
ychA	transglutaminase-like/TPR repeat-containing protein	CDS	1267320	1268129	1041.11	0.221306	0.109621	2.01882	0.0435058	0.201638
kdsA	3-deoxy-D-manno-octulosonate 8-phosphate synthase	CDS	1268165	1269019	1480.9	0.146716	0.0839378	1.74791	0.0804798	0.294811
ldrA	small toxic polypeptide LdrA	CDS	1269168	1269275	60.7487	-0.0990905	0.22537	-0.439679	0.660169	0.847309
rdlA	putative antisense regulatory RNA RdlA	ncRNA	1269323	1269389	337.639	-0.263258	0.153417	-1.71596	0.0861686	0.305002
ldrB	small toxic polypeptide LdrB	CDS	1269703	1269810	41.3773	0.136389	0.271915	0.501586	0.615958	0.825163
rdlB	putative antisense regulatory RNA RdlB	ncRNA	1269858	1269923	211.498	-0.421324	0.182488	-2.30877	0.0209563	0.121764
ldrC	small toxic polypeptide LdrC	CDS	1270238	1270345	44.9293	-0.198476	0.238755	-0.831297	0.405806	0.687794
rdlC	putative antisense regulatory RNA RdlC	ncRNA	1270393	1270460	250.255	-0.260934	0.166232	-1.56969	0.116486	0.36202
chaA	Na(+)/K(+):H(+) antiporter ChaA	CDS	1270749	1271849	217.333	0.099507	0.137999	0.721068	0.470868	0.733988
chaB	putative cation transport regulator ChaB	CDS	1272119	1272349	717.34	-0.0804887	0.0848257	-0.948872	0.342686	0.636124
chaC	glutathione-specific gamma-glutamylcyclotransferase	CDS	1272507	1273202	9805.25	0.246589	0.0835632	2.95092	0.00316824	0.0294515
ychN	DsrE/F sulfur relay family protein YchN	CDS	1273246	1273599	336.891	0.0121525	0.125433	0.0968847	0.922818	0.974948
ychO	putative invasin YchO	CDS	1273784	1275178	303.44	0.125581	0.11319	1.10947	0.267226	0.558976
narL	DNA-binding transcriptional dual regulator NarL	CDS	1275179	1275829	361.946	-0.0285034	0.0915877	-0.311215	0.755637	0.898415
narX	sensor histidine kinase NarX	CDS	1275822	1277618	685.662	0.149882	0.1341	1.11769	0.263701	0.555739
narK	nitrate:nitrite antiporter NarK	CDS	1277957	1279348	429.665	-0.0524421	0.0944328	-0.555338	0.578664	0.798414
narS	putative small regulatory RNA NarS	ncRNA	1279337	1279520	350.625	-0.0465466	0.123443	-0.377069	0.706122	0.871935
narG	nitrate reductase A subunit alpha	CDS	1279864	1283607	148.182	0.238832	0.151429	1.57719	0.114751	0.35862
narH	nitrate reductase A subunit beta	CDS	1283604	1285142	139.615	0.199704	0.130023	1.53591	0.124559	0.376716
narJ	nitrate reductase 1 molybdenum cofactor assembly chaperone	CDS	1285139	1285849	64.7919	0.192649	0.212305	0.907416	0.364187	0.657246
narI	nitrate reductase A subunit gamma	CDS	1285849	1286526	99.8968	0.166655	0.197033	0.845822	0.397652	0.680873
ychS	putative uncharacterized protein YchS	CDS	1286709	1286984	1.85637	-0.628715	0.685834	-0.916715	0.359292	NA
rttR	small RNA RttR	ncRNA	1287066	1287236	18.6925	0.0982558	0.339194	0.289675	0.772065	NA
tpr	protamine-like protein	CDS	1287087	1287176	7.01188	-0.271447	0.517179	-0.524861	0.59968	NA
tyrV	tRNA-Tyr	tRNA	1287244	1287328	1665.98	0.294517	0.309941	0.950236	0.341992	0.636124
tyrT	tRNA-Tyr	tRNA	1287538	1287622	1621.96	0.297964	0.315632	0.944024	0.345158	0.639007
purU	formyltetrahydrofolate deformylase	CDS	1287782	1288624	515.141	-0.124579	0.11035	-1.12894	0.258923	0.55233
ychJ	NTF2-like domain-containing protein YchJ	CDS	1288674	1289132	645.338	0.0860316	0.126899	0.677951	0.497803	0.753961
rssA	putative patatin-like phospholipase RssA	CDS	1289245	1290150	1000.06	-0.348114	0.107949	-3.22479	0.00126067	0.0140734
rssB	regulator of RpoS	CDS	1290242	1291255	2932.42	-0.219957	0.0937939	-2.34511	0.0190215	0.113362
galU	UTP--glucose-1-phosphate uridylyltransferase	CDS	1291457	1292365	3450.34	0.0781496	0.0679342	1.15037	0.249991	0.542611
hns	DNA-binding transcriptional dual regulator H-NS	CDS	1292509	1292922	8604.3	0.181815	0.0843031	2.15669	0.03103	0.162064
tdk	thymidine/deoxyuridine kinase	CDS	1293527	1294144	163.289	-0.338255	0.137004	-2.46894	0.0135515	0.0893519
adhE	fused acetaldehyde-CoA dehydrogenase and Fe-dependent alcohol dehydrogenasealdehyde/alcohol dehydrogenase AdhE	CDS	1295446	1298121	4174.37	-0.0440287	0.0935579	-0.470604	0.637923	0.835495
ychT	protein YchT	CDS	1298514	1298567	12.3202	-0.657207	0.395857	-1.66021	0.0968719	NA
ychE	MarC family putative inner membrane protein YchE	CDS	1298598	1299245	57.4678	0.0985266	0.212009	0.464728	0.642126	0.838929
insH21	IS5 transposase and trans-activator	CDS	1299567	1300547	713.161	0.332881	0.0799193	4.16521	3.11063e-05	0.000636025
oppA	oligopeptide ABC transporter periplasmic binding protein	CDS	1301182	1302813	439.09	0.184743	0.110665	1.66939	0.0950398	0.32359
oppB	murein tripeptide ABC transporter/oligopeptide ABC transporter inner membrane subunit OppB	CDS	1302899	1303819	157.386	0.0680443	0.144185	0.471923	0.636982	0.835218
oppC	murein tripeptide ABC transporter/oligopeptide ABC transporter inner membrane subunit OppC	CDS	1303834	1304742	246.902	0.0489754	0.131634	0.372059	0.709849	0.873683
oppD	murein tripeptide ABC transporter/oligopeptide ABC transporter ATP binding subunit OppD	CDS	1304754	1305767	281.892	0.0305787	0.11102	0.275435	0.782982	0.910919
oppF	murein tripeptide ABC transporter/oligopeptide ABC transporter ATP binding subunit OppF	CDS	1305764	1306768	462.834	0.0895151	0.0973059	0.919935	0.357607	0.651797
yciU	DUF440 domain-containing protein YciU	CDS	1306821	1307150	521.993	0.060989	0.107351	0.568126	0.569949	0.792846
clsA	cardiolipin synthase A	CDS	1307185	1308645	1343.8	0.125857	0.0838301	1.50134	0.133268	0.391347
yciY	uncharacterized protein YciY	CDS	1308788	1308961	754.227	0.210301	0.128039	1.64247	0.100492	0.331923
kch	K(+) channel Kch	CDS	1309016	1310269	142.178	-0.129921	0.135976	-0.955471	0.339339	0.633829
yciI	protein YciI	CDS	1310569	1310865	345.774	-0.119105	0.152104	-0.783051	0.433597	0.707451
tonB	Ton complex subunit TonB	CDS	1311089	1311808	1115.34	-0.231928	0.133125	-1.74219	0.0814751	0.296061
yciA	acyl-CoA thioesterase YciA	CDS	1311848	1312246	175.103	-0.273114	0.185072	-1.47572	0.140018	0.400767
yciB	inner membrane protein YciB	CDS	1312351	1312890	434.744	-0.172794	0.132615	-1.30297	0.192583	0.479185
yciC	putative inner membrane protein	CDS	1312920	1313663	385.257	-0.223673	0.107912	-2.07273	0.0381971	0.187762
ompW	outer membrane protein W	CDS	1314020	1314658	94.3543	-0.0407929	0.161394	-0.252754	0.800459	0.920517
yciE	DUF892 domain-containing protein YciE	CDS	1314718	1315224	151.931	-0.446785	0.20056	-2.22769	0.0259014	0.143562
yciF	DUF892 domain-containing protein YciF	CDS	1315270	1315770	101.188	-0.290834	0.176531	-1.6475	0.0994558	0.330121
yciG	stress-induced bacterial acidophilic repeat motifs-containing protein YciG	CDS	1315856	1316035	748.594	-0.353382	0.137521	-2.56965	0.01018	0.0727236
trpA	tryptophan synthase subunit alpha	CDS	1316416	1317222	1796.24	0.0569348	0.109855	0.518273	0.604268	0.818227
trpB	tryptophan synthase subunit beta	CDS	1317222	1318415	3820.63	0.0757695	0.106571	0.710977	0.477098	0.738312
trpC	fused indole-3-glycerol phosphate synthase/phosphoribosylanthranilate isomerase	CDS	1318427	1319788	5751.29	0.16488	0.0990471	1.66466	0.0959799	0.324459
trpD	anthranilate synthase subunit TrpD	CDS	1319789	1321384	6591.27	0.496422	0.169929	2.92136	0.0034851	0.0316707
trpE	anthranilate synthase subunit TrpE	CDS	1321384	1322946	7371.45	0.560462	0.167918	3.33771	0.000844725	0.0103742
trpL	trp operon leader peptide	CDS	1323038	1323082	2731.5	0.358875	0.145559	2.4655	0.0136821	0.089902
rnm	RNase AM	CDS	1323220	1324101	358.372	-0.111273	0.111061	-1.00192	0.316384	0.611146
yciO	putative RNA-binding protein YciO	CDS	1324098	1324718	948.267	0.0235469	0.0881897	0.267003	0.789467	0.915725
yciQ	DUF2207 domain-containing protein YciQ	CDS	1324746	1326641	1594.72	-0.337076	0.163123	-2.06638	0.0387921	0.188756
rluB	23S rRNA pseudouridine(2605) synthase	CDS	1326852	1327727	407.676	0.0608176	0.0951661	0.639068	0.522779	0.770537
btuR	cobinamide/cobalamin adenosyltransferase	CDS	1327767	1328357	208.539	-0.218572	0.128613	-1.69945	0.0892338	0.311932
yciK	putative oxidoreductase	CDS	1328354	1329112	332.83	0.221487	0.113858	1.94529	0.0517406	0.224989
sohB	S49 peptidase family protein	CDS	1329332	1330381	898.899	0.0214411	0.0858471	0.249759	0.802774	0.920878
yciN	protein YciN	CDS	1330417	1330668	701.279	-0.114033	0.0846515	-1.34709	0.177951	0.461568
topA	DNA topoisomerase I	CDS	1331048	1333645	1664.36	-0.0914847	0.07765	-1.17817	0.23873	0.532296
cysB	DNA-binding transcriptional dual regulator CysB	CDS	1333855	1334829	327.685	0.138386	0.124165	1.11453	0.26505	0.556452
ymiA	uncharacterized protein YmiA	CDS	1335148	1335288	212.344	-0.412169	0.132981	-3.09947	0.00193868	0.0197151
yciX	uncharacterized protein YciX	CDS	1335291	1335458	170.084	-0.301834	0.173397	-1.74071	0.0817342	0.296311
ymiC	protein YmiC	CDS	1335572	1335667	112.443	-0.727126	0.169406	-4.2922	1.76908e-05	0.000414656
acnA	aconitate hydratase 1	CDS	1335831	1338506	5784.51	0.203999	0.0626605	3.25561	0.00113147	0.0130221
ribA	GTP cyclohydrolase 2	CDS	1338570	1339160	378.569	0.049794	0.128891	0.386328	0.699254	0.867318
pgpB	phosphatidylglycerophosphatase B	CDS	1339330	1340094	682.067	-0.0998717	0.100213	-0.996593	0.318962	0.613986
lapA	lipopolysaccharide assembly protein A	CDS	1340243	1340551	489.289	0.189366	0.125616	1.5075	0.131684	0.387589
lapB	lipopolysaccharide assembly protein B	CDS	1340558	1341727	898.244	0.110481	0.0924128	1.19552	0.231884	0.523715
pyrF	orotidine-5'-phosphate decarboxylase	CDS	1341921	1342658	86.598	0.131792	0.187569	0.702632	0.482285	0.741562
yciH	putative translation factor	CDS	1342658	1342984	39.185	0.261656	0.282377	0.92662	0.354124	0.648215
osmB	osmotically-inducible lipoprotein OsmB	CDS	1343110	1343328	1228.09	-0.284095	0.108502	-2.61833	0.0088361	0.0662105
yciT	DNA-binding transcriptional dual regulator YciT	CDS	1343597	1344346	155.083	-0.00231112	0.141997	-0.0162758	0.987014	0.993893
yciZ	UPF0509 family protein YciZ	CDS	1344436	1344609	234.445	-0.0564724	0.131745	-0.428648	0.668179	0.853032
ymiD	protein YmiD	CDS	1344647	1344775	24.468	-0.334195	0.281299	-1.18804	0.234816	0.527548
pdeR	cyclic di-GMP phosphodiesterase PdeR	CDS	1344757	1346742	914.585	0.15306	0.116497	1.31385	0.188897	0.475833
ymiB	putative protein YmiB	CDS	1346796	1346900	8.64138	0.686646	0.482725	1.42244	0.154899	NA
rnb	RNase II	CDS	1346978	1348912	608.064	-0.0478875	0.130812	-0.366079	0.714306	0.876131
yciW	putative peroxidase YciW	CDS	1348980	1350107	1219.48	0.371434	0.151882	2.44555	0.0144632	0.0929514
fabI	enoyl-[acyl-carrier-protein] reductase	CDS	1350251	1351039	1982.24	0.038062	0.0727603	0.523115	0.600894	0.815908
ycjD	DUF559 domain-containing protein YcjD	CDS	1351407	1351760	73.1074	0.0109192	0.201423	0.0542106	0.956767	0.985989
sapF	putrescine ABC exporter ATP binding protein SapF	CDS	1351828	1352634	225.775	-0.0463519	0.123335	-0.375821	0.70705	0.87252
sapD	putrescine ABC exporter ATP binding protein SapD	CDS	1352636	1353628	406.932	-0.0384965	0.102906	-0.374095	0.708334	0.873098
sapC	putrescine ABC exporter membrane protein SapC	CDS	1353628	1354518	310.367	-0.112006	0.130797	-0.856334	0.391813	0.678131
sapB	putrescine ABC exporter membrane subunit SapB	CDS	1354505	1355470	296.325	-0.234426	0.136589	-1.71629	0.0861089	0.305002
sapA	putative periplasmic binding protein SapA	CDS	1355467	1357110	579.9	-0.0672144	0.0852993	-0.787983	0.430706	0.707451
ymjA	DUF2543 domain-containing protein YmjA	CDS	1357423	1357668	154.527	0.0653073	0.161859	0.403481	0.686594	0.861943
puuP	putrescine:H(+) symporter PuuP	CDS	1357802	1359187	388.932	-0.162092	0.104673	-1.54856	0.121487	0.370809
ymjE	protein YmjE	CDS	1359177	1359341	80.5065	0.118016	0.194717	0.606092	0.544454	0.780654
puuA	glutamate-putrescine ligase	CDS	1359490	1360908	860.583	0.1437	0.0921814	1.55888	0.119024	0.366391
puuD	gamma-glutamyl-gamma-aminobutyrate hydrolase	CDS	1361120	1361884	487.438	-0.123377	0.107091	-1.15208	0.24929	0.542009
puuR	DNA-binding transcriptional repressor PuuR	CDS	1361911	1362468	451.703	0.0852835	0.0976331	0.87351	0.382385	0.671182
puuC	gamma-glutamyl-gamma-aminobutyraldehyde dehydrogenase	CDS	1362743	1364230	92.8024	-0.00959711	0.154102	-0.0622778	0.950342	0.983411
puuB	gamma-glutamylputrescine oxidase	CDS	1364232	1365512	69.8109	-0.10259	0.20308	-0.50517	0.61344	0.824527
puuE	4-aminobutyrate aminotransferase PuuE	CDS	1365550	1366815	89.8481	-0.204371	0.170065	-1.20172	0.229471	0.520677
pspF	DNA-binding transcriptional dual regulator PspF	CDS	1366935	1367912	99.5107	0.406052	0.1734	2.34171	0.0191955	0.114222
pspA	phage shock protein A	CDS	1368079	1368747	895.75	0.536977	0.164327	3.26775	0.00108408	0.0126279
pspB	phage shock protein B	CDS	1368801	1369025	173.194	0.555985	0.201757	2.75571	0.00585644	0.0478982
pspC	phage shock protein C	CDS	1369025	1369384	227.735	0.387685	0.129367	2.99678	0.00272851	0.0261556
pspD	phage shock protein D	CDS	1369393	1369614	151.643	0.474349	0.131039	3.61991	0.000294711	0.00442527
pspE	thiosulfate sulfurtransferase PspE	CDS	1369689	1370003	244.894	0.217448	0.132724	1.63835	0.101349	0.333833
ycjM	glucosylglycerate phosphorylase	CDS	1370216	1371895	9.52935	-0.176772	0.444298	-0.397867	0.690728	NA
ycjN	putative ABC transporter periplasmic binding protein YcjN	CDS	1371909	1373201	4.39623	0.0294645	0.54645	0.0539199	0.956999	NA
ycjO	putative ABC transporter membrane subunit YcjO	CDS	1373222	1374103	7.45683	0.064936	0.46659	0.139171	0.889315	NA
ycjP	putative ABC transporter membrane subunit YcjP	CDS	1374090	1374932	9.29944	-0.0160518	0.479616	-0.0334681	0.973301	NA
ycjQ	D-guloside 3-dehydrogenase	CDS	1374963	1376015	26.9212	0.0730291	0.278367	0.262348	0.793053	0.917907
ycjR	3-dehydro-D-guloside 4-epimerase	CDS	1376034	1376822	17.3224	0.146545	0.339448	0.431715	0.665948	NA
ycjS	D-glucoside 3-dehydrogenase	CDS	1376832	1377887	32.2991	-0.0685964	0.272642	-0.251599	0.801351	0.920517
ycjT	kojibiose phosphorylase	CDS	1377884	1380151	57.8367	-0.223997	0.198805	-1.12672	0.259861	0.552797
ycjU	beta-phosphoglucomutase	CDS	1380148	1380807	7.33846	-0.0872778	0.449247	-0.194276	0.84596	NA
ompG	outer membrane porin G	CDS	1381947	1382852	11.7751	0.229888	0.370882	0.619842	0.535362	NA
ycjW	DNA-binding transcriptional repressor YcjW	CDS	1382963	1383961	36.2506	0.124885	0.275068	0.454013	0.649819	0.84194
ycjX	DUF463 domain-containing protein YcjX	CDS	1384117	1385514	561.761	0.299656	0.0976001	3.07024	0.00213886	0.0214668
ycjF	DUF697 domain-containing inner membrane protein YcjF	CDS	1385511	1386572	531.401	0.183887	0.11049	1.66429	0.0960546	0.324459
tyrR	DNA-binding transcriptional dual regulator TyrR	CDS	1386720	1388261	1481.84	0.138778	0.0937531	1.48025	0.138805	0.399536
tpx	lipid hydroperoxide peroxidase	CDS	1388305	1388811	2515.55	0.144178	0.082331	1.7512	0.0799122	0.293204
ycjG	L-Ala-D/L-Glu epimerase	CDS	1388930	1389895	1042.09	0.159393	0.0939812	1.69601	0.0898835	0.313532
mpaA	murein tripeptide amidase A	CDS	1389870	1390598	720.41	-0.257968	0.0921314	-2.8	0.00511019	0.0428899
ymjC	putative uncharacterized protein YmjC	CDS	1390680	1390862	20.9848	0.219438	0.281141	0.780526	0.435081	NA
ymjD	uncharacterized protein YmjD	CDS	1390868	1390933	3.83475	0.144214	0.544787	0.264716	0.791228	NA
ycjY	putative hydrolase YcjY	CDS	1390933	1391853	84.9517	0.0326803	0.167632	0.194953	0.84543	0.943979
pgrR	DNA-binding transcriptional repressor PgrR	CDS	1391991	1392890	114.076	-0.15276	0.145303	-1.05132	0.293113	0.586531
mppA	murein tripeptide ABC transporter periplasmic binding protein	CDS	1393227	1394840	830.247	0.0317051	0.122637	0.258528	0.795999	0.919529
ynaI	small conductance mechanosensitive channel YnaI	CDS	1394891	1395922	81.0146	0.520073	0.185219	2.80789	0.00498676	0.0420586
insH4	IS5 transposase and trans-activator	CDS	1396112	1397092	714.98	0.328889	0.0809699	4.06186	4.86826e-05	0.000949928
ynaJ	DUF2534 domain-containing protein YnaJ	CDS	1397365	1397622	2366.44	0.168608	0.0843865	1.99805	0.0457114	0.207211
uspE	universal stress protein E	CDS	1397672	1398622	4016.92	-0.0562103	0.0648258	-0.867098	0.385888	0.673946
fnr	DNA-binding transcriptional dual regulator FNR	CDS	1398774	1399526	4.10357	-0.607641	0.651	-0.933396	0.350616	NA
ogt	methylated-DNA--[protein]-cysteine S-methyltransferase	CDS	1399721	1400236	0.620387	1.18064	0.634657	1.86028	0.0628466	NA
abgT	p-aminobenzoyl glutamate:H(+) symporter	CDS	1400247	1401773	4.73337	0.251842	0.53086	0.474404	0.635212	NA
abgB	p-aminobenzoyl-glutamate hydrolase subunit B	CDS	1401810	1403255	1.88098	-0.365062	0.641617	-0.568973	0.569375	NA
abgA	p-aminobenzoyl-glutamate hydrolase subunit A	CDS	1403255	1404565	0.57303	-0.776872	0.653234	-1.18927	0.234333	NA
abgR	putative LysR-type DNA-binding transcriptional regulator AbgR	CDS	1404741	1405649	0.874455	-0.940315	0.67632	-1.39034	0.164425	NA
mcaS	small regulatory RNA McaS	ncRNA	1405658	1405751	0.21715	0	0.427254	0	1	NA
smrA	DNA endonuclease SmrA	CDS	1405979	1406542	0.785009	0.650239	0.657527	0.988916	0.322704	NA
dgcM	diguanylate cyclase DgcM	CDS	1406563	1407795	1.63299	0.427517	0.683408	0.625566	0.531599	NA
ynaN	protein YnaN	CDS	1407989	1408036	0	NA	NA	NA	NA	NA
zntB	Zn(2(+)):H(+) symporter	CDS	1408050	1409033	1.04372	-0.405426	0.686577	-0.590504	0.554853	NA
fnrS	small regulatory RNA FnrS	ncRNA	1409129	1409250	2.77884	0.203147	0.6377	0.318562	0.750058	NA
ynaL	protein YnaL	CDS	1409308	1409481	0.163566	0.0950057	0.394378	0.2409	0.809632	NA
dbpA	ATP-dependent RNA helicase DbpA	CDS	1409511	1410884	1.7583	0.239994	0.684311	0.350709	0.725807	NA
ttcA	tRNA cytosine(32) 2-sulfurtransferase TtcA	CDS	1411013	1411948	0.86854	-0.341744	0.640379	-0.533659	0.593578	NA
intR	putative integrase	CDS	1412000	1413235	0.833134	-0.282462	0.651035	-0.433866	0.664386	NA
xisR	excisionase	CDS	1413237	1413452	0	NA	NA	NA	NA	NA
rcbA	double-strand break reduction protein	CDS	1413531	1413740	0.0724957	-0.0775011	0.390295	-0.19857	0.842599	NA
ralA	small regulatory RNA antitoxin RalA	ncRNA	1413556	1413734	0	NA	NA	NA	NA	NA
ralR	endodeoxyribonuclease toxin RalR	CDS	1413733	1413927	0.184599	-0.0857987	0.408516	-0.210025	0.833648	NA
recT	recombinase RecT	CDS	1413984	1414793	0	NA	NA	NA	NA	NA
recE	exonuclease VIII%2C ds DNA exonuclease%2C 5' --> 3' specific	CDS	1414786	1417386	1.81087	-0.213001	0.658675	-0.323377	0.746409	NA
racC	protein RacC	CDS	1417488	1417763	0.44845	-0.368024	0.539422	-0.682258	0.495076	NA
ydaE	zinc-binding protein	CDS	1417838	1418008	0	NA	NA	NA	NA	NA
kilR	inhibitor of FtsZ	CDS	1418008	1418229	0.06605	0.0928377	0.390295	0.237865	0.811986	NA
kilS	small RNA KilS	ncRNA	1418405	1418502	0.581949	0.0852365	0.395733	0.215389	0.829464	NA
sieB	phage superinfection exclusion protein	CDS	1418671	1419159	0	NA	NA	NA	NA	NA
ydaF	DUF1391 domain-containing protein YdaF	CDS	1419156	1419311	0.0597415	-0.0775011	0.390295	-0.19857	0.842599	NA
ydaG	uncharacterized protein YdaG	CDS	1419322	1419456	0.0701324	0.0928377	0.390295	0.237865	0.811986	NA
racR	DNA-binding transcriptional regulator RacR	CDS	1419765	1420241	0.144991	-0.16267	0.390295	-0.416788	0.676833	NA
ydaS	putative DNA-binding transcriptional regulator YdaS	CDS	1420365	1420661	0.0701324	0.0928377	0.390295	0.237865	0.811986	NA
ydaT	DNA binding transcriptional activator YdaT	CDS	1420684	1421106	0.652114	0.0457324	0.62927	0.0726754	0.942064	NA
ydaU	DUF1376 domain-containing protein YdaU	CDS	1421119	1421976	0.629727	0.031721	0.642551	0.0493674	0.960627	NA
ydaV	putative ATP-binding protein YdaV	CDS	1421983	1422729	16.4617	-0.183582	0.344664	-0.53264	0.594283	NA
ydaW	putative uncharacterized protein YdaW	CDS	1422752	1423312	156.292	0.011853	0.139567	0.084927	0.932319	0.977727
rzoR	putative prophage outer membrane lipoprotein RzoR	CDS	1423400	1423585	33.0291	-0.0335261	0.289985	-0.115613	0.907959	0.969395
trkG	Na(+)-dependent K(+) transporter TrkG	CDS	1423782	1425239	355.702	-0.234294	0.132624	-1.7666	0.0772951	0.288832
ynaK	ParB-like nuclease domain-containing protein YnaK	CDS	1425377	1425640	15.1822	0.0587339	0.33483	0.175414	0.860754	NA
ydaY	putative uncharacterized protein YdaY	CDS	1425621	1425980	32.3815	-0.239509	0.27891	-0.858733	0.390488	0.676447
ynaA	putative prophage tail length tape measure domain-containing protein YnaA	CDS	1426454	1427482	51.7932	-0.297757	0.200574	-1.48453	0.137669	0.397596
lomR	Rac prophage%3B protein LomR_1	pseudogene	1427389	1427598	11.1656	0.370836	0.440982	0.840933	0.400385	NA
lomR	Rac prophage%3B protein LomR_1	pseudogene	1428796	1428984	13.4542	-0.223873	0.451858	-0.495449	0.620283	NA
insH5	IS5 transposase and trans-activator	CDS	1427746	1428726	155.555	0.276076	0.130053	2.1228	0.0337704	0.171327
stfR	putative prophage side tail fiber protein StfR	CDS	1429049	1432411	184.958	-0.229129	0.151471	-1.51269	0.13036	0.386065
tfaR	putative tail fiber assembly protein TfaR	CDS	1432411	1432986	43.14	0.169438	0.240338	0.705001	0.48081	0.740181
pinR	putative site-specific recombinase	CDS	1433084	1433674	49.0427	0.122705	0.20712	0.592436	0.553559	0.78375
ynaE	uncharacterized protein YnaE	CDS	1433991	1434224	96.5375	0.369568	0.244586	1.51099	0.13079	0.386065
ynaM	protein YnaM	CDS	1434293	1434406	147.579	0.306794	0.278462	1.10175	0.270572	0.562814
uspF	universal stress protein F	CDS	1435185	1435619	567.871	0.347363	0.143599	2.41897	0.0155646	0.0974433
ompN	outer membrane porin N	CDS	1435760	1436893	49.6584	-0.309644	0.256248	-1.20838	0.226903	0.518121
micC	small regulatory RNA MicC	ncRNA	1437121	1437231	11.7137	0.254115	0.412483	0.61606	0.537855	NA
ydbK	putative pyruvate-flavodoxin oxidoreductase	CDS	1437260	1440784	4732.37	-0.144166	0.0804646	-1.79167	0.0731859	0.279927
ydbJ	DUF333 domain-containing protein YdbJ	CDS	1441058	1441324	1370.05	-0.205251	0.158036	-1.29876	0.194026	0.480565
hslJ	lipoprotein implicated in Novobiocin resistance	CDS	1441321	1441743	468.7	-0.203928	0.104193	-1.95722	0.0503216	0.221323
ldhA	D-lactate dehydrogenase	CDS	1441854	1442843	1407.72	0.236852	0.137618	1.72108	0.0852363	0.303098
ydbH	putative intermembrane phospholipid transport protein YdbH	CDS	1443051	1445690	390.308	-0.00176872	0.110913	-0.0159469	0.987277	0.993893
ynbE	putative intermembrane phospholipid transport lipoprotein YnbE	CDS	1445687	1445872	37.9358	-0.390101	0.229313	-1.70117	0.0889105	0.311268
ydbL	DUF1318 domain-containing protein YdbL	CDS	1445880	1446206	114.757	0.0496323	0.16553	0.299839	0.7643	0.901771
feaR	DNA-binding transcriptional activator FeaR	CDS	1446378	1447283	276.559	-0.0566135	0.176402	-0.320934	0.74826	0.89382
feaB	phenylacetaldehyde dehydrogenase	CDS	1447519	1449018	393.012	-0.108293	0.125095	-0.86569	0.38666	0.674681
tynA	copper-containing amine oxidase	CDS	1449076	1451349	69.9318	-0.138494	0.231098	-0.599286	0.548982	0.782801
paaZ	fused 3-oxo-5%2C6-dehydrosuberyl-CoA semialdehyde dehydrogenase and oxepin-CoA hydrolase	CDS	1451597	1453642	72.0753	0.230498	0.229282	1.0053	0.314752	0.609045
paaA	phenylacetyl-CoA 1%2C2-epoxidase%2C monooxygenase subunit	CDS	1453927	1454856	6.31403	0.581706	0.505305	1.1512	0.249651	NA
paaB	phenylacetyl-CoA 1%2C2-epoxidase subunit B	CDS	1454868	1455155	4.48591	0.111309	0.58182	0.191313	0.848281	NA
paaC	phenylacetyl-CoA 1%2C2-epoxidase%2C structural subunit	CDS	1455164	1455910	8.01091	0.550886	0.530558	1.03832	0.299123	NA
paaD	phenylacetate degradation protein	CDS	1455925	1456422	9.23452	-0.61136	0.425574	-1.43655	0.150845	NA
paaE	phenylacetyl-CoA 1%2C2-epoxidase%2C reductase subunit	CDS	1456430	1457500	31.9617	0.169772	0.255276	0.665053	0.506017	0.760923
paaF	putative 2%2C3-dehydroadipyl-CoA hydratase	CDS	1457497	1458264	10.4297	0.355852	0.427478	0.832446	0.405157	NA
paaG	putative ring 1%2C2-epoxyphenylacetyl-CoA isomerase (oxepin-CoA forming)	CDS	1458264	1459052	11.6713	0.458832	0.423364	1.08378	0.278464	NA
paaH	3-hydroxyadipyl-CoA dehydrogenase	CDS	1459054	1460481	41.0602	-0.477393	0.261864	-1.82305	0.0682953	0.266255
paaI	phenylacetyl-CoA thioesterase	CDS	1460471	1460893	15.2472	-0.0432166	0.374881	-0.115281	0.908222	NA
paaJ	beta-ketoadipyl-CoA thiolase	CDS	1460893	1462098	198.806	0.152825	0.138677	1.10202	0.270453	0.562814
paaK	phenylacetate-CoA ligase	CDS	1462125	1463438	221.818	-0.0803969	0.134826	-0.596302	0.550974	0.783207
paaX	DNA-binding transcriptional repressor PaaX	CDS	1463539	1464489	630.123	0.142638	0.0933601	1.52782	0.126557	0.379182
paaY	2-hydroxycyclohepta-1%2C4%2C6-triene-1-carboxyl-CoA thioesterase	CDS	1464471	1465061	518.651	0.061946	0.105307	0.588244	0.556369	0.784469
ynbG	uncharacterized protein YnbG	CDS	1465165	1465230	0.315085	0	0.51541	0	1	NA
ydbA	putative outer membrane protein%2C N-terminal fragment	pseudogene	1465392	1467909	291.37	-0.109215	0.156777	-0.696627	0.486036	0.743168
ydbA	putative outer membrane protein%2C N-terminal fragment	pseudogene	1469246	1469295	29.6737	-0.18469	0.315217	-0.585913	0.557934	0.784743
ydbA	putative outer membrane protein%2C N-terminal fragment	pseudogene	1470519	1474013	1365.66	0.0356603	0.0925814	0.385178	0.700105	0.867571
insD2	IS2 insertion element protein InsB	CDS	1467921	1468826	188.343	0.15926	0.117715	1.35293	0.176079	0.45925
insC2	IS2 insertion element repressor InsA	CDS	1468784	1469149	86.7679	0.104313	0.159145	0.655457	0.512173	0.763987
insI2	IS30 transposase	CDS	1469358	1470509	120.869	-0.0229612	0.158476	-0.144888	0.884799	0.9587
pdxI	pyridoxal reductase	CDS	1474221	1475081	402.669	-0.323799	0.122293	-2.64773	0.00810341	0.0620508
ydbD	DUF2773 domain-containing protein YdbD	CDS	1475144	1477450	86.0895	0.0104953	0.206165	0.0509072	0.959399	0.98602
ynbA	CDP-alcohol phosphatidyltransferase domain-containing protein YnbA	CDS	1477621	1478226	6.71034	0.662059	0.501646	1.31977	0.186911	NA
ynbB	putative CDP-diglyceride synthase	CDS	1478226	1479122	8.50191	-0.0553082	0.487783	-0.113387	0.909724	NA
ynbC	hydrolase/methyltransferase domain-containing protein YnbC	CDS	1479138	1480895	84.9846	0.00471143	0.19562	0.0240846	0.980785	0.990577
ynbD	phosphatase domain-containing protein YnbD	CDS	1480909	1482201	181.383	-0.139973	0.146454	-0.955744	0.339202	0.633829
azoR	FMN dependent NADH:quinone oxidoreductase	CDS	1482255	1482860	23503.9	0.62539	0.14665	4.26451	2.00343e-05	0.000463928
hrpA	ATP-dependent 3'->5' RNA helicase HrpA	CDS	1483061	1486963	1432.9	-0.0535806	0.0758813	-0.706111	0.480119	0.739782
ydcF	DUF218 domain-containing protein YdcF	CDS	1487235	1488035	641.121	-0.0717539	0.0918655	-0.781076	0.434758	0.70874
aldA	aldehyde dehydrogenase A	CDS	1488232	1489671	126.036	0.128729	0.170334	0.755745	0.449802	0.718039
cybB	superoxide oxidase	CDS	1490902	1491432	296.285	0.118444	0.126818	0.93397	0.350319	0.643395
rydC	small regulatory RNA RydC	ncRNA	1491442	1491506	11.4443	-0.217497	0.472136	-0.460667	0.645038	NA
ydcA	protein YdcA	CDS	1491677	1491850	77.7217	0.0833404	0.198702	0.419424	0.674907	0.854807
yncP	protein YncP	CDS	1491876	1491944	100.224	-0.0442414	0.159948	-0.276599	0.782088	0.910727
hokB	toxin HokB	CDS	1491922	1492071	69.5899	0.15947	0.202966	0.785694	0.432047	0.707451
mokB	putative regulatory protein MokB	CDS	1491962	1492129	249.818	0.0988978	0.134875	0.733254	0.463404	0.726928
sokB	putative small regulatory RNA antitoxin SokB	ncRNA	1492119	1492175	1147.48	-0.347245	0.173137	-2.00561	0.044898	0.204488
trg	methyl-accepting chemotaxis protein Trg	CDS	1492470	1494110	152.764	0.332368	0.129622	2.56414	0.0103432	0.0732213
ydcI	DNA-binding transcriptional dual regulator YdcI	CDS	1494148	1495071	633.4	0.201647	0.0922325	2.18629	0.0287942	0.153303
ydcJ	DUF1338 domain-containing protein YdcJ	CDS	1495288	1496631	259.573	-0.220137	0.133223	-1.65239	0.098455	0.328811
opgD	glucans biosynthesis protein D	CDS	1496856	1498511	518.523	-0.199875	0.113394	-1.76265	0.0779588	0.290274
ydcH	DUF465 domain-containing protein YdcH	CDS	1498651	1498875	53.836	-0.148359	0.234804	-0.631845	0.527488	0.772444
rimL	ribosomal-protein-L12-serine N-acetyltransferase	CDS	1498938	1499477	155.378	-0.172508	0.158445	-1.08876	0.276261	0.568688
ydcK	putative acyltransferase YdcK	CDS	1499469	1500449	1554.94	-0.127605	0.0941405	-1.35547	0.175268	0.458008
tehA	tellurite resistance protein	CDS	1500573	1501565	264.138	-0.160893	0.121362	-1.32573	0.18493	0.471088
tehB	tellurite methyltransferase	CDS	1501562	1502155	122.731	0.152819	0.144207	1.05972	0.289272	0.582229
ydcL	DUF3313 domain-containing lipoprotein YdcL	CDS	1502457	1503125	1798.33	-0.469723	0.0759803	-6.18217	6.32261e-10	4.58568e-08
insQ	putative RNA-guided DNA endonuclease InsQ	CDS	1503657	1504865	521.377	0.0840764	0.113167	0.742938	0.457519	0.72277
ydcO	putative transport protein YdcO	CDS	1504905	1506080	133.915	0.461411	0.144917	3.18397	0.0014527	0.0158642
sutR	DNA-binding transcriptional dual regulator SutR	CDS	1506172	1506708	109.914	0.463742	0.153601	3.01913	0.00253503	0.0245458
rlhA	23S rRNA 5-hydroxycytidine C2501 synthase	CDS	1506781	1508742	210.179	0.040449	0.124093	0.325957	0.744457	0.891604
yncJ	DUF2554 domain-containing protein YncJ	CDS	1508834	1509064	293.972	-0.107292	0.140732	-0.762384	0.445831	0.715774
hicA	mRNA interferase toxin HicA	CDS	1509286	1509462	185.436	-0.0075567	0.142	-0.0532161	0.95756	0.985989
hicB	antitoxin of the HicA-HicB toxin-antitoxin system/ DNA-binding transcriptional repressor HicB	CDS	1509508	1509924	202.289	0.141593	0.144966	0.976732	0.328702	0.624081
ydcR	fused putative DNA-binding transcriptional regulator/putative aminotransferase YdcR	CDS	1510003	1511409	215.391	-0.0635	0.137143	-0.463019	0.643351	0.839157
ydcS	putative ABC transporter periplasmic binding protein/polyhydroxybutyrate synthase	CDS	1511654	1512799	986.36	-0.0688924	0.0866163	-0.795374	0.426396	0.704671
ydcT	putative ABC transporter ATP-binding protein YdcT	CDS	1512817	1513830	476.581	-0.207491	0.108755	-1.90788	0.0564072	0.236455
ydcU	putative ABC transporter membrane subunit YdcU	CDS	1513831	1514772	280.59	-0.289914	0.107828	-2.68866	0.00717401	0.0562794
ydcV	putative ABC transporter membrane subunit YdcV	CDS	1514762	1515556	191.954	-0.207969	0.181995	-1.14272	0.253155	0.54526
patD	gamma-aminobutyraldehyde dehydrogenase	CDS	1515578	1517002	616.565	-0.196332	0.134426	-1.46052	0.144147	0.407426
yncL	uncharacterized protein YncL	CDS	1517099	1517194	2198.99	-0.296217	0.183061	-1.61813	0.105634	0.343245
ortT	orphan toxin OrtT	CDS	1517389	1517562	44.81	0.0162656	0.261317	0.0622444	0.950368	0.983411
ydcY	DUF2526 domain-containing protein YdcY	CDS	1517648	1517881	2426.08	0.16039	0.0960572	1.66973	0.0949719	0.32359
ydcZ	putative transport protein YdcZ	CDS	1517882	1518331	252.291	0.173194	0.13155	1.31657	0.187984	0.474311
mnaT	L-amino acid N-acyltransferase	CDS	1518328	1518846	639.827	0.155046	0.10008	1.54922	0.121328	0.370809
curA	NADPH-dependent curcumin/dihydrocurcumin reductase	CDS	1519027	1520064	1545.52	-0.357313	0.0955278	-3.74041	0.00018372	0.00296731
mcbR	DNA-binding transcriptional dual regulator McbR	CDS	1520262	1520927	318.736	-0.399662	0.155436	-2.57123	0.0101337	0.0725401
pqqU	pyrroloquinoline quinone outer membrane transporter	CDS	1520963	1523065	158.985	-0.208333	0.131024	-1.59004	0.111825	0.353707
yncE	PQQ-like domain-containing protein YncE	CDS	1523307	1524368	880.739	0.263267	0.138406	1.90213	0.0571537	0.239063
ansP	L-asparagine transporter	CDS	1524481	1525980	92.9893	-0.454217	0.1998	-2.27337	0.0230042	0.131199
yncG	putative glutathione S-transferase YncG	CDS	1526247	1526864	2008.9	0.051575	0.0783001	0.658684	0.510099	0.763987
yncH	DUF5445 domain-containing protein YncH	CDS	1526940	1527152	12.6199	0.0310413	0.394327	0.0787195	0.937256	NA
ydcD	uncharacterized protein YdcD	CDS	1529922	1530404	31.7455	-0.157833	0.348187	-0.453298	0.650334	0.84194
yncO	protein YncO	CDS	1530319	1530504	0.558204	-0.00844804	0.615988	-0.0137146	0.989058	NA
ydcC	H repeat-associated putative transposase YdcC	CDS	1531816	1532952	24.1609	0.350015	0.305837	1.14445	0.252436	NA
pptA	tautomerase PptA	CDS	1533052	1533285	222.688	0.178021	0.135014	1.31853	0.187326	0.47405
yddH	flavin reductase-like protein YddH	CDS	1533282	1533851	485.923	-0.360331	0.0949106	-3.79654	0.000146732	0.00245233
nhoA	arylamine N-acetyltransferase	CDS	1534024	1534869	619.758	-0.327977	0.0889133	-3.68873	0.000225379	0.00356526
yddE	PF02567 family protein YddE	CDS	1534965	1535858	163.862	-0.174331	0.144417	-1.20714	0.227378	0.518121
narV	nitrate reductase Z subunit gamma	CDS	1535937	1536617	406.77	-0.0441418	0.210827	-0.209375	0.834156	0.937717
narW	NarW%2C putative private chaperone for NarZ nitrate reductase subunit	CDS	1536614	1537309	292.755	-0.097824	0.320193	-0.305516	0.759973	0.900813
narY	nitrate reductase Z subunit beta	CDS	1537309	1538853	694.379	-0.0990661	0.303121	-0.326821	0.743803	0.891604
narZ	nitrate reductase Z subunit alpha	CDS	1538850	1542590	1736.32	0.0458992	0.317887	0.144388	0.885194	0.9587
narU	nitrate/nitrite transporter NarU	CDS	1542672	1544060	1167.05	-0.180802	0.316017	-0.572128	0.567235	0.790592
yddK	leucine-rich repeat domain-containing protein YddK	CDS	1544758	1545714	1.05697	-0.12304	0.668561	-0.184036	0.853985	NA
yddL	putative uncharacterized protein YddL	CDS	1545738	1546028	1.09816	0.839963	0.668898	1.25574	0.209209	NA
yddG	amino acid exporter YddG	CDS	1546288	1547169	72.5042	-0.220184	0.191506	-1.14975	0.250247	0.54286
fdnG	formate dehydrogenase N subunit alpha	CDS	1547401	1550448	141.419	0.0312934	0.136768	0.228807	0.819019	0.928705
fdnH	formate dehydrogenase N subunit beta	CDS	1550461	1551345	30.1302	0.445795	0.277727	1.60516	0.108459	0.347098
fdnI	formate dehydrogenase N subunit gamma	CDS	1551338	1551991	55.1492	0.234538	0.237626	0.987005	0.32364	0.61925
yddM	DNA-binding transcriptional regulator YddM	CDS	1552398	1552682	2892.62	-0.0828151	0.104788	-0.790312	0.429345	0.707114
adhP	ethanol dehydrogenase/alcohol dehydrogenase	CDS	1552828	1553838	1272.91	-0.160711	0.161264	-0.996572	0.318972	0.613986
maeA	malate dehydrogenase (oxaloacetate-decarboxylating)	CDS	1553972	1555669	740.277	0.00364626	0.110151	0.0331024	0.973593	0.987725
sra	ribosome-associated protein Sra	CDS	1555826	1555963	22429.6	-0.147682	0.0934742	-1.57993	0.114124	0.358327
bdm	biofilm-dependent modulation protein	CDS	1556065	1556280	79.9313	-0.776827	0.179671	-4.32362	1.53491e-05	0.000378218
osmC	osmotically inducible peroxiredoxin OsmC	CDS	1556625	1557056	8162.38	0.0681522	0.0597093	1.1414	0.253703	0.54526
ddpF	putative D%2CD-dipeptide ABC transporter ATP-binding subunit DdpF	CDS	1557112	1558038	234.277	0.0881704	0.228384	0.386063	0.69945	0.867318
ddpD	putative D%2CD-dipeptide ABC transporter ATP-binding subunit DdpD	CDS	1558031	1559017	368.624	0.0278395	0.182708	0.152371	0.878894	0.958157
ddpC	putative D%2CD-dipeptide ABC transporter membrane subunit DdpC	CDS	1559014	1559910	339.282	-0.101911	0.162753	-0.62617	0.531203	0.774397
ddpB	putative D%2CD-dipeptide ABC transporter membrane subunit DdpB	CDS	1559907	1560929	824.468	0.0369889	0.14443	0.256103	0.797872	0.920474
ddpA	putative D%2CD-dipeptide ABC transporter periplasmic binding protein	CDS	1560931	1562481	3487.61	0.232387	0.111246	2.08894	0.0367131	0.183042
ddpX	D-alanyl-D-alanine dipeptidase	CDS	1562495	1563076	4155.85	0.479025	0.128936	3.71523	0.000203022	0.00323824
dosP	oxygen-sensing c-di-GMP phosphodiesterase DosP	CDS	1563334	1565733	1054.86	-0.387047	0.108902	-3.55407	0.000379313	0.00534095
dosC	diguanylate cyclase DosC	CDS	1565758	1567140	2274.35	-0.0442083	0.0799143	-0.553196	0.580129	0.80015
yddY	protein YddY	CDS	1567178	1567219	196.966	-0.175426	0.116961	-1.49986	0.133651	0.391347
digH	divisome localized glycosyl hydrolase	CDS	1567504	1568823	84.0392	0.101734	0.230728	0.440925	0.659267	0.846717
gadC	L-glutamate:4-aminobutyrate antiporter	CDS	1568954	1570489	710.828	0.409307	0.11054	3.70279	0.000213245	0.00338725
gadB	glutamate decarboxylase B	CDS	1570645	1572045	758.468	0.438919	0.122555	3.58142	0.000341737	0.00498514
pqqL	periplasmic metalloprotease	CDS	1572407	1575202	137.045	-0.0628121	0.15114	-0.41559	0.67771	0.856363
yddB	putative TonB-dependent receptor YddB	CDS	1575247	1577619	40.084	-0.0816745	0.22219	-0.367589	0.71318	0.87579
yddA	ABC transporter family protein YddA	CDS	1577657	1579342	6.88797	0.354459	0.519204	0.682698	0.494798	NA
yneP	protein YneP	CDS	1579545	1579667	1.86439	-1.52374	0.675459	-2.25586	0.0240795	NA
ydeM	putative anaerobic sulfatase maturation enzyme YdeM	CDS	1579633	1580790	12.9293	0.0958658	0.383397	0.250043	0.802554	NA
ydeN	putative sulfatase YdeN	CDS	1580842	1582524	17.1191	0.0279868	0.400698	0.0698452	0.944317	NA
ydeO	DNA-binding transcriptional dual regulator YdeO	CDS	1582926	1583687	14.7593	-0.58075	0.405743	-1.43132	0.152338	NA
safA	two-component system connector SafA	CDS	1583762	1583959	0.21276	0.108647	0.418713	0.259477	0.795267	NA
ydeP	putative oxidoreductase YdeP	CDS	1584207	1586486	149.614	0.185569	0.157047	1.18162	0.237358	0.531157
ydeQ	putative fimbrial adhesin protein YdeQ	CDS	1586820	1587734	14.6722	0.242306	0.355772	0.681071	0.495827	NA
ydeR	putative fimbrial protein YdeR	CDS	1587793	1588296	16.7305	0.513483	0.323918	1.58523	0.112915	NA
ydeS	putative fimbrial protein YdeS	CDS	1588309	1588839	18.8096	0.186209	0.313915	0.593183	0.553059	NA
ydeT	fimbrial usher domain-containing protein YdeT	CDS	1588853	1590001	17.3714	0.437793	0.367262	1.19205	0.233243	NA
hipA	serine/threonine-protein kinase toxin HipA	CDS	1590854	1592176	211.379	0.248686	0.14117	1.7616	0.0781374	0.290274
hipB	antitoxin/DNA-binding transcriptional repressor HipB	CDS	1592176	1592442	40.1062	0.410791	0.230162	1.78479	0.0742954	0.281244
lsrK	autoinducer-2 kinase	CDS	1598617	1600209	384.211	0.0881713	0.126062	0.699426	0.484286	0.742427
lsrR	DNA-binding transcriptional repressor LsrR	CDS	1600288	1601241	242.004	-0.058746	0.135708	-0.432884	0.665099	0.850796
lsrA	Autoinducer-2 ABC transporter ATP binding subunit	CDS	1601490	1603025	40.8435	0.187518	0.323764	0.57918	0.562467	0.787946
lsrC	Autoinducer-2 ABC transporter membrane subunit LsrC	CDS	1603019	1604047	46.5034	-0.320864	0.262297	-1.22328	0.221223	0.511969
lsrD	Autoinducer-2 ABC transporter membrane subunit LsrD	CDS	1604047	1605039	52.2493	0.117178	0.235285	0.498027	0.618465	0.82634
lsrB	Autoinducer-2 ABC transporter periplasmic binding protein	CDS	1605051	1606073	65.1775	0.0846328	0.214013	0.395457	0.692506	0.864003
lsrF	3-hydroxy-2%2C4-pentadione 5-phosphate thiolase	CDS	1606100	1606975	91.34	-0.0940076	0.159337	-0.589993	0.555195	0.784333
lsrG	(4S)-4-hydroxy-5-phosphonooxypentane-2%2C3-dione isomerase	CDS	1606999	1607289	61.9688	0.207727	0.221052	0.939723	0.34736	0.640715
tam	trans-aconitate 2-methyltransferase	CDS	1607346	1608104	1195.99	-0.107939	0.0920915	-1.17208	0.241164	0.534006
yneE	PF01062 family inner membrane protein YneE	CDS	1608108	1609022	97.3039	-0.377329	0.194969	-1.93533	0.0529501	0.22844
uxaB	tagaturonate reductase	CDS	1609229	1610680	184.7	-0.275872	0.149127	-1.84992	0.0643257	0.256768
dgcF	putative diguanylate cyclase DgcF	CDS	1610907	1611854	207.096	0.0555778	0.131078	0.424006	0.671561	0.853382
yneG	DUF4186 domain-containing protein YneG	CDS	1611966	1612325	23.7465	0.0433703	0.310296	0.139771	0.888841	NA
glsB	glutaminase 2	CDS	1612325	1613251	156.081	0.0309505	0.132162	0.234187	0.81484	0.927897
sad	succinate semialdehyde dehydrogenase (NAD(P)(+)) Sad	CDS	1613315	1614703	406.907	0.5423	0.124797	4.34547	1.38977e-05	0.000349168
ptrR	putrescine utilization regulator PtrR	CDS	1614804	1615685	161.74	-0.0632536	0.133787	-0.472794	0.63636	0.83499
yneK	protein YneK	CDS	1615763	1616878	10.6108	-0.366085	0.446076	-0.820679	0.411829	NA
ydeA	putative exporter YdeA	CDS	1617028	1618218	579.019	-0.0681631	0.101935	-0.668691	0.503693	0.758994
marC	inner membrane protein MarC	CDS	1618243	1618908	729.679	-0.14433	0.102047	-1.41435	0.157259	0.428422
marR	DNA-binding transcriptional repressor MarR	CDS	1619120	1619554	173.286	0.0269767	0.226092	0.119318	0.905024	0.968247
marA	DNA-binding transcriptional dual regulator MarA	CDS	1619574	1619957	234.732	0.329772	0.146628	2.24903	0.0245104	0.137403
marB	multiple antibiotic resistance protein MarB	CDS	1619989	1620207	34.3093	0.644978	0.348603	1.85018	0.0642881	0.256768
eamA	cysteine/O-acetylserine exporter EamA	CDS	1620238	1621137	1437.5	-0.175866	0.0987209	-1.78144	0.0748401	0.282598
ydeE	dipeptide exporter	CDS	1621332	1622519	107.377	-0.0941692	0.154402	-0.609898	0.54193	0.779047
mgtS	small protein MgtS	CDS	1622646	1622741	6404.89	0.387424	0.109915	3.52476	0.000423862	0.00581901
mgtT	protein MgtT	CDS	1622741	1622845	607.747	0.261537	0.119687	2.18518	0.0288758	0.153525
mgrR	small regulatory RNA MgrR	ncRNA	1622817	1622914	403.079	0.550256	0.164952	3.33585	0.00085039	0.0104105
dgcZ	diguanylate cyclase DgcZ	CDS	1622960	1623850	203.182	-0.213044	0.167199	-1.2742	0.202594	0.491985
ydeI	BOF family protein YdeI	CDS	1624105	1624497	417.711	-0.422726	0.0896167	-4.71704	2.39299e-06	7.92989e-05
ydeJ	PF02464 family protein YdeJ	CDS	1624773	1625291	473.588	-0.213855	0.119706	-1.7865	0.0740178	0.280858
dcp	peptidyl-dipeptidase Dcp	CDS	1625335	1627380	589.777	-0.170459	0.126178	-1.35094	0.176714	0.460222
ydfG	3-hydroxy acid dehydrogenase YdfG	CDS	1627517	1628263	1321.71	-0.0447759	0.0906857	-0.493748	0.621484	0.827498
rspR	DNA-binding transcriptional repressor RspR	CDS	1628352	1629038	322.028	0.104656	0.103181	1.01429	0.310443	0.604614
ydfZ	putative selenoprotein YdfZ	CDS	1629215	1629418	6.70782	-0.516941	0.524895	-0.984847	0.324699	NA
ydfI	putative oxidoreductase YdfI	CDS	1629453	1630913	96.4409	-0.0436556	0.174695	-0.249896	0.802668	0.920878
ydfJ	putative transporter YdfJ	CDS	1631002	1632285	210.419	-0.197736	0.134604	-1.46902	0.141828	0.40454
ynfT	protein YnfT	CDS	1632890	1633003	145.851	0.373682	0.235868	1.58429	0.113129	0.356448
ydfK	cold shock protein YdfK	CDS	1633072	1633305	85.2807	0.55031	0.261537	2.10414	0.0353664	0.178176
pinQ	putative recombinase PinQ	CDS	1633622	1634212	46.7367	0.233109	0.224724	1.03731	0.299589	0.592093
tfaQ	putative tail fiber assembly protein TfaQ	CDS	1634310	1634885	39.9566	0.285098	0.24969	1.14181	0.253534	0.54526
stfQ	putative prophage side tail fiber protein StfQ	CDS	1634885	1635847	31.9167	0.290867	0.267133	1.08885	0.276222	0.568688
nohA	putative prophage DNA-packaging protein NohA	CDS	1635798	1636367	28.1405	0.244945	0.291364	0.840683	0.400525	0.683061
ynfO	DUF3950 domain-containing protein YnfO	CDS	1636756	1636989	0.606683	-0.512902	0.632214	-0.811279	0.417206	NA
ydfO	DUF1398 domain-containing protein YdfO	CDS	1637047	1637457	1.02265	-0.564061	0.677878	-0.832099	0.405353	NA
gnsB	protein GnsB	CDS	1637609	1637782	114.165	-0.0360761	0.1746	-0.206621	0.836306	0.938068
ynfN	protein YnfN	CDS	1637954	1638109	6.10843	-0.795161	0.554229	-1.43471	0.151368	NA
ynfR	protein YnfR	CDS	1638188	1638253	6.78137	-0.452857	0.54163	-0.8361	0.403099	NA
ynfQ	protein YnfQ	CDS	1638256	1638444	25.6267	0.120037	0.366772	0.327279	0.743457	0.891604
cspI	cold shock-like protein CspI	CDS	1638455	1638667	54.3658	0.956453	0.26551	3.60233	0.000315379	0.00464489
rzpQ	DUF2514 domain-containing protein RzpQ	CDS	1639030	1639527	8.03728	0.211216	0.45336	0.465891	0.641294	NA
rzoQ	putative lipoprotein RzoQ	CDS	1639080	1639334	4.39674	-0.13203	0.571769	-0.230915	0.817381	NA
rrrQ	putative lysozyme	CDS	1639524	1640057	10.4183	-0.255822	0.427946	-0.597789	0.549981	NA
ydfR	protein YdfR	CDS	1640054	1640365	12.0604	0.0249514	0.438712	0.0568742	0.954645	NA
essQ	putative prophage lysis protein EssQ	CDS	1640370	1640585	15.3381	-0.263413	0.381095	-0.691199	0.489441	NA
ynfU	putative zinc-binding protein YnfU	CDS	1640805	1640975	2.37577	0.827468	0.628626	1.31631	0.188069	NA
cspB	cold shock-like protein CspB	CDS	1641339	1641554	478.827	0.264973	0.190225	1.39294	0.163637	0.43926
cspF	cold shock-like protein CspF	CDS	1641855	1642067	7.21128	-0.108261	0.504265	-0.21469	0.830009	NA
ynfS	protein YnfS	CDS	1642122	1642211	139.254	-0.52202	0.136332	-3.82903	0.00012865	0.00220773
ydfT	putative antitermination protein Q	CDS	1642489	1643241	147.563	-0.331457	0.172774	-1.91845	0.0550545	0.232816
ydfU	protein YdfU	CDS	1643255	1644304	9.34842	0.290938	0.419674	0.693249	0.488154	NA
rem	protein Rem	CDS	1644651	1644902	115.487	0.0381107	0.167522	0.227496	0.820038	0.929312
hokD	toxic protein HokD	CDS	1645119	1645274	1609.26	0.0978789	0.0882771	1.10877	0.26753	0.559023
relE	mRNA interferase toxin RelE	CDS	1645346	1645633	1593.79	0.125996	0.0782366	1.61045	0.107299	0.346022
relB	antitoxin/DNA-binding transcriptional repressor RelB	CDS	1645633	1645872	946.414	0.148972	0.100691	1.47949	0.13901	0.399536
ydfV	protein YdfV	CDS	1645897	1646202	30.4166	0.0761537	0.331287	0.229872	0.818191	0.928705
flxA	PF14282 family protein FlxA	CDS	1646405	1646737	622.111	1.23566	0.1213	10.1868	2.27006e-24	7.27175e-22
ydfW	protein YdfW	CDS	1647174	1647323	7.9252	0.256514	0.477747	0.536923	0.591321	NA
ydfX	protein YdfX	CDS	1647346	1647636	10.8012	0.170903	0.422371	0.404628	0.685751	NA
dicC	putative DNA-binding transcriptional regulator DicC	CDS	1647620	1647850	17.263	-0.00190863	0.362128	-0.0052706	0.995795	NA
dicA	DNA-binding transcriptional dual regulator DicA	CDS	1647934	1648341	732.034	-0.182958	0.0935676	-1.95535	0.0505413	0.222035
ydfA	DUF1391 domain-containing protein YdfA	CDS	1648508	1648663	7.37381	-0.38017	0.442526	-0.85909	0.390291	NA
ydfB	uncharacterized protein YdfB	CDS	1648665	1648793	15.9131	-0.233518	0.344749	-0.677357	0.498179	NA
ydfC	uncharacterized protein YdfC	CDS	1648823	1649041	23.7136	0.335797	0.373169	0.89985	0.3682	NA
dicF	small regulatory RNA DicF	ncRNA	1649382	1649434	186.89	-0.0890082	0.211452	-0.420937	0.673801	0.854379
dicB	cell division inhibition protein DicB	CDS	1649609	1649797	5.28537	-0.372593	0.555972	-0.670165	0.502753	NA
ydfD	lysis protein	CDS	1649794	1649985	2.37885	-0.0465201	0.649091	-0.0716696	0.942865	NA
ynfP	protein YnfP	CDS	1652728	1652838	3.81417	-0.281048	0.576748	-0.487298	0.626047	NA
rspB	putative zinc-binding dehydrogenase RspB	CDS	1652896	1653915	30.9625	-0.221974	0.258639	-0.858239	0.390761	0.676614
rspA	mandelate racemase/muconate lactonizing enzyme family protein RspA	CDS	1653927	1655141	11.9791	0.397273	0.43291	0.917681	0.358786	NA
ynfA	putative transporter YnfA	CDS	1655347	1655673	220.463	-0.141618	0.139686	-1.01383	0.310663	0.604614
ynfB	DUF1283 domain-containing protein YnfB	CDS	1655808	1656149	440.802	0.473349	0.11973	3.95348	7.70214e-05	0.00140986
speG	spermidine N-acetyltransferase	CDS	1656184	1656744	303.168	0.470675	0.117014	4.02237	5.76151e-05	0.001091
ynfC	PF06788 family lipoprotein YnfC	CDS	1656747	1657457	453.42	0.00185601	0.120997	0.0153393	0.987762	0.993967
ynfD	DUF1161 domain-containing protein YnfD	CDS	1657565	1657870	151.538	0.0720693	0.155155	0.464498	0.642291	0.838929
ynfE	putative selenate reductase YnfE	CDS	1658069	1660495	65.7947	-0.0575345	0.200947	-0.286317	0.774635	0.907282
ynfF	putative selenate reductase YnfF	CDS	1660556	1662979	100.396	-0.188475	0.187971	-1.00268	0.316015	0.61074
ynfG	putative oxidoreductase YnfG	CDS	1662990	1663607	41.5988	-0.287954	0.238976	-1.20495	0.228224	0.519109
ynfH	putative menaquinol dehydrogenase	CDS	1663609	1664463	436.23	0.0490381	0.100197	0.489417	0.624546	0.829663
dmsD	redox enzyme maturation protein DmsD	CDS	1664506	1665120	256.599	0.229688	0.113661	2.02082	0.0432989	0.201148
clcB	putative chloride:H(+) antiporter ClcB	CDS	1665315	1666571	80.693	-0.0368093	0.224036	-0.164301	0.869494	0.955499
bidA	dethiobiotin synthetase BidA	CDS	1666524	1667219	117.247	-0.0303795	0.158215	-0.192015	0.847731	0.944265
mlc	DNA-binding transcriptional repressor Mlc	CDS	1667344	1668564	342.969	-0.0249613	0.119379	-0.209092	0.834376	0.937717
ynfL	putative DNA-binding transcriptional regulator YnfL	CDS	1668699	1669592	142.899	0.29888	0.139421	2.14372	0.0320556	0.166009
ynfM	putative transporter YnfM	CDS	1669699	1670952	8326.12	0.127222	0.111812	1.13782	0.255196	0.547418
asr	periplasmic chaperone Asr	CDS	1671376	1671684	109.964	-0.118853	0.181032	-0.656527	0.511485	0.763987
ydgU	uncharacterized protein YdgU	CDS	1671777	1671860	6.32591	0.472421	0.549881	0.859134	0.390267	NA
ydgD	putative serine protease YdgD	CDS	1671960	1672781	1679.83	0.143605	0.0994666	1.44375	0.14881	0.416322
mdtI	multidrug/spermidine efflux pump membrane subunit MdtI	CDS	1672820	1673149	21.0026	0.354903	0.347013	1.02274	0.306432	NA
mdtJ	multidrug/spermidine efflux pump membrane subunit MdtJ	CDS	1673136	1673501	13.0872	0.47762	0.368604	1.29576	0.19506	NA
mdtU	protein MdtU	CDS	1673608	1673709	112.131	0.0248369	0.150597	0.164922	0.869005	0.955499
tqsA	autoinducer 2 exporter	CDS	1673913	1674947	285.942	0.265809	0.107021	2.4837	0.0130024	0.0866228
pntB	pyridine nucleotide transhydrogenase subunit beta	CDS	1674972	1676360	1615.77	0.164944	0.0736858	2.23848	0.0251899	0.140334
pntA	pyridine nucleotide transhydrogenase subunit alpha	CDS	1676371	1677903	1579.98	0.436835	0.0803323	5.43785	5.39268e-08	2.3827e-06
ydgH	DUF1471 domain-containing protein YdgH	CDS	1678427	1679371	1092.88	0.173995	0.0927947	1.87506	0.0607846	0.249598
ydgI	putative arginine:ornithine antiporter	CDS	1679557	1680939	271.007	-0.0509517	0.119268	-0.427203	0.669232	0.853151
folM	dihydromonapterin reductase	CDS	1680976	1681698	258.759	-0.016433	0.106833	-0.153821	0.877751	0.958157
ydgC	GlpM family protein	CDS	1681695	1682030	467.584	0.0135122	0.124371	0.108644	0.913485	0.971197
rstA	DNA-binding transcriptional regulator RstA	CDS	1682159	1682878	891.452	0.315657	0.132531	2.38177	0.0172299	0.105633
rstB	sensor histidine kinase RstB	CDS	1682882	1684183	459.814	-0.00409077	0.149785	-0.027311	0.978212	0.989799
tus	DNA replication terminus site-binding protein	CDS	1684259	1685188	54.4433	0.157836	0.194207	0.81272	0.416378	0.69663
fumC	fumarase C	CDS	1685185	1686588	776.297	-0.303617	0.113573	-2.67331	0.00751065	0.0584432
fumA	fumarase A	CDS	1686731	1688377	672.641	0.16421	0.0934273	1.75762	0.0788124	0.291023
manA	mannose-6-phosphate isomerase	CDS	1688576	1689751	211.808	0.128212	0.125191	1.02413	0.305772	0.597553
ydgA	DUF945 domain-containing protein YdgA	CDS	1689852	1691360	4677.55	0.248278	0.0632047	3.92815	8.56007e-05	0.00154483
uidC	outer membrane porin family protein UidC	CDS	1691586	1692851	77.0276	-0.143809	0.20604	-0.697964	0.4852	0.742707
uidB	glucuronide:H(+) symporter	CDS	1692890	1694263	39.2905	0.0267622	0.290243	0.0922063	0.926534	0.97598
uidA	beta-glucuronidase	CDS	1694260	1696071	45.6337	-0.265187	0.236369	-1.12192	0.261897	0.55459
uidR	DNA-binding transcriptional repressor UidR	CDS	1696462	1697052	562.446	-0.0782548	0.113463	-0.689695	0.490386	0.746125
hdhA	7-alpha-hydroxysteroid dehydrogenase	CDS	1697273	1698040	1542.8	0.0501138	0.0871424	0.575079	0.565238	0.789165
malI	DNA-binding transcriptional repressor MalI	CDS	1698152	1699180	266.407	0.222075	0.152225	1.45886	0.144603	0.408116
malX	PTS enzyme IIBC component MalX	CDS	1699355	1700947	149.153	0.17401	0.185731	0.936893	0.348814	0.641452
malY	negative regulator of MalT activity/cystathionine beta-lyase	CDS	1700957	1702129	248.304	0.0465118	0.131981	0.352414	0.724528	0.881635
add	adenosine deaminase	CDS	1702233	1703234	329.919	-0.146925	0.111249	-1.32069	0.186606	0.472849
ydgJ	putative oxidoreductase YdgJ	CDS	1703268	1704308	1219.66	0.0133798	0.0948458	0.141069	0.887815	0.959825
blr	beta-lactam resistance protein	CDS	1704551	1704676	121.477	-0.100554	0.178022	-0.564842	0.572181	0.794604
cnu	H-NS- and StpA-binding protein	CDS	1704949	1705164	71.4676	0.049817	0.205659	0.242231	0.808601	0.923978
ydgK	DUF2569 domain-containing inner membrane protein YdgK	CDS	1705250	1705690	194.21	0.0299301	0.155667	0.19227	0.847531	0.944265
rsxA	SoxR [2Fe-2S] reducing system protein RsxA	CDS	1705767	1706348	163.658	0.0755898	0.144831	0.521917	0.601728	0.816753
rsxB	SoxR [2Fe-2S] reducing system protein RsxB	CDS	1706348	1706926	107.765	-0.0809593	0.166338	-0.486715	0.626461	0.830671
rsxC	SoxR [2Fe-2S] reducing system protein RsxC	CDS	1706919	1709141	133.188	-0.0371496	0.141663	-0.262239	0.793137	0.917907
rsxD	SoxR [2Fe-2S] reducing system protein RsxD	CDS	1709142	1710200	83.9983	0.0028916	0.210539	0.0137343	0.989042	0.994266
rsxG	SoxR [2Fe-2S] reducing system flavoprotein RsxG	CDS	1710204	1710824	37.223	0.268834	0.273991	0.98118	0.326504	0.621944
rsxE	SoxR [2Fe-2S] reducing system protein RsxE	CDS	1710828	1711523	40.1032	-0.214954	0.261309	-0.822603	0.410734	0.691876
nth	endonuclease III	CDS	1711523	1712158	43.145	-0.128323	0.276807	-0.463582	0.642947	0.839157
dtpA	dipeptide/tripeptide:H(+) symporter DtpA	CDS	1712769	1714271	189.19	-0.246763	0.167143	-1.47635	0.139849	0.400767
gstA	glutathione S-transferase GstA	CDS	1714377	1714982	2266.45	-0.0817064	0.0642411	-1.27187	0.203419	0.491985
pdxY	pyridoxal kinase 2	CDS	1715026	1715889	111.783	0.157511	0.172389	0.913695	0.360877	0.654963
tyrS	tyrosine--tRNA ligase	CDS	1715948	1717222	1461.64	0.111457	0.0754257	1.4777	0.139488	0.400144
pdxH	pyridoxine/pyridoxamine 5'-phosphate oxidase	CDS	1717351	1718007	134.139	0.00187958	0.184125	0.0102082	0.991855	0.995816
mliC	inhibitor of c-type lysozyme%2C putative lipoprotein	CDS	1718066	1718395	72.6798	-0.243805	0.200423	-1.21645	0.223812	0.516086
anmK	anhydro-N-acetylmuramic acid kinase	CDS	1718493	1719602	305.353	0.232512	0.116036	2.00379	0.0450928	0.205132
slyB	outer membrane lipoprotein SlyB	CDS	1719876	1720343	5823.91	0.237029	0.0906525	2.6147	0.0089306	0.0667884
slyA	DNA-binding transcriptional dual regulator SlyA	CDS	1720390	1720824	779.32	0.199647	0.0864477	2.30946	0.0209182	0.121764
ydhI	DUF1656 domain-containing protein YdhI	CDS	1721025	1721261	18.4782	-0.504385	0.3524	-1.43129	0.152347	NA
ydhJ	putative membrane fusion protein YdhJ	CDS	1721264	1722121	38.9038	-0.256178	0.288976	-0.8865	0.375348	0.665306
ydhK	putative transporter YdhK	CDS	1722121	1724133	168.289	-0.240503	0.13162	-1.82725	0.0676626	0.264862
sodC	superoxide dismutase (Cu-Zn)	CDS	1724134	1724655	2860.71	-0.0475874	0.0802766	-0.592793	0.55332	0.7837
ydhF	putative oxidoreductase YdhF	CDS	1724736	1725632	1004.48	-0.103231	0.0771909	-1.33735	0.18111	0.465988
ydhL	DUF1289 domain-containing protein YdhL	CDS	1725681	1725920	474.134	-0.274556	0.124551	-2.20437	0.0274987	0.148966
nemR	DNA-binding transcriptional repressor NemR	CDS	1726023	1726622	615.928	0.495007	0.126625	3.90924	9.25886e-05	0.0016554
nemA	N-ethylmaleimide reductase	CDS	1726659	1727756	882.621	0.338948	0.0924694	3.66551	0.000246842	0.00384592
gloA	lactoylglutathione lyase	CDS	1727837	1728244	822.119	-0.208239	0.0835314	-2.49295	0.0126687	0.0850493
rnt	ribonuclease T	CDS	1728347	1728994	70.3262	-0.0944434	0.209022	-0.451834	0.651389	0.842378
lhr	ATP-dependent helicase Lhr	CDS	1729087	1733703	599.42	-0.0485235	0.0889279	-0.54565	0.585307	0.803256
grxD	glutaredoxin 4	CDS	1733754	1734101	3481.04	-0.155923	0.0782046	-1.99379	0.0461752	0.208331
mepH	peptidoglycan endopeptidase/peptidoglycan L%2CD-carboxypeptidase MepH	CDS	1734435	1735250	238.628	-0.470155	0.124292	-3.78267	0.000155154	0.00257074
sodB	superoxide dismutase (Fe)	CDS	1735378	1735959	1086.99	0.43349	0.0955205	4.53819	5.67394e-06	0.000158982
ydhP	putative transporter YdhP	CDS	1736121	1737290	184.107	0.0444732	0.136658	0.325433	0.744853	0.891604
cydH	cytochrome bd-I accessory subunit CydH	CDS	1737456	1737545	991.872	0.109123	0.129692	0.841403	0.400122	0.682979
purR	DNA-binding transcriptional repressor PurR	CDS	1737844	1738869	446.212	0.119277	0.140916	0.84644	0.397307	0.680873
punR	DNA-binding transcriptional activator PunR	CDS	1738866	1739798	280.14	-0.0904972	0.127024	-0.712439	0.476193	0.737801
punC	purine nucleoside transporter PunC	CDS	1739911	1741122	70.659	-0.164966	0.235038	-0.701872	0.482759	0.741993
cfa	cyclopropane fatty acyl phospholipid synthase	CDS	1741413	1742561	7445.35	0.0671623	0.0683678	0.982367	0.325919	0.621581
ribC	riboflavin synthase	CDS	1742601	1743242	663.295	0.101992	0.101052	1.00931	0.312828	0.60747
mdtK	multidrug efflux pump MdtK	CDS	1743457	1744830	852.654	-0.0401893	0.110202	-0.364686	0.715346	0.87622
ydhQ	putative adhesin-related protein YdhQ	CDS	1744871	1746127	1573.07	-0.00225363	0.105239	-0.0214145	0.982915	0.991353
valV	tRNA-Val	tRNA	1746435	1746511	4010.95	-0.145147	0.204379	-0.710184	0.47759	0.738528
valW	tRNA-Val	tRNA	1746516	1746592	5710.06	0.0217898	0.208145	0.104686	0.916625	0.972605
ydhR	putative monooxygenase YdhR	CDS	1746700	1747005	1172.2	0.280383	0.088887	3.15437	0.00160843	0.0171745
ydhS	FAD/NAD(P) binding domain-containing protein YdhS	CDS	1747131	1748735	911.372	-0.167892	0.0875599	-1.91745	0.0551808	0.233094
ydhT	uncharacterized protein YdhT	CDS	1748747	1749559	47.753	-0.0497077	0.210631	-0.235994	0.813437	0.927024
ydhU	putative cytochrome YdhU	CDS	1749563	1750348	107.01	-0.141373	0.183643	-0.769825	0.441404	0.713222
ydhX	putative 4Fe-4S ferredoxin-like protein YdhX	CDS	1750345	1751013	49.279	0.371176	0.218641	1.69765	0.0895739	0.312736
ydhW	uncharacterized protein YdhW	CDS	1751077	1751724	60.7886	0.125187	0.268839	0.465657	0.641461	0.838699
ydhV	putative oxidoreductase YdhV	CDS	1751728	1753830	69.6228	0.20346	0.233691	0.870639	0.383951	0.672287
ydhY	putative 4Fe-4S ferredoxin-like protein YdhY	CDS	1753851	1754477	26.9903	-0.415214	0.312837	-1.32725	0.184425	0.470112
fumD	fumarase D	CDS	1754932	1755141	1077.51	-0.0467584	0.118071	-0.396018	0.692091	0.864003
ynhH	protein YnhH	CDS	1755496	1755690	260.028	-0.191186	0.113949	-1.67782	0.0933821	0.320215
pykF	pyruvate kinase 1	CDS	1755698	1757110	2485.85	-0.0373197	0.0791496	-0.471509	0.637277	0.835218
lpp	murein lipoprotein	CDS	1757421	1757657	65393.9	0.0277726	0.0993653	0.2795	0.779861	0.910351
ldtE	L%2CD-transpeptidase LdtE	CDS	1757721	1758725	3926.66	0.160857	0.111817	1.43857	0.150272	0.417618
sufE	sulfur carrier protein SufE	CDS	1758874	1759290	484.032	0.0649558	0.104489	0.621653	0.53417	0.775578
sufS	L-cysteine desulfurase	CDS	1759303	1760523	1528.29	0.141216	0.106574	1.32505	0.185155	0.471201
sufD	Fe-S cluster scaffold complex subunit SufD	CDS	1760520	1761791	1724.72	0.0487204	0.0651613	0.747689	0.454648	0.720093
sufC	Fe-S cluster scaffold complex subunit SufC	CDS	1761766	1762512	1142.05	0.0729751	0.0909476	0.802386	0.422329	0.70036
sufB	Fe-S cluster scaffold complex subunit SufB	CDS	1762522	1764009	2379.54	0.136092	0.0677447	2.0089	0.0445482	0.203934
sufA	iron-sulfur cluster insertion protein SufA	CDS	1764018	1764386	796.715	0.0733435	0.093473	0.78465	0.432659	0.707451
rydB	small regulatory RNA RydB	ncRNA	1764713	1764780	56.1893	0.43615	0.253249	1.72222	0.0850296	0.302642
ydiH	uncharacterized protein YdiH	CDS	1764934	1765122	728.297	-0.0321437	0.211206	-0.152191	0.879036	0.958157
menI	1%2C4-dihydroxy-2-naphthoyl-CoA hydrolase	CDS	1765222	1765632	260.738	-0.132703	0.141147	-0.940177	0.347127	0.640699
ydiJ	D-2-hydroxyglutarate dehydrogenase	CDS	1765629	1768685	818.2	-0.142827	0.139152	-1.02641	0.3047	0.597168
ydiK	putative transporter YdiK	CDS	1769074	1770186	1218.06	-0.113963	0.092212	-1.23588	0.216502	0.503468
rprA	small regulatory RNA RprA	ncRNA	1770372	1770477	174.586	-0.576765	0.190736	-3.02389	0.00249546	0.0242236
ydiL	DUF1870 domain-containing protein YdiL	CDS	1770615	1770971	7.76925	-0.0180834	0.530655	-0.0340775	0.972815	NA
ydiM	putative exporter YdiM	CDS	1771071	1772285	28.8884	-0.489878	0.294857	-1.66141	0.0966311	0.325763
ydiN	putative transporter YdiN	CDS	1772512	1773777	16.5783	0.157252	0.334056	0.470736	0.637829	NA
ydiB	quinate/shikimate dehydrogenase	CDS	1773789	1774655	79.0809	0.070178	0.193823	0.362073	0.717297	0.877559
aroD	3-dehydroquinate dehydratase	CDS	1774686	1775444	190.135	0.161516	0.150012	1.07669	0.28162	0.573383
ydiF	putative acetate-CoA transferase YdiF	CDS	1775587	1777182	21.9536	-0.0284026	0.317996	-0.0893177	0.928829	NA
ydiO	putative acyl-CoA dehydrogenase YdiO	CDS	1777196	1778347	27.7627	-0.000650628	0.255449	-0.002547	0.997968	0.998747
ydiP	DNA-binding transcriptional regulator YdiP	CDS	1778390	1779301	65.0009	-0.264324	0.206008	-1.28307	0.199466	0.488064
ydiQ	putative electron transfer flavoprotein subunit YdiQ	CDS	1779617	1780381	16.4806	0.29787	0.368606	0.808099	0.419033	NA
ydiR	putative electron transfer flavoprotein subunit YdiR	CDS	1780401	1781339	72.6581	0.159992	0.199607	0.801536	0.422821	0.700643
ydiS	putative electron transfer flavoprotein-quinone oxidoreductase YdiS	CDS	1781395	1782684	38.2587	-0.11929	0.243251	-0.490399	0.623851	0.8295
ydiT	ferredoxin-like protein YdiT	CDS	1782681	1782974	10.1299	-0.865693	0.40865	-2.11842	0.0341396	NA
fadK	medium-chain-fatty-acid--CoA ligase	CDS	1782977	1784677	91.2553	-0.253751	0.189996	-1.33556	0.181695	0.466244
ppsA	phosphoenolpyruvate synthetase	CDS	1784734	1787112	1977.56	-0.177833	0.0994056	-1.78896	0.0736212	0.280608
ppsR	phosphoenolpyruvate synthetase regulatory protein	CDS	1787445	1788278	196.349	-0.0830187	0.134021	-0.619447	0.535622	0.775578
aroH	3-deoxy-7-phosphoheptulonate synthase%2C Trp-sensitive	CDS	1788435	1789481	1687.34	0.292922	0.161649	1.81208	0.0699736	0.270602
ydiE	PF10636 family protein YdiE	CDS	1789613	1789804	24.1592	-0.0521753	0.421731	-0.123717	0.901539	NA
selO	protein adenylyltransferase SelO	CDS	1789808	1791244	541.66	-0.0215338	0.0877129	-0.245503	0.806067	0.922283
rflP	anti-FlhDC factor RflP	CDS	1791307	1792020	173.763	-0.010247	0.198874	-0.0515251	0.958907	0.98602
nlpC	NlpC/P60 family lipoprotein NlpC	CDS	1792267	1792731	751.775	-0.11657	0.0834574	-1.39676	0.162487	0.437089
btuD	vitamin B12 ABC transporter ATP binding subunit	CDS	1792809	1793558	726.96	-0.306582	0.106117	-2.8891	0.00386351	0.0342987
btuE	thioredoxin/glutathione peroxidase BtuE	CDS	1793558	1794109	1380.34	-0.295753	0.0774879	-3.81676	0.000135214	0.00231006
btuC	vitamin B12 ABC transporter membrane subunit	CDS	1794172	1795152	260.008	0.124667	0.111144	1.12167	0.262002	0.55459
ihfA	integration host factor subunit alpha	CDS	1795253	1795552	4477.95	0.167653	0.104261	1.60801	0.107832	0.347081
pheT	phenylalanine--tRNA ligase subunit beta	CDS	1795557	1797944	4426.82	0.0594305	0.069196	0.858871	0.390412	0.676447
pheS	phenylalanine--tRNA ligase	CDS	1797959	1798942	309.554	0.126752	0.109424	1.15836	0.246717	0.540696
pheM	pheST-ihfA operon leader peptide	CDS	1799226	1799270	62.7432	-0.0455905	0.195503	-0.233195	0.81561	0.928273
rplT	50S ribosomal subunit protein L20	CDS	1799393	1799749	7927.18	0.0742028	0.0999075	0.742715	0.457654	0.72277
rpmI	50S ribosomal subunit protein L35	CDS	1799802	1799999	3051.35	-0.00923277	0.0725168	-0.127319	0.898688	0.965769
infC	translation initiation factor IF-3	CDS	1800096	1800638	10781.6	0.0555618	0.0750102	0.740724	0.458861	0.723684
thrS	threonine--tRNA ligase	CDS	1800642	1802570	5598.72	0.0802867	0.0767042	1.0467	0.295236	0.588076
yniD	uncharacterized protein YniD	CDS	1805165	1805272	45.7998	-0.162627	0.217278	-0.748472	0.454176	0.719939
ydiY	acid-inducible putative outer membrane protein YdiY	CDS	1805325	1806083	78.3314	-0.603866	0.20659	-2.92301	0.00346665	0.0315777
pfkB	6-phosphofructokinase 2	CDS	1806370	1807299	947.166	0.302793	0.0922357	3.28281	0.00102776	0.0121561
ydiZ	putative endoribonuclease YdiZ	CDS	1807400	1807690	744.201	-0.031262	0.118706	-0.263356	0.792276	0.917875
yniA	putative kinase YniA	CDS	1807796	1808656	2094.71	0.0799467	0.0854742	0.935331	0.349618	0.642414
yniB	uncharacterized protein YniB	CDS	1808697	1809233	1919.7	-0.161751	0.0741905	-2.18021	0.029242	0.155043
hxpB	hexitol phosphatase B	CDS	1809380	1810048	209.997	0.25431	0.140687	1.80763	0.0706636	0.272722
ydjM	inner membrane protein YdjM	CDS	1810211	1810801	122.476	0.346691	0.177669	1.95133	0.0510175	0.223872
tcyP	cystine/sulfocysteine:cation symporter	CDS	1810934	1812325	3296.85	0.202518	0.0700261	2.89204	0.0038275	0.0341367
ydjO	protein YdjO	CDS	1812329	1813132	10.7062	-0.550963	0.436074	-1.26346	0.206423	NA
cedA	cell division modulator	CDS	1813421	1813663	169.223	-0.246086	0.140811	-1.74763	0.0805284	0.294811
katE	catalase HPII	CDS	1813867	1816128	1871.89	-0.318971	0.107791	-2.95915	0.00308485	0.0289223
chbG	chitooligosaccharide monodeacetylase ChbG	CDS	1816386	1817135	254.244	0.108954	0.146283	0.744814	0.456384	0.721951
chbF	monoacetylchitobiose-6-phosphate hydrolase	CDS	1817148	1818500	112.718	0.134792	0.196576	0.685699	0.492903	0.748605
chbR	DNA binding transcriptional dual regulator ChbR	CDS	1818605	1819447	101.348	-0.0519064	0.165463	-0.313703	0.753747	0.896751
chbA	N%2CN'-diacetylchitobiose-specific PTS enzyme IIA component	CDS	1819455	1819805	113.104	0.0951911	0.169233	0.562486	0.573785	0.795108
chbC	N%2CN'-diacetylchitobiose-specific PTS enzyme IIC component	CDS	1819856	1821214	855.242	-0.116193	0.0900817	-1.28987	0.197097	0.485177
chbB	N%2CN'-diacetylchitobiose-specific PTS enzyme IIB component	CDS	1821299	1821619	262.004	0.122813	0.119101	1.03117	0.302461	0.59593
osmE	osmotically-inducible lipoprotein OsmE	CDS	1821918	1822256	10435.2	0.170352	0.0763418	2.23144	0.0256523	0.142496
nadE	NH3-dependent NAD(+) synthetase	CDS	1822458	1823285	2035.02	0.0341141	0.0885272	0.385351	0.699977	0.867571
cho	excinuclease Cho	CDS	1823515	1824402	223.63	0.346053	0.11474	3.01596	0.00256167	0.0246794
ves	HutD family protein Ves	CDS	1824362	1824937	44.6571	0.837927	0.250474	3.34536	0.000821751	0.0102227
spy	ATP-independent periplasmic chaperone	CDS	1825140	1825625	562.209	-0.00613324	0.104795	-0.058526	0.95333	0.983785
astE	succinylglutamate desuccinylase	CDS	1825955	1826923	1596.45	0.445782	0.0924709	4.82078	1.42996e-06	4.95204e-05
astB	N-succinylarginine dihydrolase	CDS	1826916	1828259	3305.09	0.489127	0.0830794	5.88747	3.92158e-09	2.39278e-07
astD	aldehyde dehydrogenase	CDS	1828256	1829734	6567.1	0.680103	0.0775563	8.76915	1.80013e-18	3.45985e-16
astA	arginine N-succinyltransferase	CDS	1829731	1830765	5270.53	0.875962	0.0818577	10.701	1.0065e-26	4.32857e-24
astC	succinylornithine transaminase	CDS	1830762	1831982	14324.6	0.937989	0.0901305	10.407	2.3032e-25	8.04865e-23
xthA	exodeoxyribonuclease III	CDS	1832428	1833234	333.443	-0.085017	0.142118	-0.598214	0.549697	0.782801
ydjX	DedA family protein YdjX	CDS	1833401	1834111	10.9337	0.136012	0.445167	0.305529	0.759963	NA
ydjY	4Fe-4S ferredoxin-type domain-containing protein YdjY	CDS	1834116	1834793	33.0359	-0.0562672	0.267633	-0.21024	0.83348	0.937717
ydjZ	DedA family protein YdjZ	CDS	1834808	1835515	156.713	-0.120631	0.133401	-0.904272	0.365851	0.657827
ynjA	AhpD-like domain-containing protein YnjA	CDS	1835515	1836063	166.915	-0.0484536	0.126411	-0.383301	0.701497	0.868735
ynjB	putative ABC transporter periplasmic binding protein YnjB	CDS	1836073	1837239	222.076	0.0995073	0.107154	0.928635	0.353078	0.646917
ynjC	putative ABC transporter membrane subunit YnjC	CDS	1837212	1838747	123.114	-0.0136117	0.155309	-0.0876431	0.93016	0.97719
ynjD	putative ABC transporter ATP-binding protein YnjD	CDS	1838747	1839400	32.8401	0.0124888	0.275239	0.0453742	0.963809	0.986653
ynjE	molybdopterin synthase sulfurtransferase	CDS	1839467	1840774	84.7361	-0.357765	0.185925	-1.92424	0.0543245	0.230744
ynjF	CDP-alcohol phosphatidyltransferase domain-containing protein YnjF	CDS	1840783	1841403	306.792	-0.117496	0.114851	-1.02303	0.306293	0.598057
nudG	5-hydroxy-CTP diphosphatase	CDS	1841490	1841897	89.0934	-0.349654	0.200166	-1.74682	0.0806677	0.29504
ynjH	DUF1496 domain-containing protein YnjH	CDS	1841863	1842135	218.6	0.169493	0.134353	1.26155	0.207112	0.491985
gdhA	glutamate dehydrogenase	CDS	1842371	1843714	3630.28	0.0862866	0.119429	0.722495	0.46999	0.732918
ynjI	DUF1266 domain-containing protein YnjI	CDS	1843831	1844871	35.0907	-0.432027	0.26472	-1.63202	0.102676	0.336762
topB	DNA topoisomerase III	CDS	1844999	1846960	453.661	0.367928	0.112411	3.27306	0.00106392	0.0125067
selD	selenide%2C water dikinase	CDS	1846965	1848008	837.311	0.344957	0.079139	4.35887	1.30734e-05	0.000336405
ydjA	putative oxidoreductase YdjA	CDS	1848125	1848676	1240.22	0.249568	0.135	1.84866	0.0645073	0.25696
sppA	protease IV%2C a signal peptide peptidase	CDS	1848837	1850693	750.497	0.00685636	0.111073	0.0617285	0.950779	0.983411
ansA	L-asparaginase 1	CDS	1850860	1851876	181.47	-0.339746	0.131854	-2.57669	0.00997519	0.071885
pncA	nicotinamidase	CDS	1851887	1852528	174.798	-0.0365715	0.157162	-0.232699	0.815995	0.928273
ydjE	putative transporter YdjE	CDS	1852621	1853979	79.8909	-0.120308	0.174232	-0.690505	0.489877	0.745777
ydjF	putative DNA-binding transcriptional regulator YdjF	CDS	1854096	1854854	102.921	0.0656744	0.183833	0.35725	0.720905	0.879453
ydjG	NADH-dependent methylglyoxal reductase	CDS	1854991	1855971	83.8819	-0.0974442	0.18624	-0.523219	0.600822	0.815908
ydjH	L-glycero-L-galacto-octuluronate kinase	CDS	1855981	1856928	17.7631	0.439676	0.345559	1.27236	0.203245	NA
ydjI	L-glycero-L-galacto-octuluronate-1-phosphate aldolase	CDS	1856933	1857769	27.6856	-0.0183432	0.302406	-0.0606576	0.951632	0.983411
ydjJ	putative zinc-binding dehydrogenase YdjJ	CDS	1857790	1858833	23.0815	0.000720715	0.295235	0.00244116	0.998052	NA
ydjK	putative transporter YdjK	CDS	1858850	1860229	17.0371	-0.29152	0.385304	-0.756596	0.449292	NA
ydjL	putative zinc-binding dehydrogenase YdjL	CDS	1860256	1861332	15.6334	-0.0853775	0.395715	-0.215755	0.829179	NA
yeaC	DUF1315 domain-containing protein YeaC	CDS	1861702	1861974	808.823	0.527811	0.113089	4.6672	3.05338e-06	9.78099e-05
msrB	methionine sulfoxide reductase B	CDS	1862016	1862429	1056.07	0.184243	0.106693	1.72686	0.0841935	0.301903
gapA	glyceraldehyde-3-phosphate dehydrogenase A	CDS	1862771	1863766	2498.37	0.178416	0.128282	1.39081	0.164283	0.440686
yeaD	putative aldose 1-epimerase YeaD	CDS	1863850	1864734	38.4065	0.131058	0.302237	0.433628	0.664559	0.850388
yeaE	methylglyoxal reductase YeaE	CDS	1864782	1865636	79.0058	-0.0863714	0.180704	-0.477971	0.632671	0.832013
mipA	MltA-interacting protein	CDS	1865726	1866472	161.886	0.0750796	0.127007	0.591146	0.554423	0.784106
yeaG	protein kinase YeaG	CDS	1866908	1868842	24702.5	0.451812	0.0759429	5.94937	2.6918e-09	1.75378e-07
yeaH	DUF444 domain-containing protein YeaH	CDS	1868955	1870238	6243.12	0.233281	0.0899617	2.59311	0.00951125	0.0699068
cdgI	putative c-di-GMP binding protein CdgI	CDS	1870385	1871860	64.6535	-0.203348	0.18401	-1.10509	0.269121	0.561395
dgcJ	diguanylate cyclase DgcJ	CDS	1872041	1873531	175.648	0.204372	0.118539	1.72409	0.0846912	0.302278
yeaK	mischarged aminoacyl-tRNA deacylase	CDS	1873574	1874077	201.838	0.242582	0.16852	1.43948	0.150014	0.417562
yoaI	protein YoaI	CDS	1874078	1874182	14.5822	-0.553915	0.441589	-1.25437	0.209708	NA
yeaL	DUF441 domain-containing inner membrane protein YeaL	CDS	1874352	1874798	35.877	0.051425	0.316613	0.162422	0.870973	0.956097
nimR	DNA-binding transcriptional repressor NimR	CDS	1874755	1875576	309.505	0.20357	0.110815	1.83702	0.0662069	0.261025
nimT	2-nitroimidazole exporter	CDS	1875673	1876854	174.883	-0.269297	0.160148	-1.68155	0.0926571	0.318867
yeaO	DUF488 domain-containing protein YeaO	CDS	1876909	1877256	624.13	-0.0911406	0.112019	-0.813614	0.415866	0.696249
yoaF	DUF333 domain-containing lipoprotein YoaF	CDS	1877278	1877532	478.035	0.149745	0.117796	1.27122	0.203649	0.491985
dgcP	diguanylate cyclase DgcP	CDS	1877715	1878740	476.66	-0.182409	0.0992746	-1.83742	0.0661485	0.261025
yoaK	putative membrane protein YoaK	CDS	1878773	1878871	48.2901	-0.0568976	0.231667	-0.245601	0.805991	0.922283
yoaJ	uncharacterized protein YoaJ	CDS	1878874	1878948	27.3343	-0.135665	0.305268	-0.444414	0.656743	0.845452
yeaQ	PF04226 family protein YeaQ	CDS	1879007	1879255	8971.95	-0.191413	0.0973054	-1.96714	0.0491673	0.217992
yoaG	DUF1869 domain-containing protein YoaG	CDS	1879403	1879585	7.83015	-0.0680594	0.56648	-0.120144	0.904369	NA
yeaR	DUF1971 domain-containing protein YeaR	CDS	1879589	1879948	51.4103	0.16159	0.527775	0.306172	0.759473	0.900776
leuE	leucine exporter	CDS	1880121	1880759	93.1452	-0.0765009	0.194912	-0.392489	0.694697	0.865438
dmlR	DNA-binding transcriptional regulator DmlR	CDS	1880886	1881809	538.583	0.00558231	0.0910636	0.0613013	0.951119	0.983411
dmlA	D-malate/3-isopropylmalate dehydrogenase (decarboxylating)	CDS	1881912	1882997	58.0317	-0.0534365	0.217403	-0.245794	0.805842	0.922283
yeaV	putative transporter YeaV	CDS	1883188	1884633	25.6016	-0.296328	0.260075	-1.13939	0.254539	0.546618
yeaW	carnitine monooxygenase subunit YeaW	CDS	1884665	1885789	24.3522	0.0745859	0.344737	0.216356	0.82871	0.935005
yeaX	carnitine monooxygenase subunit YeaX	CDS	1885845	1886810	141.024	-0.388719	0.212831	-1.82642	0.0677872	0.26508
rnd	RNase D	CDS	1886864	1887991	180.605	0.023622	0.156445	0.150992	0.879982	0.958157
fadD	long-chain-fatty-acid--CoA ligase	CDS	1888061	1889746	430.256	-0.045448	0.116531	-0.390007	0.696532	0.866494
yeaY	Slp family lipoprotein YeaY	CDS	1889951	1890532	747.143	-0.216979	0.101387	-2.14012	0.0323449	0.166444
tsaB	N(6)-L-threonylcarbamoyladenine synthase%2C TsaB subunit	CDS	1890572	1891267	63.3077	0.170747	0.223595	0.763643	0.44508	0.715553
yoaA	ATP-dependent DNA helicase YoaA	CDS	1891325	1893235	229.602	-0.103156	0.135524	-0.761165	0.446559	0.715835
yoaB	RutC family protein YoaB	CDS	1893367	1893711	202.04	-0.183898	0.13398	-1.37258	0.169884	0.449206
yoaC	DUF1889 domain-containing protein YoaC	CDS	1894133	1894432	1053.1	-0.264523	0.103643	-2.55224	0.0107034	0.0753192
yoaH	UFP0181 family protein YoaH	CDS	1894552	1894731	223.434	0.016984	0.128331	0.132346	0.894711	0.96392
pabB	aminodeoxychorismate synthase subunit 1	CDS	1894805	1896166	175.156	-0.0546449	0.15295	-0.357272	0.720888	0.879453
nudL	putative NUDIX hydrolase with low 3-phosphohydroxypyruvate phosphatase activity	CDS	1896170	1896748	360.977	-0.041613	0.101266	-0.410927	0.681126	0.858161
sdaA	L-serine deaminase I	CDS	1896932	1898296	347.463	0.247517	0.101624	2.43562	0.0148663	0.0946128
pdeD	putative cyclic di-GMP phosphodiesterase PdeD	CDS	1898427	1900025	351.416	-0.146795	0.141018	-1.04096	0.297894	0.591173
yoaE	TerC family inner membrane protein YoaE	CDS	1900029	1901585	104.922	0.132604	0.218541	0.606768	0.544005	0.780654
yoaL	protein YoaL	CDS	1901573	1901731	14.6415	-0.160348	0.46565	-0.344352	0.730581	NA
manX	mannose-specific PTS enzyme IIAB component	CDS	1902048	1903019	453.322	-0.0268513	0.106359	-0.25246	0.800685	0.920517
manY	mannose-specific PTS enzyme IIC component	CDS	1903082	1903882	476.084	0.15574	0.106482	1.4626	0.143577	0.406415
manZ	mannose-specific PTS enzyme IID component	CDS	1903895	1904746	631.016	0.0831897	0.0800775	1.03887	0.298867	0.591884
yobD	DUF986 domain-containing inner membrane protein YobD	CDS	1904801	1905259	18.5018	-0.449325	0.3684	-1.21966	0.222592	NA
mntP	Mn(2(+)) exporter	CDS	1905688	1906254	38.053	-0.133071	0.277986	-0.478698	0.632154	0.831907
rlmA	23S rRNA m(1)G745 methyltransferase	CDS	1906251	1907060	284.258	-0.16763	0.1311	-1.27864	0.201025	0.490627
cspC	transcription antiterminator and regulator of mRNA stability CspC	CDS	1907226	1907435	4951.93	0.141626	0.144717	0.978636	0.32776	0.623101
yobF	DUF2527 domain-containing protein YobF	CDS	1907448	1907591	6825.29	-0.00827325	0.180721	-0.0457792	0.963486	0.986653
yebO	uncharacterized protein YebO	CDS	1908261	1908548	1031.66	0.31732	0.0834803	3.80113	0.000144038	0.00241782
mgrB	PhoQ kinase inhibitor	CDS	1908623	1908766	630.054	0.531461	0.155007	3.42862	0.000606648	0.0078517
yobH	uncharacterized protein YobH	CDS	1908925	1909164	270.348	-0.274754	0.128091	-2.145	0.0319529	0.165758
kdgR	DNA-binding transcriptional repressor KdgR	CDS	1909308	1910099	644.11	0.0311319	0.0900197	0.345835	0.729467	0.884671
yebQ	putative transporter YebQ	CDS	1910276	1911649	55.2463	-0.333496	0.252126	-1.32274	0.185923	0.472563
htpX	protease HtpX	CDS	1911695	1912576	1191.31	0.321708	0.0828694	3.8821	0.000103556	0.00182601
prc	tail-specific protease	CDS	1912768	1914816	1864.72	-0.180902	0.0736975	-2.45465	0.014102	0.0915334
proQ	RNA chaperone ProQ	CDS	1914836	1915534	1288.98	-0.00249728	0.0739604	-0.0337651	0.973064	0.987714
msrC	free methionine-(R)-sulfoxide reductase	CDS	1915631	1916128	1405.62	-0.0923981	0.0623195	-1.48265	0.138167	0.398735
letA	intermembrane transport protein LetA	CDS	1916258	1917541	627.638	-0.17293	0.102764	-1.6828	0.0924146	0.318603
letB	lipophilic envelope spanning tunnel	CDS	1917510	1920143	692.107	-0.27298	0.0771692	-3.53742	0.000404049	0.00560709
rsmF	16S rRNA m(5)C1407 methyltransferase	CDS	1920223	1921662	97.3405	-0.295101	0.174472	-1.69139	0.0907619	0.315166
yebV	DUF1480 domain-containing protein YebV	CDS	1921780	1922016	26310.3	-0.174633	0.121741	-1.43447	0.151439	0.419198
yebW	DUF1482 domain-containing protein YebW	CDS	1922121	1922312	922.3	-0.224177	0.120034	-1.8676	0.0618172	0.251722
pphA	phosphoprotein phosphatase 1	CDS	1922313	1922969	360.188	-0.0190596	0.118322	-0.161083	0.872028	0.956097
ryeA	small antisense RNA RyeA	ncRNA	1923066	1923337	2165.36	0.073041	0.0827755	0.882399	0.377561	0.666763
sdsR	small regulatory RNA SdsR	ncRNA	1923104	1923207	6831.03	-0.51116	0.180819	-2.82692	0.00469974	0.0402356
yebY	DUF2511 domain-containing protein YebY	CDS	1923365	1923706	142.651	0.0415124	0.150242	0.276303	0.782315	0.910727
yebZ	CopD family protein	CDS	1923719	1924591	346.996	0.409629	0.132803	3.08448	0.00203905	0.0205725
yobA	copper-binding protein	CDS	1924595	1924969	502.9	0.485118	0.112323	4.31895	1.56775e-05	0.00038385
holE	DNA polymerase III subunit theta	CDS	1925108	1925338	194.402	-0.275472	0.163793	-1.68183	0.0926022	0.318867
yobB	putative carbon-nitrogen hydrolase family protein YobB	CDS	1925440	1926096	83.5981	-0.302118	0.179784	-1.68045	0.0928695	0.319026
exoX	exonuclease X	CDS	1926120	1926782	366.771	-0.0486318	0.121313	-0.400877	0.688511	0.862096
ptrB	oligopeptidase B	CDS	1926779	1928839	982.848	0.0140839	0.0838708	0.167924	0.866643	0.954823
yebE	DUF533 domain-containing inner membrane protein YebE	CDS	1929048	1929707	321.128	0.161851	0.131337	1.23233	0.217824	0.505931
yebF	secreted protein YebF	CDS	1930034	1930390	2456.06	-0.0277699	0.10842	-0.256133	0.797848	0.920474
yebG	DNA damage-inducible protein YebG	CDS	1930457	1930747	262.217	0.459737	0.131794	3.4883	0.000486101	0.00653347
purT	phosphoribosylglycinamide formyltransferase 2	CDS	1930881	1932059	82.7722	-0.0595201	0.234656	-0.253648	0.799767	0.920517
eda	KHG/KDPG aldolase	CDS	1932115	1932756	595.915	0.150643	0.109006	1.38198	0.166979	0.445432
edd	phosphogluconate dehydratase	CDS	1932793	1934604	204.465	0.120821	0.136985	0.882003	0.377775	0.666763
zwf	NADP(+)-dependent glucose-6-phosphate dehydrogenase	CDS	1934839	1936314	2697.83	0.173384	0.0778797	2.2263	0.0259939	0.14377
yebK	DNA-binding transcriptional repressor YebK	CDS	1936652	1937521	261.873	-0.17492	0.118635	-1.47444	0.140363	0.401455
pykA	pyruvate kinase 2	CDS	1937649	1939091	815.936	0.0820536	0.0923105	0.888886	0.374064	0.664675
lpxM	Lipid A biosynthesis myristoyltransferase	CDS	1939222	1940193	607.497	-0.155582	0.0884167	-1.75964	0.0784681	0.290589
mepM	peptidoglycan endopeptidase MepM	CDS	1940313	1941635	526.674	-0.094903	0.110239	-0.860887	0.3893	0.676447
znuA	Zn(2(+)) ABC transporter periplasmic binding protein	CDS	1941651	1942583	432.055	0.184406	0.134693	1.36908	0.170973	0.45077
znuC	Zn(2(+)) ABC transporter ATP binding subunit	CDS	1942662	1943417	183.621	0.284232	0.133404	2.13061	0.0331216	0.169083
znuB	Zn(2(+)) ABC transporter membrane subunit	CDS	1943414	1944199	251.884	-0.0484924	0.11778	-0.411722	0.680544	0.857989
ruvB	Holliday junction branch migration complex subunit RuvB	CDS	1944346	1945356	1045.47	0.147806	0.0978153	1.51107	0.13077	0.386065
ruvA	Holliday junction branch migration complex subunit RuvA	CDS	1945365	1945976	634.858	0.114611	0.0809305	1.41617	0.156727	0.427883
yobI	uncharacterized protein YobI	CDS	1946115	1946180	25.4143	-0.52163	0.284572	-1.83303	0.0667977	0.262546
yebB	putative papain-like amidase YebB	CDS	1946251	1946853	51.8948	-0.179196	0.278501	-0.643429	0.519946	0.76872
ruvC	crossover junction endodeoxyribonuclease RuvC	CDS	1946855	1947376	330.513	-0.00454628	0.116276	-0.0390989	0.968812	0.987337
yebC	putative transcriptional regulator YebC	CDS	1947411	1948151	783.11	-0.132708	0.0864282	-1.53547	0.124668	0.376747
nudB	dihydroneopterin triphosphate diphosphatase	CDS	1948180	1948632	350.988	0.103506	0.119622	0.865276	0.386887	0.674771
aspS	aspartate--tRNA ligase	CDS	1948750	1950522	1552.65	0.125754	0.0677739	1.85549	0.0635266	0.255594
yecD	isochorismatase family protein YecD	CDS	1950832	1951398	999.546	0.00734494	0.0978967	0.0750275	0.940193	0.980494
yecE	DUF72 domain-containing protein YecE	CDS	1951395	1952213	367.17	-0.287981	0.134915	-2.13454	0.0327989	0.167837
yecN	MAPEG family inner membrane protein YecN	CDS	1952266	1952661	1637.36	-0.194944	0.0775749	-2.51297	0.0119718	0.0818299
cmoA	carboxy-S-adenosyl-L-methionine synthase	CDS	1952702	1953445	339.389	0.0492459	0.121583	0.405038	0.68545	0.861286
cmoB	tRNA U34 carboxymethyltransferase	CDS	1953442	1954413	453.309	0.218009	0.0955894	2.28068	0.0225672	0.129447
torZ	trimethylamine N-oxide reductase 2	CDS	1954578	1957007	108.617	-0.0152096	0.163811	-0.092848	0.926024	0.97598
torY	cytochrome c quinol dehydrogenase TorY	CDS	1957032	1958132	17.5424	-0.0942035	0.339999	-0.27707	0.781727	NA
micL	small regulatory RNA MicL	ncRNA	1958441	1958747	1023.09	-0.644332	0.120791	-5.33429	9.59207e-08	3.92254e-06
cutC	PF03932 family protein CutC	CDS	1958520	1959266	1219.54	-0.468707	0.107403	-4.36401	1.27702e-05	0.000333935
yecM	putative metal-binding enzyme YecM	CDS	1959280	1959846	300.87	-0.111916	0.138303	-0.809207	0.418396	0.697146
argS	arginine--tRNA ligase	CDS	1960062	1961795	690.385	-0.0505233	0.0927831	-0.544531	0.586076	0.803738
yecV	protein YecV	CDS	1961837	1961881	25.6222	-0.349622	0.291417	-1.19973	0.230243	0.521541
yecT	protein YecT	CDS	1961972	1962460	17.4562	-0.00735573	0.350959	-0.0209589	0.983278	NA
flhE	flagellar protein FlhE	CDS	1962580	1962972	20.9776	-0.0650405	0.318677	-0.204095	0.838279	NA
flhA	flagellar biosynthesis protein FlhA	CDS	1962972	1965050	149.828	-0.0185714	0.145524	-0.127618	0.898452	0.965769
flhB	flagellar biosynthesis protein FlhB	CDS	1965043	1966191	31.929	0.334124	0.262799	1.2714	0.203585	0.491985
cheZ	chemotaxis protein CheZ	CDS	1966393	1967037	134.521	0.0392546	0.148916	0.263601	0.792087	0.917875
cheY	chemotaxis protein CheY	CDS	1967048	1967437	88.4759	0.0705505	0.174284	0.404802	0.685623	0.861286
cheB	protein-glutamate methylesterase/protein glutamine deamidase	CDS	1967452	1968501	25.0271	-0.125419	0.277016	-0.452749	0.65073	0.84194
cheR	chemotaxis protein methyltransferase	CDS	1968504	1969364	24.6082	0.107127	0.271422	0.394688	0.693073	0.86443
tap	methyl-accepting chemotaxis protein Tap	CDS	1969383	1970984	46.8107	0.794533	0.206616	3.84545	0.00012033	0.00207422
tar	methyl-accepting chemotaxis protein Tar	CDS	1971030	1972691	198.564	0.98468	0.158208	6.22397	4.8473e-10	3.58328e-08
cheW	chemotaxis protein CheW	CDS	1972836	1973339	50.3513	0.279739	0.284898	0.981893	0.326152	0.621581
cheA	chemotaxis protein CheA	CDS	1973360	1975324	51.8981	1.02466	0.241227	4.24768	2.15991e-05	0.000491284
cheA	chemotaxis protein CheA	CDS	1973360	1975033	32.7979	0.904498	0.24061	3.75919	0.000170462	0.00279561
motB	motility protein B	CDS	1975329	1976255	58.5931	0.735237	0.217758	3.37639	0.000734425	0.00925617
motA	motility protein A	CDS	1976252	1977139	102.18	0.846031	0.193431	4.37381	1.22094e-05	0.000321459
motR	small RNA MotR	ncRNA	1977208	1977302	19.7565	0.429661	0.278801	1.5411	0.123291	NA
flhC	DNA-binding transcriptional dual regulator FlhC	CDS	1977266	1977844	56.2156	0.166269	0.199672	0.832712	0.405007	0.686743
flhD	DNA-binding transcriptional dual regulator FlhD	CDS	1977847	1978197	40.4661	0.109747	0.21856	0.502137	0.615571	0.825163
asflhD	small antisense RNA AsflhD	ncRNA	1978176	1978395	11.4804	0.0834996	0.40417	0.206595	0.836326	NA
insB5	IS1 protein InsB	CDS	1978518	1979021	10.5937	0.604784	0.362476	1.66848	0.09522	NA
insA5	IS1 protein InsA	CDS	1978940	1979215	9.1482	0.250268	0.392832	0.637088	0.524068	NA
uspC	universal stress protein C	CDS	1979753	1980181	136.202	0.28756	0.13249	2.17042	0.0299748	0.157531
otsA	trehalose-6-phosphate synthase	CDS	1980188	1981612	4522.89	-0.0583234	0.0637687	-0.914609	0.360397	0.65471
otsB	trehalose-6-phosphate phosphatase	CDS	1981587	1982387	5334.52	-0.0708893	0.0591738	-1.19798	0.230923	0.522465
araH	arabinose ABC transporter membrane subunit	CDS	1982554	1983540	237.82	-0.517133	0.132962	-3.88933	0.000100522	0.00178067
araG	arabinose ABC transporter ATP binding subunit	CDS	1983555	1985069	86.1244	0.0902734	0.179551	0.502774	0.615123	0.825163
araF	arabinose ABC transporter periplasmic binding protein	CDS	1985139	1986128	56.8113	0.0506398	0.201924	0.250786	0.80198	0.920517
ftnB	putative ferritin-like protein	CDS	1986925	1987428	181.958	0.511399	0.161606	3.16448	0.00155358	0.0167282
yecJ	DUF2766 domain-containing protein YecJ	CDS	1987507	1987758	19.0716	-0.535658	0.309752	-1.72931	0.0837528	NA
azuR	small regulatory RNA AzuR	ncRNA	1987843	1988001	550.355	-0.304276	0.184732	-1.64712	0.0995343	0.330121
azuC	small regulatory membrane protein AzuC	CDS	1987873	1987959	507.503	-0.310736	0.194873	-1.59456	0.110811	0.351783
yecR	lipoprotein YecR	CDS	1988222	1988545	10.5655	-0.412076	0.399132	-1.03243	0.301871	NA
ftnA	ferritin iron storage protein	CDS	1988716	1989213	229.579	-0.0472663	0.171055	-0.276322	0.782301	0.910727
yecH	DUF2492 domain-containing protein YecH	CDS	1989251	1989490	185.961	-0.305749	0.147766	-2.06914	0.0385328	0.188448
tyrP	tyrosine:H(+) symporter	CDS	1989681	1990892	259.317	0.247137	0.129301	1.91133	0.0559624	0.235103
yecA	putative Fe-binding protein YecA	CDS	1990954	1991619	1226.11	0.288539	0.0928266	3.10837	0.00188124	0.0193795
3'ETS-leuZ	small regulatory RNA 3'ETSleuZ	ncRNA	1991748	1991814	18.6855	-0.351958	0.373188	-0.943111	0.345624	NA
leuZ	tRNA-Leu	tRNA	1991815	1991901	908.12	0.16003	0.316805	0.505138	0.613462	0.824527
cysT	tRNA-Cys	tRNA	1991914	1991987	2018.99	0.432814	0.390146	1.10936	0.267273	0.558976
glyW	tRNA-Gly	tRNA	1992042	1992117	15158	0.372133	0.382071	0.973988	0.330062	0.62593
pgsA	CDP-diacylglycerol--glycerol-3-phosphate 3-phosphatidyltransferase	CDS	1992269	1992817	578.525	-0.0787258	0.121858	-0.646047	0.518249	0.767687
[truncated: 2,558 more rows]

## Sheet: N-24
Name	Product	Type	Start	End	baseMean	log2FoldChange	lfcSE	stat	pvalue	padj
thrL	thr operon leader peptide	CDS	190	255	3488.15	-0.0671476	0.112909	-0.594704	0.552041	0.760913
thrA	fused aspartate kinase/homoserine dehydrogenase 1	CDS	337	2799	2430.16	0.779689	0.0938432	8.30843	9.69788e-17	9.96215e-15
thrB	homoserine kinase	CDS	2801	3733	879.262	0.544824	0.119877	4.54484	5.49772e-06	0.000111281
thrC	threonine synthase	CDS	3734	5020	945.677	0.386685	0.109306	3.53765	0.000403704	0.00450767
yaaX	DUF2502 domain-containing protein YaaX	CDS	5234	5530	41.1831	-0.562925	0.272123	-2.06864	0.0385797	0.142429
yaaA	DNA binding and peroxide stress response protein YaaA	CDS	5683	6459	238.627	-0.188792	0.134817	-1.40036	0.161407	0.372909
yaaJ	putative transporter YaaJ	CDS	6529	7959	249.688	-0.0902061	0.169546	-0.532045	0.594695	0.791066
talB	transaldolase B	CDS	8238	9191	1829.63	0.0928109	0.0874011	1.0619	0.288283	0.530151
mog	molybdopterin adenylyltransferase	CDS	9306	9893	214.6	0.243813	0.160988	1.51448	0.129905	0.321553
satP	acetate/succinate:H(+) symporter	CDS	9928	10494	323.727	-0.171646	0.120138	-1.42875	0.153077	0.35922
yaaW	putative enzyme-specific chaperone YaaW	CDS	10643	11356	54.663	-0.25823	0.241734	-1.06824	0.285412	0.5264
mbiA	uncharacterized protein MbiA	CDS	10830	11315	2.75052	1.13709	0.652181	1.74352	0.0812436	NA
yaaI	DUF2541 domain-containing protein YaaI	CDS	11382	11786	2.50242	0.687109	0.672486	1.02174	0.306902	NA
dnaK	chaperone protein DnaK	CDS	12163	14079	10284.9	0.263129	0.093876	2.80294	0.00506391	0.032665
dnaJ	chaperone protein DnaJ	CDS	14168	15298	1908.74	0.191883	0.0716996	2.67621	0.00744608	0.0431537
insL1	IS186/IS421 family transposase	CDS	15445	16557	295.508	0.0891318	0.116566	0.764644	0.444484	0.683527
mokC	regulatory protein MokC	CDS	16751	16960	49.722	-0.248763	0.245422	-1.01361	0.310769	0.554999
hokC	small toxic polypeptide HokC	CDS	16751	16903	45.6474	-0.07	0.254358	-0.275203	0.783161	0.90231
sokC	small regulatory RNA antitoxin SokC	ncRNA	16952	17010	420.669	-0.424463	0.114024	-3.72257	0.000197205	0.00248564
nhaA	Na(+):H(+) antiporter NhaA	CDS	17489	18655	3433.64	-0.662381	0.0678541	-9.76185	1.64129e-22	2.69762e-20
nhaR	DNA-binding transcriptional activator NhaR	CDS	18715	19620	514.555	-0.172805	0.121037	-1.4277	0.153379	0.359517
insB1	IS1 family protein InsB	CDS	19811	20314	11.2933	-0.129494	0.503888	-0.256991	0.797186	NA
insA1	IS1 family protein InsA	CDS	20233	20508	9.67564	-0.0452485	0.497863	-0.0908854	0.927584	NA
rpsT	30S ribosomal subunit protein S20	CDS	20815	21078	751.501	0.0386142	0.101033	0.382195	0.702317	0.859212
yaaY	DUF2575 domain-containing protein YaaY	CDS	21181	21399	121.549	-0.106183	0.16233	-0.65412	0.513034	0.736043
ribF	bifunctional riboflavin kinase/FMN adenylyltransferase	CDS	21407	22348	1037.38	0.191819	0.0852469	2.25016	0.0244386	0.10504
ileS	isoleucine--tRNA ligase	CDS	22391	25207	3137.89	0.4084	0.0873091	4.67763	2.90207e-06	6.30931e-05
lspA	lipoprotein signal peptidase	CDS	25207	25701	664.085	0.176237	0.104907	1.67995	0.0929679	0.258636
fkpB	peptidyl-prolyl cis-trans isomerase FkpB	CDS	25826	26275	378.461	0.195549	0.118546	1.64956	0.0990336	0.270241
ispH	4-hydroxy-3-methylbut-2-enyl diphosphate reductase	CDS	26277	27227	445.306	0.0864334	0.121583	0.7109	0.477146	0.710079
rihC	ribonucleoside hydrolase RihC	CDS	27293	28207	24.7474	-0.638055	0.358642	-1.77909	0.0752251	0.22562
dapB	4-hydroxy-tetrahydrodipicolinate reductase	CDS	28374	29195	1750.02	-0.965771	0.077909	-12.3961	2.74236e-35	7.51225e-33
carA	carbamoyl-phosphate synthetase small subunit	CDS	29651	30799	28.8095	-0.146777	0.306338	-0.479134	0.631843	0.815403
carB	carbamoyl-phosphate synthetase large subunit	CDS	30817	34038	133.152	-0.00240414	0.163141	-0.0147366	0.988242	0.995999
caiF	DNA-binding transcriptional activator CaiF	CDS	34300	34695	58.7098	-0.00653612	0.304368	-0.0214744	0.982867	0.992981
caiE	putative transferase CaiE	CDS	34781	35371	39.9319	-0.515187	0.275917	-1.86718	0.0618764	0.196484
caiD	crotonobetainyl-CoA hydratase	CDS	35377	36162	11.6843	0.421498	0.531036	0.793728	0.427354	NA
caiC	carnitine--CoA ligase	CDS	36271	37824	74.1286	0.519385	0.255365	2.03389	0.0419622	0.151381
caiB	gamma-butyrobetainyl-CoA:carnitine CoA transferase	CDS	37898	39115	39.0504	0.144214	0.281389	0.512507	0.608296	0.800224
caiA	crotonobetainyl-CoA reductase	CDS	39244	40386	109.336	0.0824351	0.196834	0.418805	0.675359	0.840414
caiT	L-carnitine:gamma-butyrobetaine antiporter	CDS	40417	41931	16.1493	0.520723	0.433796	1.20039	0.229989	0.462568
fixA	putative electron transfer flavoprotein FixA	CDS	42403	43173	11.0532	0.167503	0.519653	0.322336	0.747198	NA
fixB	putative electron transfer flavoprotein FixB	CDS	43188	44129	7.98032	-0.0468114	0.536813	-0.0872025	0.930511	NA
fixC	putative oxidoreductase FixC	CDS	44180	45466	9.86296	0.484873	0.492772	0.983972	0.32513	NA
fixX	putative ferredoxin FixX	CDS	45463	45750	5.47432	-0.487682	0.616321	-0.791279	0.428781	NA
yaaU	putative transporter YaaU	CDS	45807	47138	24.2509	-0.0244826	0.35739	-0.0685039	0.945384	0.978485
kefF	regulator of KefC-mediated potassium transport and quinone oxidoreductase	CDS	47246	47776	860.163	0.0454852	0.120618	0.377102	0.706098	0.861448
kefC	K(+) : H(+) antiporter KefC	CDS	47769	49631	1128.67	-0.0329396	0.117077	-0.28135	0.778442	0.900005
folA	dihydrofolate reductase	CDS	49823	50302	519.844	-0.218422	0.116129	-1.88086	0.0599912	0.192538
apaH	diadenosine tetraphosphatase	CDS	50380	51222	405.664	0.0186273	0.119734	0.155572	0.87637	0.949725
apaG	DUF525 domain-containing protein ApaG	CDS	51229	51606	633.339	-0.148064	0.111062	-1.33316	0.182478	0.405906
rsmA	16S rRNA (A(1518)/A(1519))-N(6)-dimethyltransferase	CDS	51609	52430	799.552	-0.102605	0.0897566	-1.14315	0.252977	0.489364
pdxA	4-hydroxythreonine-4-phosphate dehydrogenase	CDS	52427	53416	364.359	0.190361	0.119095	1.59839	0.109956	0.288326
surA	chaperone SurA	CDS	53416	54702	2055.04	0.245594	0.0948214	2.59006	0.00959579	0.0522932
lptD	lipopolysaccharide assembly protein LptD	CDS	54755	57109	2997.49	0.176271	0.0677125	2.60323	0.00923492	0.0507982
djlA	co-chaperone protein DjlA	CDS	57364	58179	326.755	-0.00327011	0.109986	-0.0297321	0.976281	0.989303
yabP	putative uncharacterized protein YabP	CDS	58474	59124	272.623	0.297542	0.143057	2.07988	0.0375361	0.140145
yabQ	protein YabQ	CDS	59121	59279	46.7189	0.0582479	0.299156	0.194707	0.845622	0.936416
rluA	23S rRNA pseudouridine(746) and tRNA pseudouridine(32) synthase	CDS	59687	60346	754.893	-0.329153	0.11346	-2.90106	0.00371906	0.0258882
rapA	RNA polymerase-binding ATPase and RNAP recycling factor	CDS	60358	63264	1665.47	0.0659167	0.068926	0.95634	0.3389	0.580468
polB	DNA polymerase II	CDS	63429	65780	1503	-0.439856	0.0763809	-5.75872	8.47521e-09	3.16587e-07
araD	L-ribulose-5-phosphate 4-epimerase AraD	CDS	65855	66550	10.8322	-0.429186	0.484265	-0.886263	0.375476	NA
araA	L-arabinose isomerase	CDS	66835	68337	48.4694	-0.0358958	0.250101	-0.143525	0.885875	0.953155
araB	ribulokinase	CDS	68348	70048	40.3748	-0.0511175	0.274149	-0.186459	0.852085	0.937547
araC	DNA-binding transcriptional dual regulator AraC	CDS	70387	71265	473.28	0.0914802	0.109433	0.835947	0.403185	0.642874
yabI	DedA family protein YabI	CDS	71351	72115	794.046	-0.266532	0.110607	-2.40972	0.0159647	0.076814
thiQ	thiamine ABC transporter ATP binding subunit	CDS	72229	72927	35.575	-0.114215	0.25884	-0.441257	0.659027	0.831085
thiP	thiamine ABC transporter membrane subunit	CDS	72911	74521	99.1504	0.080418	0.166323	0.483506	0.628737	0.813438
thiB	thiamine ABC transporter periplasmic binding protein	CDS	74497	75480	156.855	0.705553	0.15944	4.42519	9.63571e-06	0.000185015
sroA	small RNA SroA	ncRNA	75516	75608	41.3976	-0.0259581	0.300342	-0.0864283	0.931126	0.971829
sgrR	DNA-binding transcriptional dual regulator SgrR	CDS	75644	77299	115.063	0.289895	0.209439	1.38415	0.166313	0.38029
sgrS	small regulatory RNA SgrS	ncRNA	77367	77593	296.776	0.291849	0.138653	2.10489	0.035301	0.134307
sgrT	PtsG glucose transporter inhibitor	CDS	77388	77519	163.906	0.16069	0.174016	0.923423	0.355787	0.596949
setA	sugar exporter SetA	CDS	77621	78799	341.324	-0.130993	0.133262	-0.982976	0.325619	0.569107
leuD	3-isopropylmalate dehydratase subunit LeuD	CDS	78848	79453	2303.94	0.439411	0.0707915	6.20711	5.39677e-10	2.63067e-08
leuC	3-isopropylmalate dehydratase subunit LeuC	CDS	79464	80864	1835.71	0.503689	0.0780996	6.44931	1.12359e-10	6.23895e-09
leuB	3-isopropylmalate dehydrogenase	CDS	80867	81958	1492.67	0.645153	0.0689609	9.35534	8.33279e-21	1.22284e-18
leuA	2-isopropylmalate synthase	CDS	81958	83529	2142.36	0.564065	0.080101	7.04193	1.89599e-12	1.27715e-10
leuL	leu operon leader peptide	CDS	83622	83708	1044.66	-0.0876137	0.134193	-0.652895	0.513824	0.736082
leuO	DNA-binding transcriptional dual regulator LeuO	CDS	84368	85312	60.7235	-0.175944	0.227233	-0.774288	0.43876	0.67726
yabR	protein YabR	CDS	85467	85511	0.457756	-0.22568	0.57234	-0.394311	0.693351	NA
ilvI	acetolactate synthase/acetohydroxybutanoate synthase%2C catalytic subunit	CDS	85630	87354	1159.59	0.286498	0.0802066	3.572	0.000354261	0.00407448
ilvH	acetolactate synthase/acetohydroxybutanoate synthase%2C regulatory subunit	CDS	87357	87848	408.495	0.0677795	0.112828	0.600732	0.548018	0.759207
cra	DNA-binding transcriptional regulator Cra	CDS	88028	89032	690.943	0.146641	0.106261	1.38001	0.167583	0.382343
mraZ	DNA-binding transcriptional repressor MraZ	CDS	89634	90092	3585.77	-0.0575188	0.100059	-0.57485	0.565393	0.770291
rsmH	16S rRNA m(4)C1402 methyltransferase	CDS	90094	91035	2713.23	-0.0491742	0.0743453	-0.66143	0.508337	0.733324
ftsL	cell division protein FtsL	CDS	91032	91397	743.172	0.180038	0.0905956	1.98727	0.0468926	0.161917
ftsI	peptidoglycan DD-transpeptidase FtsI	CDS	91413	93179	1725.59	0.0857096	0.10819	0.792216	0.428235	0.667293
ftsO	small regulatory RNA FtsO	ncRNA	92485	92658	782.203	-0.133032	0.150189	-0.885766	0.375744	0.616832
murE	UDP-N-acetylmuramoyl-L-alanyl-D-glutamate--2%2C6-diaminopimelate ligase	CDS	93166	94653	1014.62	0.346916	0.108156	3.20756	0.00133867	0.0119061
murF	UDP-N-acetylmuramoyl-tripeptide--D-alanyl-D-alanine ligase	CDS	94650	96008	702.479	0.308148	0.123629	2.49252	0.0126839	0.0641218
mraY	phospho-N-acetylmuramoyl-pentapeptide-transferase	CDS	96002	97084	530.41	0.160166	0.140687	1.13845	0.254931	0.491559
murD	UDP-N-acetylmuramoyl-L-alanine--D-glutamate ligase	CDS	97087	98403	626.665	0.15483	0.117273	1.32025	0.186751	0.411895
ftsW	peptidoglycan glycosyltransferase FtsW	CDS	98403	99647	483.46	0.0116401	0.117964	0.0986749	0.921396	0.968291
murG	N-acetylglucosaminyl transferase	CDS	99644	100711	497.207	0.0519298	0.140595	0.369359	0.71186	0.865395
murC	UDP-N-acetylmuramate--L-alanine ligase	CDS	100765	102240	633.691	0.167217	0.120642	1.38605	0.165731	0.380238
ddlB	D-alanine--D-alanine ligase B	CDS	102233	103153	722.71	0.0690659	0.0993682	0.69505	0.487024	0.718042
ftsQ	cell division protein FtsQ	CDS	103155	103985	935.339	-0.0526863	0.0890537	-0.591624	0.554103	0.761705
ftsA	cell division protein FtsA	CDS	103982	105244	2034.22	0.0756185	0.0675113	1.12009	0.262677	0.499001
stfZ	small antisense RNA StfZ	ncRNA	104948	105499	10.0038	-0.201782	0.511444	-0.394533	0.693188	NA
ftsZ	cell division protein FtsZ	CDS	105305	106456	3364.48	0.228219	0.0711823	3.20613	0.00134535	0.0119138
lpxC	UDP-3-O-acyl-N-acetylglucosamine deacetylase	CDS	106557	107474	14859.6	-0.0379936	0.0816858	-0.465119	0.641846	0.820314
secM	SecA translation regulator	CDS	107705	108217	482.656	0.242952	0.11765	2.06504	0.0389193	0.143425
secA	protein translocation ATPase	CDS	108279	110984	1507.24	0.226551	0.0974454	2.3249	0.0200773	0.0909246
mutT	8-oxo-dGTP diphosphatase	CDS	111044	111433	52.2302	-0.0786713	0.253325	-0.310554	0.756139	0.888469
yacG	DNA gyrase inhibitor YacG	CDS	111649	111846	228.255	0.0539071	0.137131	0.393107	0.694241	0.853163
zapD	cell division factor ZapD	CDS	111856	112599	451.13	0.0917237	0.111832	0.820189	0.412109	0.652617
coaE	dephospho-CoA kinase	CDS	112599	113219	466.729	0.047822	0.112732	0.424208	0.671414	0.838553
yacM	protein YacM	CDS	113244	113288	0.588317	0	0.612102	0	1	NA
guaC	GMP reductase	CDS	113444	114487	396.671	0.166594	0.139032	1.19824	0.230824	0.463565
hofC	inner membrane protein HofC	CDS	114522	115724	33.7652	-0.217424	0.28029	-0.775708	0.437921	0.676473
hofB	T2SSE family protein	CDS	115714	117099	55.6289	-0.103107	0.237075	-0.434913	0.663625	0.832528
ppdD	prepilin-type N-terminal cleavage/methylation domain-containing protein PpdD	CDS	117109	117549	3.82929	-0.524924	0.629172	-0.83431	0.404106	NA
nadC	quinolinate phosphoribosyltransferase (decarboxylating)	CDS	117752	118645	345.124	0.0826624	0.119581	0.69127	0.489396	0.718959
ampD	1%2C6-anhydro-N-acetylmuramoyl-L-alanine amidase	CDS	118733	119284	183.91	0.267225	0.144328	1.85151	0.064096	0.20175
ampE	protein AmpE	CDS	119281	120135	235.876	0.00430378	0.143047	0.0300864	0.975998	0.989303
aroP	aromatic amino acid:H(+) symporter AroP	CDS	120178	121551	1585.88	0.0875616	0.0817778	1.07073	0.284293	0.525251
pdhR	DNA-binding transcriptional dual regulator PdhR	CDS	122092	122856	280.678	2.02267	0.14148	14.2965	2.30152e-46	7.27459e-44
aceE	pyruvate dehydrogenase E1 component	CDS	123017	125680	4262.82	2.13676	0.0867865	24.6209	7.55072e-134	1.5513e-130
aceF	pyruvate dehydrogenase E2 subunit	CDS	125695	127587	2469.76	1.83995	0.10745	17.1239	9.84768e-66	8.09282e-63
lpd	lipoamide dehydrogenase	CDS	127912	129336	3044.47	0.728545	0.108353	6.72382	1.77017e-11	1.06965e-09
yacH	DUF3300 domain-containing protein YacH	CDS	129407	131260	65.6108	-0.382281	0.236636	-1.61548	0.106206	0.281549
acnB	AcnB	CDS	131615	134212	4548.68	0.0211423	0.131507	0.16077	0.872275	0.947857
yacL	PF06062 family protein YacL	CDS	134388	134750	1506.34	-0.137721	0.0851912	-1.61661	0.105962	0.281447
speD	S-adenosylmethionine decarboxylase proenzyme	CDS	134788	135582	135.932	0.332929	0.1867	1.78323	0.0745492	0.224084
speE	spermidine synthase	CDS	135598	136464	529.776	0.380622	0.0967961	3.9322	8.41712e-05	0.00118041
yacC	putative lipoprotein YacC	CDS	136570	136917	422.234	-0.069816	0.118168	-0.590819	0.554642	0.76196
cueO	multicopper oxidase CueO	CDS	137083	138633	523.696	0.0751512	0.107763	0.697377	0.485567	0.717161
gcd	quinoprotein glucose dehydrogenase	CDS	138835	141225	6667.52	-0.062258	0.0696974	-0.893261	0.371717	0.613655
hpt	hypoxanthine phosphoribosyltransferase	CDS	141431	141967	781.094	0.108081	0.101906	1.0606	0.288873	0.530151
can	carbonic anhydrase 2	CDS	142008	142670	1321.12	0.317685	0.119968	2.64808	0.00809497	0.0460831
yadG	putative ABC transporter ATP-binding protein YadG	CDS	142779	143705	396.834	0.0503537	0.142481	0.353406	0.723784	0.870921
yadH	putative ABC transporter membrane subunit YadH	CDS	143702	144472	485.075	-0.0686475	0.112543	-0.609965	0.541885	0.753893
yadI	putative PTS enzyme IIA component YadI	CDS	144577	145017	116.15	0.000869624	0.195432	0.00444976	0.99645	0.998067
yadE	putative polysaccharide deacetylase lipoprotein YadE	CDS	145081	146310	167.755	-0.170546	0.174742	-0.97599	0.32907	0.571732
panD	aspartate 1-decarboxylase proenzyme	CDS	146314	146694	2139.75	0.368252	0.097865	3.76285	0.000167985	0.00214364
rpnC	recombination-promoting nuclease RpnC	CDS	146968	147870	469.025	-0.00396281	0.0953543	-0.0415588	0.96685	0.986783
panC	pantothenate synthetase	CDS	147944	148795	938.94	0.314136	0.0846046	3.71299	0.000204825	0.00255814
panB	3-methyl-2-oxobutanoate hydroxymethyltransferase	CDS	148807	149601	1036.74	0.307266	0.0871678	3.52499	0.000423492	0.0047158
yadC	fimbrial tip-adhesin YadC	CDS	149715	150953	35.0953	0.644475	0.363869	1.77117	0.0765317	0.228871
yadK	putative fimbrial protein YadK	CDS	151003	151599	17.3018	0.927712	0.493303	1.88061	0.0600246	0.192538
yadL	putative fimbrial protein YadL	CDS	151626	152231	33.3476	-0.3508	0.376117	-0.932687	0.350982	0.593491
yadM	putative fimbrial protein YadM	CDS	152243	152812	14.4366	1.0633	0.488096	2.17847	0.0293712	0.120922
htrE	putative fimbrial usher protein HtrE	CDS	152829	155426	172.976	0.222902	0.230456	0.967222	0.333433	0.575571
yadV	putative fimbrial chaperone YadV	CDS	155461	156201	6.7668	0.414952	0.560194	0.74073	0.458857	NA
yadN	putative fimbrial protein YadN	CDS	156299	156883	2.86222	0.0132862	0.675487	0.019669	0.984307	NA
folK	2-amino-4-hydroxy-6-hydroxymethyldihydropteridine diphosphokinase	CDS	157253	157732	34.6331	-0.23097	0.306488	-0.753601	0.451089	0.690583
pcnB	poly(A) polymerase I	CDS	157729	159126	458.464	0.054751	0.105932	0.516848	0.605262	0.798146
gluQ	glutamyl-Q tRNA(Asp) synthetase	CDS	159186	160112	235.898	-0.332182	0.138728	-2.39448	0.016644	0.0791552
dksA	RNA polymerase-binding transcription factor DksA	CDS	160149	160604	2884.56	-0.345761	0.094326	-3.6656	0.000246763	0.00295611
sfsA	sugar fermentation stimulation protein A	CDS	160782	161486	1705.78	-0.595311	0.0749414	-7.94369	1.96258e-15	1.7158e-13
thpR	RNA 2'%2C3'-cyclic phosphodiesterase	CDS	161501	162031	69.2909	0.199377	0.217366	0.917238	0.359018	0.599848
hrpB	RNA-dependent NTPase HrpB	CDS	162105	164534	544.283	-0.0639062	0.0916126	-0.69757	0.485446	0.717161
mrcB	peptidoglycan glycosyltransferase/peptidoglycan DD-transpeptidase MrcB	CDS	164730	167264	618.796	0.0831237	0.0895237	0.92851	0.353143	0.595416
mrcB	PBP-1Bgamma	CDS	164865	167264	531.842	0.0759983	0.0959732	0.79187	0.428437	0.667341
fhuA	ferrichrome outer membrane transporter/phage receptor	CDS	167484	169727	2780.3	0.114619	0.114327	1.00255	0.316077	0.558848
fhuC	Fe(3(+)) hydroxamate ABC transporter ATP binding subunit	CDS	169778	170575	244.233	0.0101735	0.176864	0.0575219	0.954129	0.983866
fhuD	Fe(3(+)) hydroxamate ABC transporter periplasmic binding protein	CDS	170575	171465	90.7988	-0.199206	0.183082	-1.08807	0.276565	0.515845
fhuB	Fe(3(+)) hydroxamate ABC transporter membrane subunit	CDS	171462	173444	137.491	-0.192338	0.174786	-1.10042	0.27115	0.509444
hemL	glutamate-1-semialdehyde 2%2C1-aminomutase	CDS	173602	174882	1333.81	-0.0396362	0.0845266	-0.46892	0.639127	0.819399
yadX	protein YadX	CDS	175048	175095	81.6371	-0.342315	0.229136	-1.49394	0.135192	0.330263
clcA	chloride:H(+) antiporter ClcA	CDS	175107	176528	772.79	-0.0647903	0.0990317	-0.654239	0.512958	0.736043
yadW	protein YadW	CDS	176552	176617	602.742	0.275432	0.135091	2.03886	0.0414639	0.150375
erpA	iron-sulfur cluster insertion protein ErpA	CDS	176610	176954	3165.18	0.311885	0.108804	2.86649	0.0041505	0.0279683
yadS	PF03458 family protein YadS	CDS	177001	177624	37.9359	-0.209254	0.241981	-0.864754	0.387174	0.628257
btuF	vitamin B12 ABC transporter periplasmic binding protein	CDS	177662	178462	114.171	-0.0438147	0.183112	-0.239279	0.81089	0.918614
mtn	5'-methylthioadenosine/S-adenosylhomocysteine nucleosidase	CDS	178455	179153	1163.22	0.0515726	0.122254	0.421849	0.673135	0.838918
dgt	dGTP triphosphohydrolase	CDS	179237	180754	272.333	0.227993	0.144747	1.57511	0.11523	0.297225
degP	periplasmic serine endoprotease DegP	CDS	180884	182308	726.977	-0.013129	0.0975282	-0.134618	0.892914	0.954885
cdaR	DNA-binding transcriptional activator CdaR	CDS	182463	183620	85.8647	-0.200643	0.173815	-1.15435	0.248358	0.484339
yaeH	DUF3461 domain-containing protein YaeH	CDS	183709	184095	1380.32	0.184486	0.0932398	1.97861	0.0478596	0.164408
yaeI	phosphodiesterase YaeI	CDS	184257	185069	68.1927	-0.222217	0.234538	-0.947467	0.343401	0.585006
dapD	tetrahydrodipicolinate succinylase	CDS	185123	185947	2251.26	0.000899639	0.103182	0.00871897	0.993043	0.997376
glnD	protein-PII uridylyltransferase/uridylyl-removing enzyme	CDS	185978	188650	1119.98	0.332342	0.116366	2.85601	0.00429003	0.0287565
map	methionine aminopeptidase	CDS	188712	189506	758.98	0.239155	0.117847	2.02937	0.0424204	0.152365
tff	putative small RNA T44	ncRNA	189712	189847	1254.34	0.171077	0.113746	1.50403	0.132574	0.326392
rpsB	30S ribosomal subunit protein S2	CDS	189874	190599	2682.35	0.00104887	0.0925846	0.0113287	0.990961	0.996978
tsf	protein chain elongation factor EF-Ts	CDS	190857	191708	3371.19	0.116195	0.0846133	1.37325	0.169676	0.386259
pyrH	UMP kinase	CDS	191855	192580	387.001	0.0430341	0.101808	0.4227	0.672514	0.838716
frr	ribosome-recycling factor	CDS	192872	193429	2628.59	0.323456	0.105832	3.05631	0.0022408	0.0174054
dxr	1-deoxy-D-xylulose 5-phosphate reductoisomerase	CDS	193521	194717	589.449	-0.0394577	0.0993411	-0.397194	0.691224	0.851896
ispZ	small regulatory RNA IspZ	ncRNA	194784	194844	62.6739	-0.342441	0.216736	-1.57999	0.114109	0.294889
ispU	ditrans%2Cpolycis-undecaprenyl-diphosphate synthase [(2E%2C6E)-farnesyl-diphosphate specific]	CDS	194903	195664	376.855	0.0955219	0.104097	0.917625	0.358815	0.599848
cdsA	CDP-diglyceride synthetase	CDS	195677	196534	567.664	0.0953093	0.0986975	0.965671	0.334209	0.576034
rseP	intramembrane zinc metalloprotease RseP	CDS	196546	197898	1002.93	0.0215041	0.0817813	0.262946	0.792592	0.906923
bamA	outer membrane protein assembly factor BamA	CDS	197928	200360	3286.19	0.119088	0.0726745	1.63865	0.101286	0.274333
skp	periplasmic chaperone Skp	CDS	200482	200967	4614.09	0.150725	0.0782721	1.92565	0.0541482	0.179431
lpxD	UDP-3-O-(3-hydroxymyristoyl)glucosamine N-acyltransferase	CDS	200971	201996	3070.41	0.0838569	0.0651659	1.28682	0.198156	0.424739
fabZ	3-hydroxy-acyl-[acyl-carrier-protein] dehydratase	CDS	202101	202556	717.685	0.201955	0.107068	1.88624	0.0592631	0.19099
lpxA	acyl-[acyl-carrier-protein]--UDP-N-acetylglucosamine O-acyltransferase	CDS	202560	203348	1230.19	0.0840725	0.103572	0.811731	0.416946	0.657152
lpxB	lipid A disaccharide synthase	CDS	203348	204496	464.657	0.0178384	0.124297	0.143514	0.885884	0.953155
rnhB	RNase HII	CDS	204493	205089	104.296	0.331282	0.219984	1.50594	0.132083	0.325377
dnaE	DNA polymerase III subunit alpha	CDS	205126	208608	1162.35	-0.148717	0.0803194	-1.85157	0.0640881	0.20175
accA	acetyl-CoA carboxyltransferase subunit alpha	CDS	208621	209580	1044.21	0.204254	0.0858525	2.37912	0.0173538	0.0818071
ldcC	lysine decarboxylase 2	CDS	209679	211820	1026.96	-0.218162	0.094866	-2.29969	0.021466	0.0953556
yaeR	VOC domain-containing protein YaeR	CDS	211877	212266	443.599	0.175536	0.110498	1.58858	0.112154	0.291857
tilS	tRNA(Ile)-lysidine synthetase	CDS	212331	213629	282.93	0.180594	0.126794	1.42431	0.154357	0.36037
rof	modulator of Rho-dependent transcription termination	CDS	213678	213932	907.876	-0.119792	0.122974	-0.974124	0.329995	0.571782
yaeP	PF06786 family protein YaeP	CDS	213925	214125	1557.78	-0.0668407	0.0946005	-0.706558	0.479841	0.712051
yaeQ	uncharacterized protein YaeQ	CDS	214291	214836	168.128	-0.172056	0.15547	-1.10668	0.268431	0.507352
arfB	peptidyl-tRNA hydrolase%2C ribosome rescue factor	CDS	214833	215255	180.867	-0.242703	0.14202	-1.70894	0.0874624	0.249053
nlpE	sensor lipoprotein NlpE	CDS	215269	215979	648.718	0.0906108	0.0936984	0.967048	0.33352	0.575571
yaeF	peptidase C92 family protein YaeF	CDS	216179	217003	139.712	-0.310236	0.144037	-2.15385	0.0312516	0.125047
proS	proline--tRNA ligase	CDS	217057	218775	975.394	0.207677	0.0847273	2.45112	0.0142414	0.0701654
trmO	tRNA m(6)t(6)A37 methyltransferase	CDS	218887	219594	238.815	-0.107262	0.159533	-0.67235	0.501361	0.728331
rcsF	sensor lipoprotein RcsF	CDS	219591	219995	332.177	0.256548	0.157285	1.63111	0.102867	0.276624
metQ	L-methionine/D-methionine ABC transporter membrane anchored binding protein	CDS	220113	220928	1250.41	1.01886	0.121365	8.39497	4.66023e-17	4.90997e-15
metI	L-methionine/D-methionine ABC transporter membrane subunit	CDS	220968	221621	389.058	1.16416	0.184742	6.30152	2.94749e-10	1.49521e-08
metN	L-methionine/D-methionine ABC transporter ATP binding subunit	CDS	221614	222645	549.347	1.38862	0.177614	7.81819	5.35874e-15	4.49369e-13
gmhB	D-glycero-beta-D-manno-heptose-1%2C7-bisphosphate 7-phosphatase	CDS	222833	223408	382.588	0.328884	0.112201	2.93121	0.0033764	0.0241701
rrsH	16S ribosomal RNA	rRNA	223771	225312	4822.65	-0.171242	0.504654	-0.339326	0.734364	0.877181
ileV	tRNA-Ile	tRNA	225381	225457	3770.6	-1.21172	0.209021	-5.79714	6.74552e-09	2.54288e-07
alaV	tRNA-Ala	tRNA	225500	225575	30245.1	-1.15606	0.299334	-3.86209	0.000112423	0.00152457
rrlH	23S ribosomal RNA	rRNA	225759	228662	11404.5	-0.121734	0.455083	-0.267499	0.789085	0.904674
rrfH	5S ribosomal RNA	rRNA	228756	228875	104866	-0.19849	0.191545	-1.03626	0.300082	0.543955
aspU	tRNA-Asp	tRNA	228928	229004	36105.2	-1.2067	0.216018	-5.58613	2.32192e-08	7.75671e-07
dkgB	methylglyoxal reductase DkgB	CDS	229167	229970	81.0125	0.368277	0.199714	1.84402	0.0651797	0.203825
yafC	DNA-binding transcriptional regulator YafC	CDS	229967	230881	184.483	0.355169	0.155751	2.28036	0.0225863	0.098836
yafD	endonuclease/exonuclease/phosphatase domain-containing protein YafD	CDS	231122	231922	2020.29	0.0221815	0.0732655	0.302756	0.762076	0.892383
yafE	putative S-adenosylmethionine-dependent methyltransferase	CDS	231926	232549	199.253	0.11097	0.173729	0.638756	0.522982	0.740465
mltD	membrane-bound lytic murein transglycosylase D	CDS	232597	233955	850.686	-0.175289	0.0958188	-1.82938	0.067342	0.208679
gloB	hydroxyacylglutathione hydrolase GloB	CDS	234027	234782	245.227	0.0879577	0.172448	0.510054	0.610014	0.801325
ykfO	protein YkfO	CDS	234288	234320	3.50908	-0.357371	0.670291	-0.533159	0.593924	NA
yafS	putative S-adenosyl-L-methionine-dependent methyltransferase	CDS	234816	235538	184.122	0.0539192	0.174696	0.308646	0.757591	0.889632
rnhA	ribonuclease HI	CDS	235535	236002	238.996	-0.0885313	0.123434	-0.717235	0.473229	0.707348
dnaQ	DNA polymerase III subunit epsilon	CDS	236067	236798	791.559	0.00471036	0.0891986	0.0528075	0.957885	0.983866
aspV	tRNA-Asp	tRNA	236931	237007	32624.7	-1.18458	0.265818	-4.45635	8.33686e-06	0.000162351
yafT	lipoprotein YafT	CDS	237335	238120	7.61739	-0.149285	0.579124	-0.257777	0.796579	NA
ykfM	uncharacterized protein YkfM	CDS	238257	238736	2.1469	0.492015	0.678449	0.725206	0.468326	NA
yafV	2-oxoglutaramate amidase	CDS	239419	240189	759.153	-0.19977	0.103908	-1.92257	0.0545342	0.179985
ivy	periplasmic chaperone%2C inhibitor of vertebrate C-type lysozyme	CDS	240343	240816	758.062	0.31217	0.136053	2.29448	0.0217631	0.0963626
fadE	acyl-CoA dehydrogenase	CDS	240859	243303	1068.98	-0.168278	0.127442	-1.32043	0.186692	0.411895
gmhA	D-sedoheptulose 7-phosphate isomerase	CDS	243543	244121	901.044	0.126474	0.0994275	1.27202	0.203367	0.430518
yafJ	putative glutamine amidotransferase YafJ	CDS	244327	245094	467.997	0.189184	0.126726	1.49286	0.135474	0.330363
dpaA	peptidoglycan meso-diaminopimelic acid protein amidase A	CDS	245065	245805	1112.02	0.213251	0.105467	2.02196	0.0431809	0.154088
yafQ	ribosome-dependent mRNA interferase toxin YafQ	CDS	245961	246239	900.177	0.116376	0.107445	1.08313	0.278752	0.518982
dinJ	antitoxin/DNA-binding transcriptional repressor DinJ	CDS	246242	246502	3000.89	0.242516	0.138119	1.75585	0.0791149	0.233369
yafL	NlpC/P60 family protein YafL	CDS	246712	247461	166.996	-0.493857	0.154432	-3.19789	0.00138436	0.0121545
rayT	REP-associated tyrosine transposase	CDS	247637	248134	135.806	-0.205771	0.182699	-1.12628	0.260045	0.495967
dinB	DNA polymerase IV	CDS	250898	251953	617.57	-0.0363332	0.108838	-0.33383	0.738508	0.879028
yafN	antitoxin YafN	CDS	252005	252298	300.837	-0.0967603	0.175834	-0.550293	0.582119	0.780645
yafO	ribosome-dependent mRNA interferase toxin YafO	CDS	252301	252699	123.829	-0.000665754	0.186879	-0.00356249	0.997158	0.998067
yafP	putative N-acetyltransferase YafP	CDS	252709	253161	72.0685	0.148946	0.269071	0.553556	0.579883	0.779513
pepD	peptidase D	CDS	254259	255716	1035.56	0.315919	0.0887916	3.55799	0.000373708	0.00421859
gpt	xanthine-guanine phsophoribosyltransferase	CDS	255977	256435	106.34	0.0530907	0.18248	0.29094	0.771097	0.895799
frsA	fermentation-respiration switch protein	CDS	256527	257771	815.23	0.248749	0.0871843	2.85314	0.00432895	0.028923
crl	RNA polymerase holoenzyme assembly factor Crl	pseudogene	257829	257899	685.081	0.155425	0.129344	1.20165	0.229501	0.461812
crl	RNA polymerase holoenzyme assembly factor Crl	pseudogene	258676	259006	1101.05	0.0647861	0.101029	0.641261	0.521353	0.739002
insB9	IS1 transposase B	CDS	257923	258426	10.5937	-0.0469024	0.510641	-0.0918499	0.926817	NA
insA9	IS1 repressor TnpA	CDS	258345	258620	9.03957	0.0293057	0.501795	0.0584017	0.953429	NA
phoE	outer membrane porin PhoE	CDS	259045	260100	23.9988	0.474899	0.386214	1.22963	0.218837	0.45015
proB	glutamate 5-kinase	CDS	260388	261491	1336.41	0.117262	0.0830023	1.41275	0.157728	0.36699
proA	glutamate-5-semialdehyde dehydrogenase	CDS	261503	262756	1954.25	0.209126	0.0654619	3.19463	0.00140012	0.0122667
thrW	tRNA-Thr	tRNA	262871	262946	1696.59	-0.769678	0.371942	-2.06935	0.0385134	0.142333
ykfI	toxin of the YkfI-YafW toxin-antitoxin system	CDS	263328	263669	14.6413	-0.261036	0.399736	-0.65302	0.513743	0.736082
yafW	antitoxin of the YkfI-YafW toxin-antitoxin pair	CDS	263690	264007	1.84131	0.227565	0.686687	0.331396	0.740345	NA
ykfH	DUF987 domain-containing protein YkfH	CDS	264026	264247	1.89075	-0.610557	0.685501	-0.890672	0.373105	NA
ykfG	RadC-like JAB domain-containing protein YkfG	CDS	264256	264732	2.77456	0.283811	0.673653	0.421301	0.673535	NA
yafX	protein YafX	CDS	264748	265206	1.9116	-0.915705	0.685124	-1.33655	0.181368	NA
ykfF	protein YkfF	CDS	265304	265543	1.8695	0.190068	0.686663	0.276799	0.781934	NA
ykfB	protein YkfB	CDS	265620	266087	736.829	-0.193549	0.0912073	-2.12208	0.0338308	0.130801
yafY	inner membrane lipoprotein YafY	CDS	266110	266553	43.3725	0.234151	0.287532	0.814348	0.415446	0.655974
yafZ	DUF932 domain-containing protein YafZ	CDS	267184	268005	8.22977	-0.45239	0.549564	-0.82318	0.410406	NA
ykfA	putative GTP-binding protein YkfA	CDS	268097	268960	130.414	-0.324149	0.183103	-1.77031	0.0766755	0.229134
perR	putative transcriptional regulator PerR	CDS	269289	270182	17.5153	-0.344708	0.369556	-0.932761	0.350943	0.593491
insN	CP4-6 prophage%3B IS911A regulator fragment	pseudogene	270278	270540	29.241	-0.617243	0.300985	-2.05074	0.0402918	0.147294
insN	CP4-6 prophage%3B IS911A regulator fragment	pseudogene	271764	272190	109.005	0.440222	0.175991	2.50139	0.0123708	0.0631449
insI1	IS30 transposase	CDS	270603	271754	176.394	0.028238	0.175477	0.160921	0.872155	0.947857
eyeA	small RNA EyeA	ncRNA	272580	272654	28.2267	0.192425	0.339475	0.56683	0.57083	0.77385
ykfC	PF00078 domain-containing protein YkfC	CDS	272847	273992	191.107	0.360434	0.178277	2.02177	0.0432002	0.154088
insH1	IS5 transposase and trans-activator	CDS	274101	275081	781.328	0.156341	0.0897666	1.74164	0.0815709	0.238028
mmuP	S-methyl-L-methionine transporter	CDS	275325	276728	165.028	0.42671	0.177189	2.40822	0.0160304	0.0770397
mmuM	homocysteine S-methyltransferase	CDS	276715	277647	243.445	-0.040127	0.12001	-0.334365	0.738104	0.878902
afuC	ABC transporter ATP-binding protein AfuC	CDS	277756	278802	43.1637	0.426071	0.278752	1.52849	0.12639	0.316021
insB2	IS1 protein InsB	CDS	279178	279681	28.1742	0.0700223	0.340349	0.205737	0.836997	0.933215
insA2	IS1 protein InsA	CDS	279600	279875	25.4859	-0.00947427	0.354243	-0.0267451	0.978663	0.989796
yagB	orphan antitoxin YagB	CDS	280385	280735	144.041	-0.0984793	0.155979	-0.631362	0.527804	0.743319
yagA	integrase core domain-containing protein YagA	CDS	280829	281983	92.4449	-0.101656	0.205627	-0.49437	0.621045	0.809092
yagE	2-dehydro-3-deoxygluconate aldolase	CDS	282278	283186	6.85971	0.0547212	0.568091	0.0963248	0.923263	NA
yagF	D-xylonate dehydratase	CDS	283201	285168	37.9136	0.153378	0.292358	0.524625	0.599844	0.795553
yagG	putative D-xylonate transporter YagG	CDS	285395	286777	42.5145	-0.262653	0.274899	-0.955453	0.339349	0.580993
yagH	putative xylosidase/arabinosidase	CDS	286789	288399	58.7258	0.460299	0.269077	1.71066	0.0871436	0.248489
xynR	DNA-binding transcriptional repressor XynR	CDS	288404	289162	150.139	0.0144456	0.161832	0.0892634	0.928873	0.97061
argF	ornithine carbamoyltransferase ArgF	CDS	289301	290305	118.308	-0.0273723	0.167506	-0.163411	0.870195	0.947169
argL	putative translational regulatory protein ArgL	CDS	290275	290370	8.42529	0.176471	0.493633	0.357494	0.720722	NA
ykgS	protein YkgS	CDS	290510	290638	146.309	-0.0973812	0.176675	-0.551187	0.581505	0.780596
insB3	IS1 protein InsB	CDS	290649	291152	23.9922	-0.089806	0.364682	-0.246258	0.805483	0.915048
insA3	IS1 protein InsA	CDS	291071	291346	22.992	-0.0452216	0.37724	-0.119875	0.904582	0.959608
yagJ	protein YagJ	CDS	291500	292231	198.612	-0.23082	0.176998	-1.30408	0.192207	0.417151
yagK	uncharacterized protein YagK	CDS	292322	292948	108.901	0.297801	0.180037	1.65411	0.0981047	0.26928
yagL	resolvase-like catalytic domain-containing protein YagL	CDS	293220	293918	16.6875	0.777365	0.440408	1.7651	0.0775469	0.230231
yagM	protein YagM	CDS	293945	294799	4.94683	-0.0695331	0.577739	-0.120354	0.904203	NA
ykgV	protein YkgV	CDS	294918	295142	5.68531	0.290237	0.532079	0.545478	0.585425	NA
yagN	protein YagN	CDS	295139	295579	541.12	0.312549	0.11472	2.72445	0.00644079	0.0392077
intF	putative phage integrase	CDS	295696	297096	352.623	0.371207	0.138428	2.68159	0.00732736	0.0428242
yagP	putative LysR family substrate binding domain-containing protein YagP	CDS	297381	297791	35.3276	-0.512871	0.322959	-1.58804	0.112278	0.291994
paoD	molybdenum cofactor insertion chaperone PaoD	CDS	297770	298726	198.779	0.0545672	0.15374	0.354932	0.72264	0.870516
paoC	aldehyde dehydrogenase%2C molybdenum cofactor-binding subunit	CDS	298736	300934	419.072	-0.43456	0.137659	-3.15679	0.00159514	0.0134588
paoB	aldehyde dehydrogenase%2C FAD-binding Fe-S subunit	CDS	300931	301887	272.664	-0.10983	0.158658	-0.692242	0.488785	0.718575
paoA	aldehyde dehydrogenase%2C Fe-S subunit	CDS	301884	302573	238.534	-0.257028	0.178164	-1.44265	0.149119	0.352346
yagU	DUF1440 domain-containing inner membrane protein YagU	CDS	302991	303605	421.644	0.330343	0.122625	2.69394	0.00706124	0.0415682
ykgJ	putative metal-chelating domain-containing protein YkgJ	CDS	303853	304182	23.2472	-0.228514	0.348748	-0.65524	0.512313	0.736043
ecpE	putative fimbrial chaperone EcpE	CDS	304495	305205	91.195	0.0380804	0.187256	0.20336	0.838854	0.93348
ecpD	fimbrial adhesin EcpD	CDS	305174	306817	76.692	-0.136574	0.199972	-0.682968	0.494627	0.723434
ecpC	putative fimbrial usher protein EcpC	CDS	306807	309332	1003.1	-0.199234	0.201501	-0.988754	0.322784	0.566183
ecpB	putative fimbrial chaperone EcpB	CDS	309358	310026	8.36209	0.474358	0.514421	0.92212	0.356466	NA
ecpA	common pilus major subunit	CDS	310084	310671	34.1281	0.205421	0.344478	0.596327	0.550957	0.760482
matA	DNA-binding transcriptional dual regulator MatA	CDS	310746	311336	9.02016	-0.433748	0.600673	-0.722104	0.470231	NA
ykgL	uncharacterized protein YkgL	CDS	312112	312339	47.0824	0.24483	0.240638	1.01742	0.308952	0.552558
ykgO	50S ribosomal subunit protein L36B	CDS	312374	312514	14.2289	-0.534923	0.417383	-1.28161	0.199979	0.426006
ykgM	50S ribosomal subunit protein L31B	CDS	312514	312777	18.2287	-0.562567	0.366168	-1.53636	0.12445	0.312943
ykgR	putative membrane protein YkgR	CDS	313141	313242	0.170431	0.0850768	0.399166	0.213136	0.831221	NA
insE1	IS3 element protein InsE	CDS	315291	315590	23.6485	-0.0582956	0.311969	-0.186863	0.851768	0.937547
insF1	IS3 element protein InsF	CDS	315587	316453	83.7942	0.14955	0.175665	0.851336	0.394583	0.632976
rclC	DUF417 domain-containing inner membrane protein RclC	CDS	317726	318319	14.9248	1.46967	0.449445	3.26997	0.0010756	0.0102796
rclB	hypochlorite stress response protein RclB	CDS	318331	318567	8.08347	1.09234	0.525565	2.07841	0.0376716	NA
rclA	cupric reductase RclA	CDS	318676	320001	179.649	0.105841	0.1931	0.548115	0.583613	0.782148
rclR	DNA-binding transcriptional activator RclR	CDS	320227	321081	52.4352	-0.75355	0.337576	-2.23224	0.0255991	0.108889
ykgE	putative lactate utilization oxidoreductase YkgE	CDS	321608	322327	23.1835	-0.158747	0.390269	-0.406764	0.684181	0.847799
ykgF	putative amino acid dehydrogenase with NAD(P)-binding domain and ferridoxin-like domain	CDS	322338	323765	114.938	0.156258	0.161081	0.970058	0.332018	0.574184
ykgG	DUF162 domain-containing lactate utilization protein YkgG	CDS	323758	324453	97.1506	-0.143197	0.190697	-0.750917	0.452703	0.692022
ykgH	uncharacterized protein YkgH	CDS	324696	325364	16.8279	-0.345359	0.441789	-0.781729	0.434374	0.67295
betA	choline dehydrogenase	CDS	325577	327247	175.279	0.00260889	0.165742	0.0157407	0.987441	0.995999
betB	betaine aldehyde dehydrogenase	CDS	327261	328733	474.426	0.334705	0.117731	2.84297	0.00446959	0.0295741
betI	DNA-binding transcriptional repressor BetI	CDS	328747	329334	414.885	0.043111	0.127276	0.33872	0.734821	0.877471
betT	choline:H(+) symporter	CDS	329463	331496	813.358	-0.289418	0.088927	-3.25455	0.00113571	0.0106302
yahV	protein YahV	CDS	331802	331876	3.58927	-0.0312895	0.66964	-0.0467258	0.962732	NA
pdeL	DNA-binding transcriptional regulator/c-di-GMP phosphodiesterase PdeL	CDS	332371	333459	115.71	0.380553	0.193449	1.9672	0.0491607	0.167331
yahB	putative LysR-type DNA-binding transcriptional regulator YahB	CDS	333501	334433	138.388	0.0393238	0.158308	0.2484	0.803825	0.913794
yahC	uncharacterized protein YahC	CDS	334525	335022	16.7337	-0.947503	0.422787	-2.24109	0.0250204	0.106759
yahD	ankyrin repeat-containing protein YahD	CDS	335280	335885	30.5843	0.291616	0.348423	0.836959	0.402615	0.642215
yahE	DUF2877 domain-containing protein YahE	CDS	335925	336788	12.0895	0.291542	0.451942	0.645088	0.51887	0.737702
yahF	putative acyl-CoA synthetase YahF	CDS	336778	338325	49.9282	-0.507355	0.293428	-1.72906	0.0837983	0.242655
yahG	DUF1116 domain-containing protein YahG	CDS	338325	339743	29.225	0.218511	0.306818	0.712185	0.47635	0.709432
yahH	putative uncharacterized protein YahH	CDS	339769	340089	9.44036	0.234937	0.464585	0.505694	0.613072	NA
yahI	carbamate kinase-like protein YahI	CDS	340165	341115	15.6175	-0.200287	0.408319	-0.490518	0.623768	0.811346
yahJ	amidohydrolase family protein YahJ	CDS	341125	342507	253.07	0.0311955	0.138556	0.225148	0.821864	0.924648
yahK	aldehyde reductase%2C NADPH-dependent	CDS	342884	343933	1486.43	-0.207133	0.102797	-2.01498	0.0439067	0.155528
yahL	uncharacterized protein YahL	CDS	344176	344991	17.183	0.295484	0.418437	0.706162	0.480087	0.712158
xtpA	putative transcriptional regulator XtpA	CDS	345252	345434	37.239	-0.508749	0.335463	-1.51656	0.129379	0.320637
yahM	uncharacterized protein YahM	CDS	345404	345649	5.14062	-0.154419	0.579504	-0.266468	0.789879	NA
yahN	putative amino acid exporter YahN	CDS	345666	346337	48.5338	-0.667706	0.255888	-2.60937	0.00907087	0.050097
yahO	DUF1471 domain-containing protein YahO	CDS	346484	346759	6181.28	0.111397	0.0813543	1.36928	0.170913	0.387527
prpR	DNA-binding transcriptional dual regulator PrpR	CDS	346857	348443	237.041	-0.309287	0.142261	-2.17408	0.0296993	0.121791
prpB	2-methylisocitrate lyase	CDS	348682	349572	246.956	-0.364606	0.191765	-1.90132	0.0572606	0.186142
prpC	2-methylcitrate synthase	CDS	350012	351181	80.256	-0.812323	0.259045	-3.13584	0.00171361	0.0143406
prpD	2-methylcitrate dehydratase	CDS	351215	352666	48.5554	-0.351024	0.306537	-1.14513	0.252156	0.4885
prpE	propionyl-CoA synthetase	CDS	352706	354592	122.513	-0.198428	0.187274	-1.05956	0.289345	0.530151
codB	cytosine transporter	CDS	354922	356181	100.432	0.397872	0.214593	1.85408	0.063728	0.20154
codA	cytosine/isoguanine deaminase	CDS	356171	357454	226.405	0.353018	0.143422	2.4614	0.0138398	0.068847
cynR	DNA-binding transcriptional dual regulator CynR	CDS	357791	358690	33.9325	-0.176688	0.339436	-0.520533	0.602692	0.796548
cynT	carbonic anhydrase 1	CDS	358799	359458	9.17329	0.402442	0.473885	0.849239	0.395748	NA
cynS	cyanase	CDS	359489	359959	25.5163	0.0373091	0.321462	0.116061	0.907604	0.960624
cynX	cyanate transporter	CDS	359992	361146	48.9776	-0.0791067	0.229353	-0.344913	0.73016	0.874698
lacA	galactoside O-acetyltransferase	CDS	361249	361860	26.8598	0.305791	0.342264	0.893437	0.371623	0.613655
lacY	lactose permease	CDS	361926	363179	47.8521	-0.0134979	0.260225	-0.0518699	0.958632	0.983866
lacZ	beta-galactosidase	CDS	363231	366305	23.9781	0.229969	0.311659	0.737887	0.460583	0.697323
lacI	DNA-binding transcriptional repressor LacI	CDS	366428	367510	377.048	-0.316891	0.144159	-2.1982	0.0279345	0.116768
mhpR	DNA-binding transcriptional activator MhpR	CDS	367587	368420	779.042	-0.0495117	0.10827	-0.457298	0.647457	0.82389
mhpA	3-(3-hydroxyphenyl)propanoate hydroxylase	CDS	368611	370275	53.8266	-0.980413	0.287946	-3.40485	0.000662011	0.00674989
mhpB	3-carboxyethylcatechol 2%2C3-dioxygenase	CDS	370277	371221	29.9651	-0.456062	0.303584	-1.50226	0.13303	0.326873
mhpC	2-hydroxy-6-ketonona-2%2C4-dienedioate hydrolase	CDS	371239	372105	25.4562	-0.290013	0.360719	-0.803985	0.421405	0.661933
mhpD	2-hydroxypentadienoate hydratase	CDS	372115	372924	21.1962	0.267852	0.386628	0.692791	0.488441	0.718326
mhpF	acetaldehyde dehydrogenase (acetylating) MhpF	CDS	372921	373871	43.3264	0.198548	0.2502	0.793557	0.427454	0.666898
mhpE	4-hydroxy-2-oxovalerate aldolase	CDS	373868	374881	89.059	0.160321	0.185813	0.862809	0.388242	0.629305
mhpT	3-hydroxyphenylpropionate/3-hydroxycinnamate:H(+) symporter	CDS	375459	376670	312.532	-0.0606802	0.131858	-0.460193	0.645378	0.822791
yaiL	DUF2058 domain-containing protein YaiL	CDS	376772	377311	445.065	-0.0231058	0.101848	-0.226866	0.820528	0.924648
frmB	S-formylglutathione hydrolase FrmB	CDS	377535	378368	173.303	-0.158878	0.156931	-1.0124	0.311345	0.555258
frmA	S-(hydroxymethyl)glutathione dehydrogenase	CDS	378462	379571	429.572	-0.0807606	0.124653	-0.647883	0.517061	0.737702
frmR	DNA-binding transcriptional repressor FrmR	CDS	379606	379881	91.2252	0.125316	0.234435	0.534547	0.592963	0.790507
yaiO	outer membrane protein YaiO	CDS	380069	380842	259.358	-0.417282	0.145084	-2.87613	0.00402585	0.0273878
yaiX	putative acyltransferase%2C N-terminal fragment	pseudogene	382591	382872	36.2669	-0.0894028	0.301607	-0.296421	0.766909	0.895235
yaiX	putative acyltransferase%2C N-terminal fragment	pseudogene	380844	381260	29.7604	0.442113	0.389177	1.13602	0.255948	0.492133
insC1	IS2 element protein InsA	CDS	381351	381716	78.1641	0.0508471	0.212978	0.238744	0.811304	0.918614
insD1	IS2 element protein	CDS	381674	382579	158.233	-0.00590384	0.153434	-0.0384781	0.969307	0.987818
yaiP	putative glucosyltransferase	CDS	382739	383935	147.377	-0.21309	0.169572	-1.25664	0.208885	0.437448
ykiC	protein YkiC	CDS	383960	384079	0.505842	-0.280501	0.615365	-0.455828	0.648513	NA
yaiS	putative deacetylase YaiS	CDS	384059	384616	5.61631	-0.338043	0.603968	-0.559704	0.575682	NA
tauA	taurine ABC transporter periplasmic binding protein	CDS	385232	386194	77.9786	-0.660303	0.228504	-2.88968	0.00385635	0.0266764
tauB	taurine ABC transporter ATP binding subunit	CDS	386207	386974	39.4871	-0.107212	0.264963	-0.404632	0.685748	0.848477
tauC	taurine ABC transporter membrane subunit	CDS	386971	387798	54.3952	-0.437131	0.211173	-2.07001	0.0384512	0.142333
tauD	taurine dioxygenase	CDS	387795	388646	92.1228	-0.488912	0.180148	-2.71395	0.00664872	0.0399994
hemB	porphobilinogen synthase	CDS	388753	389727	925.174	0.108204	0.1102	0.981894	0.326152	0.569311
yaiT	putative autotransporter YaiT	pseudogene	390251	391708	88.4462	-0.0427898	0.227778	-0.187857	0.850988	0.937547
yaiT	putative autotransporter YaiT	pseudogene	392970	394418	149.43	-0.329149	0.177818	-1.85104	0.0641631	0.20175
ytiB	protein YtiB	CDS	391592	391648	16.3656	-0.352647	0.416884	-0.845912	0.397602	0.636194
insF2	IS3 element protein InsF	CDS	391739	392605	123.196	0.0916094	0.154039	0.594717	0.552033	0.760913
insE2	IS3 element protein InsE	CDS	392602	392901	43.0823	-0.254303	0.251787	-1.00999	0.312499	0.556593
iprA	putative DNA-binding transcriptional regulator IprA	CDS	394506	395129	5.83708	0.578739	0.615597	0.940127	0.347153	NA
ampH	peptidoglycan DD-carboxypeptidase/peptidoglycan DD-endopeptidase	CDS	395130	396287	461.72	0.0283414	0.104914	0.27014	0.787053	0.903857
sbmA	peptide antibiotic/peptide nucleic acid transporter	CDS	396639	397859	664.303	-0.180844	0.0903933	-2.00063	0.045432	0.158581
yaiW	surface-exposed outer membrane lipoprotein	CDS	397872	398966	477.072	-0.00167314	0.109668	-0.0152563	0.987828	0.995999
yaiY	DUF2755 domain-containing inner membrane protein YaiY	CDS	399025	399333	33.6478	-0.380152	0.319136	-1.19119	0.233579	0.46659
yaiZ	DUF2754 domain-containing protein YaiZ	CDS	399593	399805	191.013	-0.0149724	0.131251	-0.114075	0.909179	0.961105
ddlA	D-alanine--D-alanine ligase A	CDS	399829	400923	320.111	-0.0624734	0.13546	-0.461193	0.64466	0.822722
iraP	anti-adaptor protein IraP	CDS	401386	401646	500.864	0.145662	0.165801	0.878538	0.379652	0.621262
phoA	alkaline phosphatase	CDS	401747	403162	227.093	-0.328738	0.211318	-1.55566	0.119789	0.305913
psiF	phosphate starvation-inducible protein PsiF	CDS	403281	403601	1040.04	-0.104442	0.120846	-0.864264	0.387443	0.628257
dgcC	diguanylate cyclase DgcC	CDS	403703	404818	384.605	-0.388155	0.117256	-3.31031	0.00093192	0.00913904
proC	pyrroline-5-carboxylate reductase	CDS	404835	405644	474.786	-0.321469	0.0957872	-3.35607	0.000790586	0.00793885
yaiI	DUF188 domain-containing protein YaiI	CDS	405764	406222	177.102	-0.0785691	0.147426	-0.532941	0.594075	0.790752
aroL	shikimate kinase 2	CDS	406405	406929	1658.18	0.164184	0.10725	1.53085	0.125806	0.315397
yaiA	protein YaiA	CDS	406979	407170	1251.11	-0.275655	0.102213	-2.69688	0.0069992	0.0414421
aroM	protein AroM	CDS	407428	408105	330.724	0.0573864	0.133496	0.429872	0.667289	0.835492
ppnP	nucleoside phosphorylase PpnP	CDS	408177	408461	845.186	0.135172	0.107551	1.25682	0.208818	0.437448
ykiD	protein YkiD	CDS	408947	409030	87.4811	0.307393	0.239251	1.28481	0.198858	0.425894
rdgC	nucleoid-associated protein RdgC	CDS	409108	410019	229.457	0.123741	0.143787	0.86059	0.389464	0.629825
mak	fructokinase	CDS	410144	411052	712.344	0.111433	0.123284	0.903876	0.366061	0.608227
araJ	putative transport protein AraJ	CDS	411297	412481	767.602	-0.15988	0.100765	-1.58666	0.112591	0.292412
sbcC	ATP-dependent structure-specific DNA nuclease - SbcC subunit	CDS	412607	415753	251.963	0.0391772	0.135091	0.290005	0.771812	0.896375
sbcD	ATP-dependent structure-specific DNA nuclease - SbcD subunit	CDS	415750	416952	88.5561	0.173476	0.196394	0.883304	0.377072	0.617532
phoB	DNA-binding transcriptional dual regulator PhoB	CDS	417142	417831	169.239	0.232517	0.18625	1.24841	0.21188	0.441264
phoR	sensor histidine kinase PhoR	CDS	417889	419184	251.473	-0.0378726	0.126122	-0.300285	0.763959	0.893569
brnQ	branched chain amino acid transporter BrnQ	CDS	419591	420910	424.995	0.0120681	0.103432	0.116676	0.907116	0.960624
proY	putative transporter ProY	CDS	420986	422359	229.945	-0.0600283	0.141803	-0.423321	0.672061	0.838716
malZ	maltodextrin glucosidase	CDS	422518	424332	385.15	0.159658	0.133555	1.19545	0.231913	0.464844
acpH	acyl carrier protein phosphodiesterase	CDS	424337	424918	375.38	-0.34037	0.119567	-2.84668	0.00441778	0.0293258
queA	tRNA preQ1(34) S-adenosylmethionine ribosyltransferase-isomerase	CDS	425011	426081	97.6987	0.303168	0.183598	1.65126	0.0986861	0.269974
tgt	tRNA-guanine transglycosylase	CDS	426137	427264	233.644	0.125102	0.124485	1.00496	0.314916	0.558024
yajC	Sec translocon accessory complex subunit YajC	CDS	427287	427619	519.49	0.135921	0.0933808	1.45555	0.145517	0.346024
secD	Sec translocon accessory complex subunit SecD	CDS	427647	429494	959.945	0.154289	0.0959641	1.60778	0.107884	0.284712
secF	Sec translocon accessory complex subunit SecF	CDS	429505	430476	743.701	-0.22306	0.0938802	-2.376	0.0175014	0.0822141
yajD	HNH nuclease family protein YajD	CDS	430605	430952	338.894	0.14416	0.123964	1.16291	0.244865	0.479575
tsx	nucleoside-specific channel-forming protein Tsx	CDS	431129	432013	105.666	-0.244281	0.195373	-1.25033	0.211178	0.440026
yajI	putative lipoprotein YajI	CDS	432312	432851	235.122	0.131648	0.142016	0.926994	0.35393	0.596045
nrdR	NrdR transcriptional repressor	CDS	433002	433451	469.396	0.223924	0.0931246	2.40457	0.0161916	0.0775083
ribD	fused diaminohydroxyphosphoribosylaminopyrimidine deaminase/5-amino-6-(5-phosphoribosylamino)uracil reductase	CDS	433455	434558	739.934	0.145591	0.0986799	1.47539	0.140107	0.337853
ribE	6%2C7-dimethyl-8-ribityllumazine synthase	CDS	434647	435117	193.405	0.185565	0.152371	1.21785	0.223281	0.455417
nusB	transcription antitermination protein NusB	CDS	435137	435556	162.258	0.124087	0.164565	0.754031	0.450831	0.690583
thiL	thiamine monophosphate kinase	CDS	435634	436611	233.777	0.0867054	0.126642	0.68465	0.493565	0.722758
pgpA	phosphatidylglycerophosphatase A	CDS	436589	437107	440.894	0.0152804	0.111536	0.136999	0.891031	0.954885
yajO	1-deoxyxylulose-5-phosphate synthase YajO	CDS	437161	438135	2411.73	-0.22328	0.081685	-2.73343	0.00626782	0.0382114
dxs	1-deoxy-D-xylulose-5-phosphate synthase	CDS	438315	440177	448.527	0.000379814	0.124478	0.00305126	0.997565	0.998067
ispA	geranyl diphosphate/farnesyl diphosphate synthase	CDS	440202	441101	299.159	0.0129131	0.136497	0.0946032	0.92463	0.96914
xseB	exodeoxyribonuclease VII subunit XseB	CDS	441101	441343	331.911	-0.0160681	0.130304	-0.123313	0.901859	0.958794
thiI	tRNA uridine 4-sulfurtransferase	CDS	441549	442997	278.785	0.078694	0.132155	0.595467	0.551531	0.760913
yajL	protein/nucleic acid deglycase 3	CDS	443051	443641	554.399	0.343077	0.137655	2.4923	0.0126919	0.0641218
panE	2-dehydropantoate 2-reductase	CDS	443604	444515	901.033	0.235695	0.0810882	2.90666	0.00365315	0.0257034
yajQ	nucleotide binding protein YajQ	CDS	444683	445174	1726.33	0.2367	0.0913238	2.59188	0.00954534	0.0520874
yajR	putative transport protein YajR	CDS	445302	446666	199.288	0.0153056	0.127874	0.119692	0.904727	0.959608
cyoE	heme O synthase	CDS	446815	447705	1041.25	0.784808	0.120019	6.53901	6.19288e-11	3.58402e-09
cyoD	cytochrome bo3 subunit 4	CDS	447717	448046	214.533	1.01819	0.140635	7.23996	4.48819e-13	3.29321e-11
cyoC	cytochrome bo3 subunit 3	CDS	448046	448660	263.948	0.853311	0.142838	5.97398	2.3154e-09	9.70815e-08
cyoB	cytochrome bo3 subunit 1	CDS	448650	450641	547.436	1.10644	0.12302	8.994	2.38385e-19	2.96826e-17
cyoA	cytochrome bo3 subunit 2	CDS	450663	451610	426.156	0.942622	0.118101	7.98149	1.44576e-15	1.29144e-13
ampG	muropeptide:H(+) symporter	CDS	452070	453545	92.3875	-0.320388	0.197156	-1.62505	0.104151	0.278075
yajG	putative lipoprotein YajG	CDS	453589	454167	241.431	0.0847305	0.154048	0.550026	0.582302	0.780645
bolA	DNA-binding transcriptional dual regulator BolA	CDS	454472	454789	8986.92	-0.433388	0.0754322	-5.74539	9.17078e-09	3.39484e-07
tig	trigger factor	CDS	455133	456431	609.297	0.257279	0.112108	2.29491	0.0217381	0.0963626
clpP	ATP-dependent Clp protease proteolytic subunit	CDS	456677	457300	2691.37	0.170428	0.072678	2.34497	0.0190284	0.0873607
clpX	ATP-dependent Clp protease ATP-binding subunit ClpX	CDS	457426	458700	11224.6	-0.133696	0.0683788	-1.95522	0.0505572	0.170139
lon	Lon protease	CDS	458888	461242	3382.11	0.173176	0.0910105	1.90281	0.0570647	0.185799
hupB	DNA-binding protein HU-beta	CDS	461451	461723	1341.73	0.622468	0.122168	5.09516	3.48451e-07	9.74003e-06
ppiD	periplasmic folding chaperone	CDS	461915	463786	2628.28	0.181528	0.087461	2.07554	0.037937	0.141326
ybaV	helix-hairpin-helix 3 family protein	CDS	463937	464308	46.4299	0.0353144	0.282143	0.125165	0.900393	0.957979
fadM	long-chain acyl-CoA thioesterase FadM	CDS	464402	464800	250.434	-0.0694384	0.135631	-0.511964	0.608676	0.800336
queC	7-cyano-7-deazaguanine synthase	CDS	464852	465547	395.135	0.317178	0.118513	2.67632	0.00744361	0.0431537
ybaE	uncharacterized protein YbaE	CDS	465612	467312	89.8394	-0.0348838	0.224085	-0.155672	0.876291	0.949725
cof	HMP-PP phosphatase	CDS	467412	468230	158.997	-0.1967	0.154125	-1.27624	0.20187	0.428453
decR	DNA-binding transcriptional activator DecR	CDS	468383	468841	158.444	0.424725	0.197671	2.14864	0.0316628	0.125824
mdlA	ABC transporter family protein MdlA	CDS	468871	470643	401.215	0.04829	0.154777	0.311997	0.755042	0.888196
mdlB	ABC transporter family protein MdlB	CDS	470636	472417	361.854	0.173125	0.141954	1.21959	0.222622	0.454828
glnK	nitrogen regulatory protein PII-2	CDS	472598	472936	29019.1	0.568816	0.124982	4.5512	5.33407e-06	0.000108503
amtB	ammonium transporter	CDS	472966	474252	55868.7	0.421414	0.0755515	5.57784	2.43521e-08	8.06958e-07
tesB	acyl-CoA thioesterase II	CDS	474301	475161	336.202	-0.0312712	0.124289	-0.251601	0.80135	0.912371
ybaY	PF09619 family lipoprotein YbaY	CDS	475379	475951	3651.63	-0.280414	0.0688099	-4.07519	4.59758e-05	0.000707545
ybaZ	DNA base-flipping protein	CDS	475982	476371	274.675	-0.204455	0.149443	-1.36812	0.171275	0.387753
ffs	signal recognition particle 4.5S RNA	ncRNA	476448	476561	106438	-1.44644	0.213012	-6.79043	1.11797e-11	6.96022e-10
ybaA	DUF1428 domain-containing protein YbaA	CDS	476672	477025	1209.84	-0.2381	0.109736	-2.16975	0.0300257	0.122694
pdeB	cyclic di-GMP phosphodiesterase PdeB	CDS	477067	478617	329.336	-0.295826	0.149868	-1.97391	0.0483925	0.165566
ylaC	putative inner membrane protein	CDS	478781	479251	166.755	0.0956192	0.173119	0.552331	0.580722	0.780054
maa	maltose O-acetyltransferase	CDS	479367	479918	358.647	-0.14292	0.172275	-0.829603	0.406763	0.646822
hha	hemolysin expression-modulating protein Hha	CDS	480090	480308	963.814	0.0386474	0.100167	0.385831	0.699622	0.857025
tomB	Hha toxicity modulator TomB	CDS	480334	480708	2536.6	-0.178818	0.0794572	-2.25049	0.0244177	0.10504
acrB	multidrug efflux pump RND permease AcrB	CDS	481254	484403	2445.06	0.326055	0.0729995	4.46654	7.94954e-06	0.000156764
acrA	multidrug efflux pump membrane fusion lipoprotein AcrA	CDS	484426	485619	1855.78	0.287744	0.0813105	3.53883	0.000401909	0.00449985
acrR	DNA-binding transcriptional repressor AcrR	CDS	485761	486408	29.9722	0.0847361	0.312558	0.271105	0.78631	0.903509
mscK	potassium dependent%2C small conductance mechanosensitive channel	CDS	486536	489898	472.582	-0.0623396	0.115458	-0.539932	0.589244	0.78764
ybaM	DUF2496 domain-containing protein YbaM	CDS	490110	490271	174.702	0.262267	0.16103	1.62869	0.103379	0.277357
priC	primosomal replication protein N''	CDS	490285	490812	303.918	-0.0815834	0.127973	-0.637504	0.523797	0.740465
ybaN	DUF454 domain-containing inner membrane protein YbaN	CDS	490882	491259	189.905	-0.057772	0.196791	-0.293571	0.769086	0.895766
apt	adenine phosphoribosyltransferase	CDS	491412	491963	111.678	-0.0353594	0.195025	-0.181307	0.856127	0.939492
dnaX	DNA polymerase III subunit tau	CDS	492092	494023	929.637	0.0726375	0.0951525	0.763379	0.445237	0.683918
dnaX	DNA polymerase III subunit gamma	CDS	492092	493375	370.144	0.0780248	0.131363	0.593966	0.552535	0.760913
dnaX	DNA polymerase III subunit gamma	CDS	493375	493386	19.9725	-0.23492	0.329132	-0.713755	0.475379	0.709211
ybaB	putative nucleoid-associated protein YbaB	CDS	494076	494405	892.519	0.105378	0.106312	0.991211	0.321582	0.564693
recR	recombination mediator protein RecR	CDS	494405	495010	522.876	-0.177157	0.0976743	-1.81375	0.0697156	0.214739
htpG	chaperone protein HtpG	CDS	495120	496994	1175.94	0.19385	0.12683	1.52843	0.126407	0.316021
adk	adenylate kinase	CDS	497175	497819	522.96	0.28541	0.142241	2.00653	0.0448	0.157471
hemH	ferrochelatase	CDS	498055	499017	423.776	0.0210241	0.135879	0.154727	0.877037	0.949725
aes	acetylesterase	CDS	499014	499973	60.4022	0.0327399	0.249153	0.131405	0.895455	0.954916
gsk	inosine/guanosine kinase	CDS	500125	501429	174.054	0.0982554	0.168927	0.581643	0.560807	0.766997
ybaL	putative transporter YbaL	CDS	501562	503238	1309.5	-0.0914561	0.0832515	-1.09855	0.271963	0.51004
fsr	fosmidomycin efflux pump	CDS	503476	504696	165.122	0.083794	0.143614	0.583469	0.559578	0.76618
ushA	5'-nucleotidase/UDP-sugar hydrolase	CDS	504914	506566	925.557	0.157128	0.125899	1.24805	0.212014	0.441321
ybaK	Cys-tRNA(Pro)/Cys-tRNA(Cys) deacylase YbaK	CDS	506603	507082	108.843	0.156818	0.203914	0.769039	0.44187	0.68078
chiX	small regulatory RNA ChiX	ncRNA	507204	507287	31112.6	-0.671799	0.142512	-4.71397	2.42936e-06	5.36681e-05
ybaP	TraB family protein YbaP	CDS	507286	508080	248.955	-0.0885513	0.164302	-0.538956	0.589918	0.787771
ybaQ	DNA-binding transcriptional regulator YbaQ	CDS	508218	508559	881.761	-0.154523	0.0831303	-1.8588	0.0630556	0.199765
copA	Cu(+) exporting P-type ATPase	CDS	508875	511379	1716.54	0.0545539	0.108517	0.502722	0.61516	0.804872
copA	soluble Cu(+) chaperone	CDS	511176	511379	285.574	0.0386794	0.121649	0.317961	0.750515	0.886645
copA	soluble Cu(+) chaperone	CDS	511168	511176	0	NA	NA	NA	NA	NA
glsA	glutaminase 1	CDS	511641	512573	208.724	-0.362305	0.223081	-1.62409	0.104356	0.278441
ybaT	putative transporter YbaT	CDS	512576	513868	315.367	-0.516209	0.158489	-3.25706	0.00112573	0.0105608
cueR	DNA-binding transcriptional dual regulator CueR	CDS	513993	514400	792.932	0.149491	0.0866437	1.72535	0.0844646	0.244068
ybbJ	NfeD-like family protein YbbJ	CDS	514401	514859	386.806	0.153406	0.144763	1.0597	0.289279	0.530151
qmcA	PHB domain-containing protein QmcA	CDS	514856	515773	562.3	-0.123185	0.155497	-0.792202	0.428243	0.667293
fetA	putative iron ABC exporter ATP-binding subunit FetA	CDS	515919	516596	137.321	0.22164	0.194753	1.13806	0.255097	0.491647
fetB	putative iron ABC exporter membrane subunit FetB	CDS	516583	517362	123.389	0.12246	0.194099	0.630915	0.528096	0.743387
cnoX	chaperedoxin	CDS	517425	518279	1376.56	0.287217	0.0959816	2.99242	0.00276779	0.0205658
ybbO	NADP(+)-dependent aldehyde reductase YbbO	CDS	518340	519149	183.36	0.0126451	0.150289	0.0841382	0.932947	0.97247
tesA	multifunctional acyl-CoA thioesterase I and protease I and lysophospholipase L1	CDS	519139	519765	185.894	-0.101389	0.195341	-0.519033	0.603738	0.797159
ybbA	putative ABC transporter ATP-binding protein YbbA	CDS	519733	520419	306.673	0.24899	0.137493	1.81092	0.0701532	0.21528
ybbP	putative ABC transporter membrane subunit YbbP	CDS	520416	522830	560.665	0.179321	0.110093	1.62882	0.103352	0.277357
rhsD	protein RhsD	CDS	523261	527541	479.398	0.0578761	0.153899	0.376066	0.706868	0.861876
ybbC	PF15631 family protein YbbC	CDS	527581	527949	77.4052	0.656686	0.207515	3.16453	0.00155335	0.0132147
ylbG	putative DNA-binding transcriptional regulator YlbG	CDS	529645	530016	103.684	0.504954	0.240362	2.1008	0.0356581	0.13529
selU	tRNA 2-selenouridine synthase	CDS	530132	531226	89.1336	0.254303	0.177037	1.43644	0.150877	0.355275
allS	DNA-binding transcriptional activator AllS	CDS	531295	532221	33.2685	-0.461436	0.317515	-1.45327	0.146148	0.347096
allA	ureidoglycolate lyase	CDS	532451	532933	19.8535	0.613067	0.356793	1.71827	0.0857476	0.246389
allR	DNA-binding transcriptional repressor AllR	CDS	533011	533826	2795.16	-0.171388	0.0997805	-1.71765	0.0858609	0.24639
allZ	small RNA AllZ	ncRNA	533629	533863	1796.19	-0.339196	0.142581	-2.37897	0.0173609	0.0818071
gcl	glyoxylate carboligase	CDS	533916	535697	270.716	-0.21478	0.126708	-1.69508	0.0900605	0.253813
hyi	hydroxypyruvate isomerase	CDS	535710	536486	79.1668	0.467982	0.238288	1.96393	0.0495377	0.168124
glxR	tartronate semialdehyde reductase 2	CDS	536586	537464	31.2822	0.430042	0.363253	1.18386	0.236467	0.470302
allW	allantoin transporter	CDS	537633	539087	13.3054	0.69648	0.449864	1.5482	0.121574	0.309508
allB	allantoinase	CDS	539147	540508	200.016	-0.255505	0.154285	-1.65605	0.097711	0.268558
ybbY	putative purine transporter	CDS	540565	541866	115.459	-0.230706	0.18817	-1.22605	0.22018	0.451679
glxK	glycerate 2-kinase 2	CDS	541888	543033	159.378	-0.15822	0.172838	-0.915424	0.359969	0.600777
allE	(S)-ureidoglycine aminohydrolase	CDS	543261	544046	177.651	0.226283	0.150203	1.50651	0.131935	0.325377
allC	allantoate amidohydrolase	CDS	544057	545292	110.986	0.274191	0.175811	1.55958	0.118859	0.303916
allD	ureidoglycolate dehydrogenase	CDS	545314	546363	4.82203	-0.726922	0.579973	-1.25337	0.21007	NA
fdrA	putative oxamate carbamoyltransferase FdrA	CDS	546680	548347	15.2741	0.320535	0.369812	0.86675	0.386079	0.627531
ylbE	DUF1116 domain-containing protein YlbE	CDS	548357	549616	33.8017	-0.0479675	0.281418	-0.170449	0.864657	0.944662
ylbF	DUF2877 domain-containing protein YlbF	CDS	549627	550442	29.4912	0.118252	0.361599	0.327025	0.743649	0.883137
ybcF	putative carbamate kinase	CDS	550439	551332	37.6757	0.0155515	0.281394	0.0552658	0.955927	0.983866
purK	5-(carboxyamino)imidazole ribonucleotide synthase	CDS	551527	552594	80.7488	-0.924562	0.236699	-3.90607	9.38088e-05	0.00130223
purE	N(5)-carboxyaminoimidazole ribonucleotide mutase	CDS	552591	553100	50.0752	-0.511217	0.267962	-1.90779	0.056418	0.184571
lpxH	UDP-2%2C3-diacylglucosamine diphosphatase	CDS	553218	553940	444.181	-0.030741	0.120651	-0.254792	0.798884	0.910968
ppiB	peptidyl-prolyl cis-trans isomerase B	CDS	553943	554437	3120.88	0.138503	0.0648436	2.13596	0.0326829	0.128143
cysS	cysteine--tRNA ligase	CDS	554611	555996	475.8	0.138843	0.112696	1.23202	0.217943	0.449337
ybcI	PF04307 family inner membrane protein YbcI	CDS	556032	556553	16.4618	-0.359	0.405843	-0.884579	0.376384	0.617143
ybcJ	putative RNA-binding protein YbcJ	CDS	556661	556873	519.361	-0.0883975	0.0995222	-0.888219	0.374423	0.615894
folD	bifunctional methylenetetrahydrofolate dehydrogenase/methenyltetrahydrofolate cyclohydrolase	CDS	556875	557741	895.761	-0.118562	0.128704	-0.921203	0.356945	0.597915
sfmA	putative fimbrial protein SfmA	CDS	558212	558754	14.1634	-0.697221	0.403418	-1.72828	0.0839373	0.242746
sfmC	putative fimbrial chaperone SfmC	CDS	558974	559666	0.955682	0.389384	0.665888	0.584759	0.55871	NA
sfmD	putative fimbrial usher protein SfmD	CDS	559697	562300	102.077	0.322654	0.218585	1.47611	0.139916	0.337589
sfmH	putative fimbrial adhesin protein SfmH	CDS	562336	563319	8.96612	0.668805	0.513983	1.30122	0.193183	NA
sfmF	putative fimbrial protein SfmF	CDS	563330	563845	15.2156	-0.153957	0.39642	-0.388369	0.697743	0.855573
fimZ	LuxR family transcriptional regulator FimZ	CDS	563848	564480	27.4516	0.383313	0.303175	1.26433	0.206111	0.434759
argU	tRNA-Arg	tRNA	564723	564799	1175.5	-0.618094	0.313634	-1.97075	0.0487525	0.166382
intD	putative integrase	CDS	564815	565978	420.338	0.0778294	0.120749	0.644555	0.519216	0.73771
renD	DLP12 prophage%3B protein RenD	pseudogene	566684	566776	0.517595	0.233252	0.598982	0.389414	0.69697	NA
renD	DLP12 prophage%3B protein RenD	pseudogene	568035	568247	52.3886	0.190949	0.250099	0.763492	0.44517	0.683918
insE3	IS3 element protein InsE	CDS	566842	567141	23.6485	-0.0582956	0.311969	-0.186863	0.851768	0.937547
insF3	IS3 element protein InsF	CDS	567138	568004	117.155	0.0912363	0.155567	0.586475	0.557557	0.764324
emrE	multidrug/betaine/choline efflux transporter EmrE	CDS	568315	568647	241.236	0.0118567	0.127425	0.0930484	0.925865	0.969454
ylcJ	protein YlcJ	CDS	568695	568844	12.2365	-0.539863	0.407331	-1.32537	0.18505	0.409272
ybcK	putative recombinase YbcK	CDS	568902	570428	39.0767	0.40633	0.291676	1.39309	0.163594	0.376586
ybcL	periplasmic protein YbcL	CDS	570893	571444	32.3534	0.213785	0.301257	0.709645	0.477924	0.710488
ybcM	putative DNA-binding transcriptional regulator	CDS	571454	572251	269.253	0.0660334	0.161516	0.408836	0.68266	0.84668
ylcH	uncharacterized protein YlcH	CDS	572368	572469	76.1702	0.645384	0.318334	2.02738	0.0426236	0.152827
ybcN	DNA base-flipping protein	CDS	572466	572921	2.34136	0.669434	0.684733	0.977657	0.328244	NA
ninE	NinE family prophage protein	CDS	572921	573091	0.28872	0.174191	0.539588	0.322822	0.74683	NA
ybcO	putative nuclease YbcO	CDS	573084	573374	1.83004	1.4244	0.679842	2.0952	0.0361534	NA
rusA	crossover junction endodeoxyribonuclease RusA	CDS	573371	573733	3.17012	0.200687	0.651181	0.30819	0.757938	NA
ylcG	uncharacterized protein YlcG	CDS	573730	573870	5.25068	-0.54313	0.587771	-0.924051	0.35546	NA
quuD	prophage antitermination protein Q homolog QuuD	CDS	573956	574339	34.6011	-0.224702	0.32113	-0.699722	0.484101	0.715529
nmpC	DLP12 prophage%3B putative outer membrane porin NmpC	pseudogene	575786	576825	70.4588	-0.249675	0.210728	-1.18482	0.236089	0.470302
nmpC	DLP12 prophage%3B putative outer membrane porin NmpC	pseudogene	574529	574586	9.00732	-0.637931	0.542119	-1.17674	0.239301	NA
insH2	IS5 transposase and trans-activator	CDS	574737	575717	785.213	0.159205	0.0894339	1.78015	0.0750521	0.225266
essD	putative phage lysis protein	CDS	577398	577613	11.531	-0.166445	0.456194	-0.364855	0.71522	NA
rrrD	lysozyme	CDS	577613	578110	35.5941	0.0514987	0.272619	0.188903	0.850169	0.937547
rzpD	putative prophage endopeptidase RzpD	CDS	578107	578568	23.6759	0.383401	0.351654	1.09028	0.27559	0.514493
rzoD	putative prophage lysis lipoprotein RzoD	CDS	578327	578509	8.60086	0.136688	0.502267	0.272141	0.785514	NA
borD	prophage lipoprotein BorD	CDS	578600	578893	10.4739	-0.264716	0.512209	-0.516812	0.605287	NA
ybcV	DUF1398 domain-containing protein YbcV	CDS	579184	579594	2.64147	-0.697549	0.660338	-1.05635	0.290808	NA
ybcW	uncharacterized protein YbcW	CDS	579880	580086	19.7329	0.107531	0.469329	0.229117	0.818778	0.92402
ylcI	DUF3950 domain-containing protein YlcI	CDS	580251	580445	1.66333	0.589166	0.681397	0.864645	0.387234	NA
nohD	putative DNA-packaging protein NohD	CDS	580834	581379	22.6884	0.151024	0.324199	0.465839	0.641331	0.820314
tfaD	putative tail fiber assembly protein TfaD	CDS	581534	582097	9.38343	-0.234979	0.472116	-0.497715	0.618685	NA
tfaX	protein TfaX	CDS	582875	583060	8.1706	-0.163078	0.538843	-0.302644	0.762161	NA
appY	DNA-binding transcriptional activator AppY	CDS	583681	584430	98.5719	0.208435	0.229827	0.906923	0.364447	0.606036
ompT	omptin family outer membrane protease OmpT	CDS	584680	585633	1798.73	0.65863	0.109664	6.00588	1.90301e-09	8.14529e-08
envY	DNA-binding transcriptional activator EnvY	CDS	586147	586908	40.9483	0.269704	0.275795	0.977912	0.328118	0.570803
ybcH	putative exopolysaccharide secretion system auxiliary component	CDS	587091	587981	90.4968	-0.143652	0.185499	-0.774408	0.43869	0.67726
nfrA	exopolysaccharide secretion system outer membrane protein NfrA	CDS	587982	590954	284.588	0.0543837	0.125376	0.433764	0.66446	0.832906
nfrB	cyclic di-3'%2C5'-guanylate-activated glycosyltransferase	CDS	590941	593178	214.094	-0.220823	0.169753	-1.30085	0.193311	0.418501
cusS	sensor histidine kinase CusS	CDS	593328	594770	59.0044	0.197715	0.247237	0.799696	0.423887	0.664537
cusR	DNA-binding transcriptional activator CusR	CDS	594760	595443	161.653	0.220792	0.139288	1.58515	0.112932	0.292412
cusC	copper/silver export system outer membrane channel	CDS	595600	596973	39.7964	0.0883198	0.323741	0.27281	0.784999	0.903082
cusF	copper/silver export system periplasmic binding protein	CDS	597131	597463	9.99443	-0.0414997	0.576617	-0.0719709	0.942625	NA
cusB	copper/silver export system membrane fusion protein	CDS	597479	598702	41.0211	-0.146264	0.307929	-0.474992	0.634792	0.817204
cusA	copper/silver export system RND permease	CDS	598714	601857	136.539	-0.0751656	0.171934	-0.437178	0.661982	0.83197
pheP	phenylalanine:H(+) symporter PheP	CDS	601959	603335	133.268	0.0415306	0.163621	0.253821	0.799634	0.911165
ybdG	miniconductance mechanosensitive channel YbdG	CDS	603416	604663	224.688	0.357435	0.1489	2.4005	0.0163728	0.0781203
nfsB	NAD(P)H-dependent nitroreductase NfsB	CDS	604771	605424	469.741	0.211593	0.116568	1.81519	0.069494	0.214258
ybdF	PF04237 family protein YbdF	CDS	605518	605886	103.079	-0.29088	0.19036	-1.52805	0.1265	0.316021
ybdJ	DUF1158 domain-containing protein YbdJ	CDS	605951	606199	428.834	-0.138721	0.107437	-1.29119	0.196637	0.42347
ybdK	putative glutamate--cysteine ligase 2	CDS	606265	607383	1271.71	-0.514789	0.0960041	-5.36216	8.22338e-08	2.46641e-06
sokE	small RNA SokE	ncRNA	607733	607792	1716.47	0.173284	0.218283	0.793851	0.427282	0.666898
hokE	small toxic polypeptide HokE	CDS	607836	607988	14.8176	-0.0476065	0.386002	-0.123332	0.901844	0.958794
insL2	IS186/IS421 transposase	CDS	608065	609177	274.219	0.128477	0.121383	1.05845	0.289852	0.530513
entD	phosphopantetheinyl transferase EntD	CDS	609459	610079	33.6124	0.319968	0.258278	1.23885	0.2154	0.445232
fepA	ferric enterobactin outer membrane transporter	CDS	610254	612494	248.937	0.54752	0.128227	4.26994	1.95526e-05	0.000340431
fes	ferric enterobactin esterase	CDS	612737	613939	270.43	0.0922694	0.127503	0.723663	0.469273	0.704381
ybdZ	enterobactin biosynthesis protein YbdZ	CDS	613942	614160	61.1409	-0.000673064	0.19736	-0.00341033	0.997279	0.998067
entF	apo-serine activating enzyme	CDS	614157	618038	592.118	0.0307184	0.114469	0.268357	0.788425	0.904422
fepE	polysaccharide co-polymerase family protein FepE	CDS	618254	619387	6.07063	-0.471748	0.546938	-0.862525	0.388399	NA
fepC	ferric enterobactin ABC transporter ATP binding subunit	CDS	619384	620199	24.9518	0.513103	0.346155	1.48229	0.138262	0.33442
fepG	ferric enterobactin ABC transporter membrane subunit FepG	CDS	620196	621188	28.6567	0.444584	0.271791	1.63576	0.10189	0.274894
fepD	ferric enterobactin ABC transporter membrane subunit FebD	CDS	621185	622189	207.275	0.0621363	0.192056	0.323532	0.746292	0.884997
entS	enterobactin exporter EntS	CDS	622300	623550	122.468	-0.0666604	0.209636	-0.317982	0.750499	0.886645
fepB	ferric enterobactin ABC transporter periplasmic binding protein	CDS	623554	624510	238.99	0.0578204	0.193567	0.29871	0.765161	0.894193
entC	isochorismate synthase EntC	CDS	624885	626060	127.826	0.421229	0.159596	2.63935	0.00830655	0.0468841
entE	2%2C3-dihydroxybenzoate-AMP ligase	CDS	626070	627680	112.058	0.310304	0.171259	1.8119	0.0700009	0.215225
entB	enterobactin synthase component B	CDS	627694	628551	70.0274	0.669812	0.19137	3.50009	0.000465095	0.00509594
entA	2%2C3-dihydro-2%2C3-dihydroxybenzoate dehydrogenase	CDS	628551	629297	95.9554	0.197959	0.201276	0.98352	0.325351	0.56888
entH	proofreading thioesterase in enterobactin biosynthesis	CDS	629300	629713	60.6025	0.102389	0.225737	0.453574	0.650135	0.824785
cstA	pyruvate transporter CstA	CDS	629894	631999	593.436	0.0773144	0.113765	0.6796	0.496758	0.725108
ybdD	PF04328 family protein YbdD	CDS	632182	632379	367.1	-0.124633	0.122336	-1.01877	0.308312	0.552149
hcxA	hydroxycarboxylate dehydrogenase A	CDS	632389	633477	337.481	-0.162172	0.136037	-1.19212	0.233215	0.46644
ybdL	methionine transaminase	CDS	633586	634746	302.826	0.375698	0.163114	2.30328	0.0212628	0.0947546
ybdM	ParB-like nuclease domain-containing protein YbdM	CDS	634747	635376	34.8303	-0.0731226	0.327438	-0.223317	0.823288	0.925046
ybdN	putative PAPS reductase/DUF3440 domain-containing protein YbdN	CDS	635349	636569	18.0504	-0.153265	0.379214	-0.404167	0.68609	0.848477
citR	DNA-binding transcriptional repressor CitR	CDS	636716	637618	13.4349	0.175442	0.437863	0.400677	0.688658	0.849849
dsbG	protein sulfenic acid reductase and chaperone DsbG	CDS	637827	638573	252.197	-0.437095	0.158694	-2.75432	0.00588134	0.0363814
ahpC	alkyl hydroperoxide reductase%2C AhpC component	CDS	638945	639508	14456.5	0.253622	0.0826665	3.06801	0.00215488	0.016995
ahpF	alkyl hydroperoxide reductase%2C AhpF component	CDS	639753	641318	3741.64	0.432584	0.0648998	6.66541	2.63927e-11	1.5717e-09
uspG	universal stress protein G	CDS	641439	641867	1549	0.218556	0.115608	1.89049	0.0586925	0.189448
ybdR	putative Zn(2(+))-dependent alcohol dehydrogenase YbdR	CDS	642088	643326	305.097	-0.300211	0.143883	-2.0865	0.0369336	0.13872
yldA	protein YldA	CDS	643330	643419	1.85699	-0.457023	0.685913	-0.666298	0.50522	NA
rnk	nucleoside diphosphate kinase regulator	CDS	643557	643967	203.747	-0.0723444	0.133259	-0.542886	0.587208	0.786097
rna	RNase I	CDS	644197	645003	580.88	-0.16826	0.0907818	-1.85345	0.0638178	0.20154
citT	citrate:succinate antiporter	CDS	645117	646580	54.3503	-0.0743356	0.247891	-0.299872	0.764275	0.893684
citG	triphosphoribosyl-dephospho-CoA synthase	CDS	646631	647509	5.00243	0.988722	0.602854	1.64007	0.100991	NA
citX	apo-citrate lyase phosphoribosyl-dephospho-CoA transferase	CDS	647484	648035	4.78098	1.41728	0.621111	2.28185	0.0224983	NA
citF	citrate lyase alpha subunit	CDS	648039	649571	4.03794	0.777038	0.639572	1.21493	0.224391	NA
citE	citrate lyase beta subunit	CDS	649582	650490	1.70904	-0.0808955	0.684187	-0.118236	0.905881	NA
citD	citrate lyase acyl carrier protein	CDS	650487	650783	0.325753	0.156385	0.517382	0.302262	0.762453	NA
citC	citrate lyase synthetase	CDS	650798	651856	2.24158	-0.482854	0.681129	-0.708902	0.478385	NA
dpiB	sensor histidine kinase DpiB	CDS	652235	653893	156.951	-0.0082267	0.146119	-0.0563014	0.955102	0.983866
dpiA	DNA-binding transcriptional dual regulator DpiA	CDS	653862	654542	104.295	0.187896	0.195358	0.961805	0.336148	0.577956
dcuC	anaerobic C4-dicarboxylate transporter DcuC	CDS	654583	655968	65.0765	-0.551732	0.223318	-2.47061	0.0134882	0.0671793
pagP	Lipid A palmitoyltransferase	CDS	656557	657117	57.5028	-0.449837	0.221062	-2.03489	0.0418619	0.151284
cspE	transcription antiterminator and regulator of RNA stability CspE	CDS	657292	657501	13075.3	-0.209132	0.107519	-1.94508	0.0517658	0.173072
crcB	F(-) channel	CDS	657555	657938	335.309	-0.271487	0.115399	-2.3526	0.0186427	0.0860675
tatE	twin arginine protein translocation system - TatE protein	CDS	658947	659150	3524.88	-0.257879	0.0974533	-2.64618	0.00814064	0.0461064
lipA	lipoyl synthase	CDS	659251	660216	1410.98	0.685552	0.112108	6.1151	9.64985e-10	4.40569e-08
ybeF	putative DNA-binding transcriptional regulator YbeF	CDS	660425	661378	17.6646	-0.260421	0.435122	-0.598502	0.549505	0.759986
lipB	lipoyl(octanoyl) transferase	CDS	661637	662278	87.3124	-0.0426583	0.190256	-0.224216	0.82259	0.924648
ybeD	DUF493 domain-containing protein YbeD	CDS	662379	662642	5596.29	0.036615	0.130134	0.281364	0.778431	0.900005
dacA	D-alanyl-D-alanine carboxypeptidase DacA	CDS	662752	663963	364.797	0.0612953	0.109938	0.557542	0.577158	0.778064
rlpA	rare lipoprotein RlpA	CDS	664102	665190	827.885	0.0543405	0.0866446	0.627165	0.530551	0.744929
mrdB	peptidoglycan glycosyltransferase MrdB	CDS	665201	666313	731.358	0.0115385	0.108096	0.106743	0.914993	0.964422
mrdA	peptidoglycan DD-transpeptidase MrdA	CDS	666316	668217	180.967	0.00115178	0.159006	0.00724363	0.99422	0.997376
rlmH	23S rRNA m(3)psi1915 methyltransferase	CDS	668248	668715	85.2582	-0.0263567	0.202906	-0.129896	0.896649	0.95525
rsfS	ribosomal silencing factor RsfS	CDS	668719	669036	124.496	0.0880766	0.169141	0.520728	0.602556	0.796548
cobC	putative adenosylcobalamin phosphatase/alpha-ribazole phosphatase	CDS	669296	669907	39.3947	-0.60182	0.316656	-1.90055	0.0573614	0.186323
nadD	nicotinate-nucleotide adenylyltransferase	CDS	669931	670572	137.213	-0.354262	0.169085	-2.09517	0.036156	0.136428
holA	DNA polymerase III subunit delta	CDS	670574	671605	454.479	-0.251385	0.116115	-2.16497	0.0303902	0.123882
lptE	lipopolysaccharide assembly protein LptE	CDS	671605	672186	850.564	-0.0237742	0.0895417	-0.26551	0.790617	0.905419
leuS	leucine--tRNA ligase	CDS	672201	674783	3390.3	0.141426	0.0667212	2.11966	0.0340351	0.131167
ybeL	DUF1451 domain-containing protein YbeL	CDS	675018	675500	2697.92	-0.0896808	0.0889367	-1.00837	0.313279	0.557015
ybeQ	Sel1 repeat-containing protein YbeQ	CDS	675570	676547	63.3821	-0.122021	0.279744	-0.436188	0.662701	0.83197
ybeR	DUF1266 domain-containing protein YbeR	CDS	676711	677418	11.658	-0.216105	0.570542	-0.378772	0.704857	NA
djlB	J domain-containing protein DjlB	CDS	677415	678842	25.9961	0.0593253	0.313364	0.189318	0.849844	0.937547
ybeT	Sel1 repeat-containing protein YbeT	CDS	678852	679406	15.592	-0.707829	0.470912	-1.5031	0.132812	0.326782
ybeU	DUF1266 domain-containing protein YbeU	CDS	679508	680215	36.52	-0.437175	0.328257	-1.33181	0.182923	0.406507
djlC	co-chaperone DjlC	CDS	680212	681663	75.5947	-0.149269	0.221002	-0.67542	0.499409	0.727169
hscC	chaperone protein HscC	CDS	681723	683393	68.9485	-0.453127	0.239245	-1.89399	0.0582269	0.188241
rihA	pyrimidine-specific ribonucleoside hydrolase RihA	CDS	683477	684412	52.3149	-0.380439	0.24362	-1.56161	0.118381	0.303196
gltL	glutamate/aspartate ABC transporter ATP binding subunit	CDS	684530	685255	550.42	0.357475	0.16131	2.21607	0.0266864	0.112351
gltK	glutamate/aspartate ABC transporter membrane subunit GltK	CDS	685255	685929	291.982	0.128009	0.208206	0.614816	0.538676	0.751586
gltJ	glutamate/aspartate ABC transporter membrane subunit GltJ	CDS	685929	686669	498.273	0.3571	0.177472	2.01214	0.0442049	0.156315
sroC	small regulatory RNA SroC	ncRNA	686681	686843	2459.49	-0.464938	0.111574	-4.16707	3.08546e-05	0.000499141
gltI	glutamate/aspartate ABC transporter periplasmic binding protein	CDS	686839	687747	5286.65	0.436859	0.106533	4.10068	4.11936e-05	0.000646048
insH3	IS5 transposase and trans-activator	CDS	687997	688977	848.67	0.176159	0.0899203	1.95905	0.0501064	0.169347
lnt	apolipoprotein N-acyltransferase	CDS	689343	690881	1015.46	-0.241646	0.0957161	-2.52461	0.0115827	0.0603974
ybeX	CorC-HlyC family protein YbeX	CDS	690906	691784	971.96	0.0889559	0.0765666	1.16181	0.245312	0.480033
ybeY	endoribonuclease YbeY	CDS	691874	692341	969.854	0.0439532	0.0838955	0.523904	0.600345	0.795553
ybeZ	PhoH-like protein	CDS	692338	693378	2557.75	0.174047	0.0655664	2.65451	0.00794231	0.045516
miaB	isopentenyl-adenosine A37 tRNA methylthiolase	CDS	693531	694955	786.491	0.0712435	0.0906174	0.786201	0.43175	0.670722
ubiF	3-demethoxyubiquinol 3-hydroxylase	CDS	695101	696276	1834.54	-0.143524	0.0787914	-1.82157	0.0685199	0.21169
glnX	tRNA-Gln	tRNA	696430	696504	1560.07	-0.627262	0.278848	-2.24948	0.0244821	0.105043
glnV	tRNA-Gln	tRNA	696542	696616	1707.73	-0.618203	0.205745	-3.00471	0.00265834	0.0200793
metU	tRNA-Met	tRNA	696664	696740	876.86	-0.440115	0.300296	-1.46561	0.142756	0.341961
glnW	tRNA-Gln	tRNA	696756	696830	2272.36	-0.528874	0.28668	-1.84482	0.0650636	0.20377
glnU	tRNA-Gln	tRNA	696865	696939	1481.23	-0.422413	0.178126	-2.37143	0.0177195	0.0829265
leuW	tRNA-Leu	tRNA	696963	697047	4080.92	-0.833679	0.294829	-2.82767	0.00468886	0.0307772
metT	tRNA-Met	tRNA	697057	697133	1681.92	-0.275926	0.143553	-1.92212	0.0545912	0.180021
asnB	asparagine synthetase B	CDS	697513	699177	38680.6	0.306916	0.159704	1.92178	0.0546329	0.180021
umpH	UMP phosphatase	CDS	699574	700326	386.134	0.0869307	0.116369	0.747028	0.455047	0.693662
nagC	DNA-binding transcriptional dual regulator NagC	CDS	700374	701594	553.682	0.240284	0.108948	2.2055	0.0274191	0.114964
nagA	N-acetylglucosamine-6-phosphate deacetylase	CDS	701603	702751	919.114	0.095266	0.0974518	0.97757	0.328287	0.570855
nagB	glucosamine-6-phosphate deaminase	CDS	702811	703611	296.851	-0.119536	0.131658	-0.907922	0.363919	0.605402
nagE	N-acetylglucosamine-specific PTS enzyme IIABC component	CDS	703944	705890	1041.83	0.122872	0.124451	0.987306	0.323492	0.566836
glnS	glutamine--tRNA ligase	CDS	706093	707757	1254.6	0.277127	0.100775	2.74996	0.0059603	0.0367731
chiZ	small regulatory RNA ChiZ	ncRNA	708236	708333	2.10139	-0.274223	0.686411	-0.399503	0.689523	NA
chiP	chitooligosaccharide outer membrane channel	CDS	708334	709740	17.9095	-0.970247	0.412486	-2.3522	0.018663	0.0860675
chiQ	lipoprotein ChiQ	CDS	709790	710116	30.7178	-1.08716	0.339568	-3.2016	0.00136665	0.0120506
fur	DNA-binding transcriptional dual regulator Fur	CDS	710200	710646	1514.21	0.180418	0.0792989	2.27517	0.022896	0.0998721
uof	RyhB-regulated fur leader peptide	CDS	710639	710725	355.642	0.116081	0.120511	0.963239	0.335428	0.577166
fldA	flavodoxin 1	CDS	710935	711465	931.777	0.463367	0.10406	4.45287	8.47296e-06	0.000164224
ybfE	ribbon-helix-helix domain-containing protein YbfE	CDS	711605	711898	12.8849	0.113282	0.442377	0.256077	0.797892	0.910958
ybfF	esterase	CDS	712038	712802	233.14	0.22662	0.130186	1.74074	0.0817283	0.238171
seqA	negative modulator of initiation of replication	CDS	712987	713532	862.422	0.149346	0.0883548	1.6903	0.0909708	0.255153
pgm	phosphoglucomutase	CDS	713558	715198	1542.38	0.192221	0.0784611	2.4499	0.0142898	0.0703194
ybfP	lipoprotein YbfP	CDS	715412	715906	15.8813	-0.129289	0.458231	-0.282149	0.777829	0.899803
potE	putrescine transporter PotE	CDS	716946	718265	158.6	0.0622053	0.158512	0.392432	0.694739	0.853163
speF	inducible ornithine decarboxylase	CDS	718262	720460	41.1172	0.152375	0.307485	0.495553	0.62021	0.808682
speFL	leader peptide SpeFL	CDS	720718	720822	0.608876	-0.26762	0.605307	-0.442123	0.6584	NA
kdpE	DNA-binding transcriptional dual regulator KdpE	CDS	721056	721733	244.177	-0.225825	0.14739	-1.53216	0.125484	0.314782
kdpD	sensor histidine kinase KdpD	CDS	721730	724414	856.566	-0.0400426	0.117348	-0.341228	0.732932	0.875979
kdpC	K(+) transporting P-type ATPase subunit KdpC	CDS	724407	724979	76.9848	0.180749	0.221438	0.816253	0.414355	0.655093
kdpB	K(+) transporting P-type ATPase subunit KdpB	CDS	724988	727036	79.0959	-0.0705579	0.223627	-0.315517	0.752369	0.887417
kdpA	K(+) transporting P-type ATPase subunit KdpA	CDS	727059	728732	14.2201	-0.465595	0.402706	-1.15616	0.247614	0.483577
kdpF	K(+) transporting P-type ATPase subunit KdpF	CDS	728732	728821	1.13716	-0.843991	0.638938	-1.32093	0.186526	NA
ybfA	DUF2517 domain-containing protein YbfA	CDS	729134	729340	1883.87	0.280441	0.113496	2.47094	0.0134757	0.0671793
rhsC	rhs element protein RhsC	CDS	729583	733776	353.522	-0.100214	0.169318	-0.591868	0.553939	0.761705
ybfB	uncharacterized protein YbfB	CDS	733776	734102	30.1155	0.130557	0.329018	0.396809	0.691508	0.851896
ybfC	uncharacterized protein YbfC	CDS	735650	736219	57.4845	0.448203	0.259343	1.72822	0.0839481	0.242746
ybfQ	inactive transposase YbfQ	CDS	736445	736699	3.71667	1.04301	0.642744	1.62275	0.104643	NA
ybfD	H repeat-associated putative transposase YbfD	CDS	738092	738853	4.82851	0.539976	0.603853	0.894218	0.371205	NA
ybgA	DUF1722 domain-containing protein YbgA	CDS	739001	739510	274.089	-0.3125	0.17154	-1.82174	0.0684947	0.21169
phr	deoxyribodipyrimidine photolyase	CDS	739507	740925	455.583	-0.647302	0.175964	-3.6786	0.000234522	0.00282944
dtpD	dipeptide:H(+) symporter DtpD	CDS	741075	742556	162.811	-0.566273	0.165968	-3.41195	0.00064501	0.00663956
ybgI	radiation resistance protein YbgI	CDS	742827	743570	1062.87	0.224023	0.104755	2.13853	0.0324733	0.127932
pxpB	5-oxoprolinase component B	CDS	743593	744249	828.095	0.268671	0.0896206	2.99788	0.00271869	0.0203405
pxpC	5-oxoprolinase component C	CDS	744243	745175	1101.53	0.2363	0.0876358	2.69638	0.00700969	0.0414429
pxpA	5-oxoprolinase component A	CDS	745165	745899	585.808	0.305793	0.1083	2.82357	0.00474914	0.0310736
nei	endonuclease VIII	CDS	745935	746726	97.2197	-0.0757235	0.220958	-0.342705	0.731821	0.875012
abrB	putative regulator	CDS	746723	747769	104.152	0.421119	0.195643	2.15249	0.0313591	0.125047
ybgO	putative fimbrial protein YbgO	CDS	747921	748982	24.1313	-0.399696	0.35507	-1.12568	0.260301	0.496093
ybgP	putative fimbrial chaperone YbgP	CDS	748979	749707	24.5495	-0.419058	0.344632	-1.21596	0.224001	0.45588
ybgQ	putative fimbrial usher protein YbgQ	CDS	749722	752169	68.301	-0.157571	0.21178	-0.744032	0.456857	0.695011
ybgD	putative fimbrial protein YbgD	CDS	752229	752795	19.5642	-0.704702	0.367186	-1.91919	0.0549598	0.180953
gltA	citrate synthase	CDS	753185	754468	6783.85	0.0774758	0.0942956	0.821627	0.411289	0.652002
ybgV	protein YbgV	CDS	754658	754690	1020.8	0.231466	0.170341	1.35884	0.174197	0.391991
ybgU	protein YbgU	CDS	754674	754781	410.393	0.0618048	0.109791	0.562932	0.573481	0.77578
sdhC	succinate:quinone oxidoreductase%2C membrane protein SdhC	CDS	755177	755566	79.7246	-0.257358	0.20932	-1.2295	0.218885	0.45015
sdhD	succinate:quinone oxidoreductase%2C membrane protein SdhD	CDS	755560	755907	113.657	0.0912789	0.207974	0.438896	0.660737	0.831753
sdhA	succinate:quinone oxidoreductase%2C FAD binding protein	CDS	755907	757673	586.426	0.361782	0.155194	2.33116	0.0197448	0.0898466
sdhB	succinate:quinone oxidoreductase%2C [Fe-S] cluster binding protein	CDS	757689	758405	329.509	0.498258	0.13766	3.61948	0.000295192	0.00346556
sucA	subunit of E1(0) component of 2-oxoglutarate dehydrogenase	CDS	758706	761507	809.82	0.0610948	0.122783	0.497582	0.618779	0.807419
sucB	2-oxoglutarate dehydrogenase E2 subunit	CDS	761522	762739	480.381	0.0995718	0.140552	0.708432	0.478677	0.711094
sucC	succinyl-CoA synthetase subunit beta	CDS	763014	764180	535.823	0.1391	0.114896	1.21067	0.226023	0.458241
sucD	succinyl-CoA synthetase subunit alpha	CDS	764180	765049	479.701	0.198984	0.119322	1.66762	0.0953907	0.263591
sdhX	small regulatory RNA SdhX	ncRNA	765050	765150	85.5149	-0.325948	0.202663	-1.60833	0.107764	0.284577
mngR	DNA-binding transcriptional repressor MngR	CDS	765153	765875	76.1737	0.0804527	0.199104	0.404073	0.686159	0.848477
mngA	2-O-alpha-mannosyl-D-glycerate specific PTS enzyme II	CDS	765984	767960	23.7976	-0.0751383	0.341574	-0.219976	0.825889	0.926195
mngB	alpha-mannosidase	CDS	767978	770611	188.668	0.138335	0.142443	0.97116	0.331468	0.573475
cydA	cytochrome bd-I subunit 1	CDS	771458	773026	1453.01	0.114207	0.0819622	1.39341	0.163497	0.376574
cydB	cytochrome bd-I subunit 2	CDS	773042	774181	969.044	0.146995	0.0960499	1.53041	0.125916	0.315481
cydX	cytochrome bd-I accessory subunit CydX	CDS	774196	774309	337.319	-0.0759179	0.133089	-0.570427	0.568388	0.77309
ybgE	PF09600 family protein YbgE	CDS	774309	774602	503.274	-0.234145	0.103533	-2.26155	0.0237253	0.102726
ybgC	esterase/thioesterase	CDS	774752	775156	245.038	-0.0759282	0.149499	-0.507885	0.611534	0.802553
tolQ	Tol-Pal system protein TolQ	CDS	775153	775845	295.694	-0.0131098	0.116721	-0.112317	0.910572	0.961835
tolR	Tol-Pal system protein TolR	CDS	775849	776277	201.556	0.242429	0.136432	1.77692	0.075582	0.226526
tolA	Tol-Pal system protein TolA	CDS	776342	777607	972.792	-0.14313	0.0869061	-1.64695	0.0995686	0.270945
tolB	Tol-Pal system periplasmic protein TolB	CDS	777740	779032	4615.71	0.138972	0.0711024	1.95454	0.0506379	0.170271
pal	peptidoglycan-associated outer membrane lipoprotein Pal	CDS	779067	779588	2662.29	0.0822403	0.0705868	1.16509	0.243981	0.478757
cpoB	cell division coordinator CpoB	CDS	779598	780389	1596.21	-0.176547	0.0866552	-2.03735	0.0416154	0.150659
lysT	tRNA-Lys	tRNA	780554	780629	1263.72	-0.526358	0.153761	-3.42323	0.000618822	0.00643731
valT	tRNA-Val	tRNA	780765	780840	10706.8	-1.13956	0.30081	-3.7883	0.00015168	0.00197858
lysW	tRNA-Lys	tRNA	780843	780918	638.555	-0.686621	0.200512	-3.42434	0.000616297	0.00642732
valZ	tRNA-Val	tRNA	781068	781143	8231.52	-1.12197	0.315263	-3.55883	0.000372513	0.00421859
lysY	tRNA-Lys	tRNA	781147	781222	576.816	-0.677294	0.202928	-3.3376	0.000845048	0.00840751
lysZ	tRNA-Lys	tRNA	781369	781444	689.463	-0.730511	0.212792	-3.43298	0.000596992	0.00628729
lysQ	tRNA-Lys	tRNA	781577	781652	3181.54	-0.746797	0.303576	-2.46	0.0138938	0.069032
nadA	quinolinate synthase	CDS	782085	783128	6316.84	-0.0439369	0.12531	-0.350626	0.725869	0.872104
pnuC	nicotinamide riboside transporter	CDS	783166	783885	4820.64	-0.111119	0.0947818	-1.17236	0.241051	0.474983
zitB	Zn(2(+))/Cd(2(+))/Ni(2(+))/Cu(2(+)) exporter	CDS	783882	784823	271.167	-0.134954	0.155178	-0.869674	0.384479	0.626914
ybgS	PF13985 family protein YbgS	CDS	784937	785317	1607.65	0.322229	0.159467	2.02065	0.0433156	0.154098
aroG	3-deoxy-7-phosphoheptulonate synthase%2C Phe-sensitive	CDS	785633	786685	3661.03	0.371599	0.138597	2.68114	0.00733712	0.0428242
gpmA	2%2C3-bisphosphoglycerate-dependent phosphoglycerate mutase	CDS	786843	787595	5761.69	0.260272	0.0628775	4.13935	3.48286e-05	0.000559027
galM	galactose-1-epimerase	CDS	787797	788837	1036.23	0.233241	0.105558	2.2096	0.0271326	0.113879
galK	galactokinase	CDS	788831	789979	624.62	0.134439	0.100667	1.33548	0.181718	0.404924
galT	galactose-1-phosphate uridylyltransferase	CDS	789983	791029	91.7034	0.38246	0.20215	1.89197	0.0584956	0.188961
galE	UDP-glucose 4-epimerase	CDS	791039	792055	149.776	0.732649	0.164817	4.44523	8.77983e-06	0.000169372
modF	ABC family protein ModF	CDS	792316	793788	240.427	0.503134	0.133618	3.76547	0.000166236	0.00212793
modE	DNA-binding transcriptional dual regulator ModE	CDS	793856	794644	244.145	-0.00756979	0.127267	-0.0594795	0.95257	0.982721
acrZ	multidrug efflux pump accessory protein AcrZ	CDS	794773	794922	1159.55	0.0123309	0.150773	0.0817844	0.934818	0.97368
modA	molybdate ABC transporter periplasmic binding protein	CDS	795089	795862	274.049	-0.165177	0.15735	-1.04975	0.293835	0.535893
modB	molybdate ABC transporter membrane subunit	CDS	795862	796551	173.567	0.154556	0.156609	0.98689	0.323697	0.566952
modC	molybdate ABC transporter ATP binding subunit	CDS	796554	797612	193.555	-0.0289618	0.15185	-0.190727	0.84874	0.937547
ybhA	pyridoxal phosphate/fructose-1%2C6-bisphosphate phosphatase	CDS	797613	798431	104.059	0.315932	0.194083	1.62782	0.103563	0.277357
pgl	6-phosphogluconolactonase	CDS	798586	799581	1519.32	0.156754	0.0990574	1.58246	0.113545	0.293617
ybhD	putative DNA-binding transcriptional regulator YbhD	CDS	799622	800575	23.4772	0.382602	0.364443	1.04983	0.293798	0.535893
ybhH	putative isomerase YbhH	CDS	800759	801811	6.16092	-0.598577	0.600772	-0.996345	0.319082	NA
ybhI	putative tricarboxylate transporter	CDS	801887	803320	27.4567	-0.206379	0.336879	-0.61262	0.540128	0.752961
ybhJ	putative hydratase YbhJ	CDS	803503	805764	63.1632	0.0351502	0.230879	0.152245	0.878994	0.950359
ybhC	outer membrane lipoprotein YbhC	CDS	805998	807281	444.871	0.100208	0.113218	0.885092	0.376107	0.617143
ybhB	putative kinase inhibitor	CDS	807433	807909	928.188	-0.29568	0.110411	-2.678	0.00740634	0.0431393
bioA	adenosylmethionine-8-amino-7-oxononanoate aminotransferase	CDS	807968	809257	36.5839	0.018169	0.249445	0.0728378	0.941935	0.977728
bioB	biotin synthase	CDS	809344	810384	67.6718	0.0656679	0.228039	0.287968	0.773371	0.897081
bioF	8-amino-7-oxononanoate synthase	CDS	810381	811535	36.5363	0.439773	0.270199	1.62759	0.103612	0.277357
bioC	malonyl-acyl carrier protein methyltransferase	CDS	811522	812277	22.2529	0.546381	0.344434	1.58631	0.112668	0.292412
bioD	dethiobiotin synthetase	CDS	812270	812947	18.5409	-0.146751	0.373797	-0.392596	0.694618	0.853163
uvrB	UvrABC excision nuclease subunit B	CDS	813526	815547	1918.41	0.0518222	0.0773345	0.670105	0.502791	0.729508
ybhK	putative transferase YbhK	CDS	815739	816647	376.09	0.106944	0.140662	0.760292	0.44708	0.686491
moaA	GTP 3'%2C8'-cyclase	CDS	817044	818033	1436.88	0.271252	0.109431	2.47874	0.0131847	0.066068
moaB	protein MoaB	CDS	818055	818567	835.55	0.251842	0.106953	2.3547	0.0185378	0.085876
moaC	cyclic pyranopterin monophosphate synthase	CDS	818570	819055	721.046	0.369496	0.0821263	4.49912	6.82339e-06	0.000137438
moaD	molybdopterin synthase sulfur carrier subunit	CDS	819048	819293	507.289	0.37735	0.0988475	3.8175	0.000134812	0.00176978
moaE	molybdopterin synthase catalytic subunit	CDS	819295	819747	849.514	-0.03471	0.100987	-0.343706	0.731067	0.874769
ybhL	Bax1-I family protein YbhL	CDS	819884	820588	3082.04	-0.169726	0.0804196	-2.11051	0.0348148	0.133197
ybhM	Bax1-I family protein YbhM	CDS	820793	821506	83.2062	-0.305786	0.251552	-1.2156	0.224138	0.455932
ybhN	PF03706 family inner membrane protein YbhN	CDS	821542	822498	234.035	-0.277829	0.148919	-1.86564	0.0620916	0.196991
clsB	cardiolipin synthase B	CDS	822498	823739	653.854	-0.100843	0.118284	-0.852553	0.393907	0.632499
ybhP	endonuclease/exonuclease/phosphatase domain-containing protein YbhP	CDS	823736	824497	700.776	-0.0389454	0.119997	-0.324553	0.745519	0.884591
ybhQ	inner membrane protein YbhQ	CDS	824630	825040	489.868	-0.342601	0.0984232	-3.4809	0.00049974	0.00541304
ybhR	ABC exporter membrane subunit YbhR	CDS	825002	826108	113.261	-0.249566	0.18584	-1.34291	0.179302	0.40047
ybhS	ABC exporter membrane subunit YbhS	CDS	826119	827252	112.26	-0.082246	0.194884	-0.422025	0.673007	0.838918
ybhF	ABC exporter ATP binding subunit YbhF	CDS	827245	828981	253.642	0.248111	0.153966	1.61146	0.107079	0.283497
ybhG	HlyD_D23 family protein YbhG	CDS	828974	829972	339.8	0.413963	0.142627	2.90241	0.00370305	0.0258479
cecR	DNA-binding transcriptional dual regulator CecR	CDS	829972	830643	203.129	-0.0391	0.212176	-0.184281	0.853793	0.938031
rhlE	ATP-dependent RNA helicase RhlE	CDS	830872	832236	182.728	-0.177362	0.152973	-1.15943	0.246281	0.481432
ybiA	N-glycosidase YbiA	CDS	832468	832950	44.594	0.33722	0.285427	1.18146	0.237422	0.471236
dinG	ATP-dependent DNA helicase DinG	CDS	833070	835220	524.398	0.0642163	0.1245	0.515792	0.606	0.798296
ybiB	nonspecific DNA-binding protein YbiB	CDS	835248	836210	1579.93	0.168148	0.0795435	2.11392	0.0345224	0.132572
hcxB	hydroxycarboxylate dehydrogenase B	CDS	836351	837436	738.271	0.294509	0.0911119	3.23238	0.00122762	0.0112353
zbiJ	small regulatory RNA ZbiJ	ncRNA	837435	837531	3592.29	-0.276299	0.159065	-1.73702	0.0823838	0.239517
ybiE	protein YbiE	CDS	837503	837562	66.3225	0.302589	0.232146	1.30344	0.192424	0.41724
ybiJ	DUF1471 domain-containing protein YbiJ	CDS	837665	837925	18766.8	0.0977514	0.156727	0.623703	0.532823	0.74646
ybiI	zinc finger domain-containing protein YbiI	CDS	838190	838456	677.846	-0.480254	0.101679	-4.72322	2.32137e-06	5.2123e-05
ybiX	PKHD-type hydroxylase YbiX	CDS	838530	839207	95.2702	-0.221953	0.189616	-1.17054	0.241784	0.475355
fiu	Fe catecholate outer membrane transporter Fiu	CDS	839249	841531	187.981	-0.487629	0.176928	-2.75608	0.00584983	0.0362548
mcbA	DUF1471 domain-containing protein McbA	CDS	841796	842056	45591.1	-0.819621	0.14089	-5.81745	5.9752e-09	2.29459e-07
rlmF	23S rRNA m(6)A1618 methyltransferase	CDS	842332	843258	227.271	0.144921	0.154108	0.94038	0.347023	0.588978
ybiO	moderate conductance mechanosensitive channel YbiO	CDS	843255	845480	686.096	-0.385771	0.105967	-3.64047	0.000272139	0.00322254
glnQ	L-glutamine ABC transporter ATP binding subunit	CDS	845741	846463	3710.08	0.592961	0.103404	5.7344	9.78605e-09	3.59026e-07
glnP	L-glutamine ABC transporter membrane subunit	CDS	846460	847119	2840.64	0.45804	0.0996109	4.59829	4.25977e-06	9.02238e-05
glnH	L-glutamine ABC transporter periplasmic binding protein	CDS	847258	848004	11784	0.775258	0.0921123	8.41644	3.88086e-17	4.19643e-15
dps	DNA protection during starvation protein	CDS	848408	848911	22903.9	0.387731	0.0636995	6.08687	1.1514e-09	5.199e-08
rhtA	L-threonine/L-homoserine exporter	CDS	849210	850097	62.6358	0.010449	0.232375	0.044966	0.964134	0.985784
yliM	protein YliM	CDS	850332	850397	316.82	-0.109409	0.147562	-0.741446	0.458423	0.696105
ompX	outer membrane protein X	CDS	850450	850965	22602.4	-0.0537026	0.0623743	-0.860974	0.389252	0.629825
opgE	phosphoethanolamine transferase OpgE	CDS	851014	852597	59.4765	-0.337901	0.21172	-1.59598	0.110493	0.28955
rybA	small RNA RybA	ncRNA	852725	853064	850.535	0.503657	0.123896	4.06517	4.79972e-05	0.000729323
mntS	small protein MntS	CDS	852869	852997	809.899	0.512587	0.130232	3.93597	8.28627e-05	0.00116604
mntR	DNA-binding transcriptional dual regulator MntR	CDS	853183	853650	587.933	0.120188	0.0980988	1.22518	0.220508	0.451679
ybiR	putative transporter YbiR	CDS	853647	854765	206.995	0.107279	0.13037	0.822886	0.410573	0.651116
ldtB	L%2CD-transpeptidase LdtB	CDS	854824	855744	973.049	-0.200906	0.0773475	-2.59744	0.00939202	0.0514558
ybiT	putative ATP-binding protein YbiT	CDS	855963	857555	520.86	-0.0502942	0.125277	-0.401464	0.688078	0.849604
ybiU	DUF1479 domain-containing protein YbiU	CDS	857796	859061	213.456	0.141617	0.145485	0.973409	0.33035	0.571782
ybiV	sugar phosphatase YbiV	CDS	859213	860028	377.193	0.0116546	0.105384	0.110592	0.91194	0.962291
ybiW	putative pyruvate formate lyase	CDS	860174	862606	147.069	-0.321579	0.144249	-2.22932	0.0257924	0.109259
ybiY	putative pyruvate formate-lyase activating enzyme YbiY	CDS	862612	863511	6.07723	-0.124518	0.549137	-0.226753	0.820616	NA
fsaA	fructose-6-phosphate aldolase 1	CDS	863642	864304	217.219	-0.189427	0.127475	-1.486	0.13728	0.333777
moeB	molybdopterin-synthase adenylyltransferase	CDS	864380	865129	301.513	0.178609	0.162572	1.09864	0.271924	0.51004
moeA	molybdopterin molybdotransferase	CDS	865129	866364	659.208	0.084426	0.137925	0.612114	0.540462	0.753055
iaaA	isoaspartyl dipeptidase proenzyme	CDS	866568	867533	4402.26	-0.247188	0.0758699	-3.25805	0.0011218	0.0105501
gsiA	glutathione ABC transporter ATP binding subunit GsiA	CDS	867520	869391	2977.99	0.0101379	0.076084	0.133246	0.893999	0.954885
gsiB	glutathione ABC transporter periplasmic binding protein	CDS	869411	870949	1362.95	-0.131855	0.10495	-1.25637	0.208983	0.437448
gsiC	glutathione ABC transporter membrane subunit GsiC	CDS	870967	871887	528.943	-0.0145294	0.125439	-0.115828	0.907789	0.960624
gsiD	glutathione ABC transporter membrane subunit GsiD	CDS	871890	872801	260.956	-0.25591	0.152691	-1.676	0.0937382	0.260426
pdeI	putative cyclic di-GMP phosphodiesterase PdeI	CDS	872979	875327	42.0426	0.568362	0.262781	2.16288	0.0305506	0.124167
dgcI	putative diguanylate cyclase DgcI	CDS	875335	876663	33.2283	0.00541139	0.34358	0.01575	0.987434	0.995999
rimO	ribosomal protein S12 methylthiotransferase RimO	CDS	876710	878035	107.235	0.215526	0.178436	1.20786	0.227102	0.458241
bssR	regulator of biofilm formation	CDS	878248	878631	22052.3	-0.689512	0.0966455	-7.13444	9.71785e-13	6.65511e-11
yliI	aldose sugar dehydrogenase YliI	CDS	878742	879857	372.035	-0.554179	0.119753	-4.62767	3.69795e-06	7.87299e-05
gstB	glutathione S-transferase GstB	CDS	879854	880480	771.997	-0.0267774	0.0974617	-0.274748	0.78351	0.90231
dacC	D-alanyl-D-alanine carboxypeptidase DacC	CDS	880727	881929	3508.3	0.0564219	0.0675359	0.835436	0.403472	0.643083
deoR	DNA-binding transcriptional repressor DeoR	CDS	881976	882734	472.871	0.0775902	0.115346	0.672673	0.501155	0.728331
ybjG	undecaprenyl pyrophosphate phosphatase	CDS	882792	883388	186.334	0.0843422	0.16302	0.517373	0.604896	0.797919
mdfA	multidrug efflux pump MdfA/Na(+):H(+) antiporter/K(+):H(+) antiporter	CDS	883673	884905	968.566	-0.372234	0.109662	-3.39436	0.000687889	0.00696191
ybjH	uncharacterized protein YbjH	CDS	884946	885230	65.9309	-0.134283	0.207947	-0.645757	0.518437	0.737702
ybjI	5-amino-6-(5-phospho-D-ribitylamino)uracil phosphatase	CDS	885316	886131	154.982	0.162961	0.143007	1.13953	0.254483	0.490925
ybjJ	inner membrane protein YbjJ	CDS	886131	887339	137.901	-0.0533872	0.158658	-0.336493	0.736499	0.878272
rcdA	DNA binding transcriptional dual regulator RcdA	CDS	887423	887959	57.5584	-0.312228	0.216928	-1.43932	0.150061	0.35396
rybB	small regulatory RNA RybB	ncRNA	887979	888057	1025.9	-0.902014	0.192396	-4.68832	2.7546e-06	6.05276e-05
ybjL	putative transport protein YbjL	CDS	888134	889819	934.536	-0.11848	0.0855792	-1.38445	0.166222	0.38029
ybjM	putative inner membrane protein	CDS	890089	890466	173.041	-0.470122	0.152518	-3.08241	0.00205331	0.0162878
grxA	reduced glutaredoxin 1	CDS	890496	890753	1865.1	0.561023	0.0909575	6.16797	6.91742e-10	3.26709e-08
ybjC	DUF1418 domain-containing protein YbjC	CDS	890913	891200	102.792	0.64428	0.230479	2.7954	0.00518362	0.0332804
nfsA	NADPH-dependent nitro/quinone reductase NfsA	CDS	891184	891906	248.792	0.424082	0.14848	2.85617	0.00428792	0.0287565
rimK	ribosomal protein S6 modification protein	CDS	891967	892869	193.187	0.213772	0.144222	1.48224	0.138277	0.33442
ybjN	protein YbjN	CDS	892957	893433	99.8321	0.101705	0.1874	0.542717	0.587325	0.786097
potF	putrescine ABC transporter periplasmic binding protein	CDS	893784	894896	3806.45	0.26483	0.128388	2.06273	0.0391381	0.144102
potG	putrescine ABC transporter ATP binding subunit	CDS	894991	896124	2158.42	0.654315	0.110643	5.91373	3.34443e-09	1.36062e-07
potH	putrescine ABC transporter membrane subunit PotH	CDS	896134	897087	693.12	0.338629	0.157877	2.1449	0.031961	0.126398
potI	putrescine ABC transporter membrane subunit PotI	CDS	897084	897929	493.732	0.0626729	0.155572	0.402855	0.687055	0.849055
ybjO	putative inner membrane protein	CDS	897989	898477	110.278	-0.17572	0.197633	-0.889127	0.373935	0.615689
rlmC	23S rRNA m(5)U747 methyltransferase	CDS	898518	899645	63.1609	-0.351926	0.226761	-1.55196	0.120671	0.307782
artJ	L-arginine ABC transporter periplasmic binding protein	CDS	899844	900575	32.7418	0.177753	0.286838	0.619699	0.535456	0.749383
artM	L-arginine ABC transporter membrane subunit ArtM	CDS	900866	901534	416.375	-0.257476	0.149563	-1.72152	0.0851556	0.245203
artQ	L-arginine ABC transporter membrane subunit ArtQ	CDS	901534	902250	425.082	0.0388467	0.117333	0.331081	0.740583	0.88026
artI	putative ABC transporter periplasmic binding protein ArtI	CDS	902257	902988	534.917	0.102882	0.108127	0.951498	0.341352	0.582723
artP	L-arginine ABC transporter ATP binding subunit	CDS	903006	903734	496.197	-0.216136	0.115145	-1.87707	0.0605082	0.193335
ybjP	DUF3828 domain-containing lipoprotein YbjP	CDS	903952	904467	527.081	0.0639888	0.124705	0.513122	0.607866	0.800224
ybjQ	putative heavy metal binding protein YbjQ	CDS	904593	904916	1133.32	-0.0291087	0.087334	-0.333303	0.738905	0.879028
amiD	N-acetylmuramoyl-L-alanine amidase D	CDS	904913	905743	1307.85	0.000717058	0.0979558	0.00732022	0.994159	0.997376
ybjS	putative epimerase YbjS	CDS	905740	906753	106.868	0.282508	0.190915	1.47975	0.138939	0.335824
ybjT	putative NAD(P)-binding protein YbjT	CDS	906852	908282	436.546	-0.0358936	0.103177	-0.347885	0.727927	0.87279
ltaE	low-specificity L-threonine aldolase	CDS	908293	909294	1367.65	0.053948	0.0833338	0.647372	0.517391	0.737702
poxB	pyruvate oxidase	CDS	909331	911049	4367.32	-0.0288864	0.065104	-0.443697	0.657261	0.829959
hcr	NADH oxidoreductase	CDS	911182	912150	34.3165	0.186363	0.263007	0.708584	0.478582	0.711094
hcp	protein S-nitrosylase	CDS	912162	913814	19.35	0.251251	0.349845	0.718177	0.472648	0.707251
lysO	L-lysine/thialysine exporter	CDS	913958	914857	63.1068	0.266343	0.209731	1.26993	0.20411	0.431868
aqpZ	water channel AqpZ	CDS	915352	916047	423.538	-0.396806	0.171215	-2.31759	0.0204716	0.0920328
ybjD	DUF2813 domain-containing protein YbjD	CDS	916473	918131	479.028	-0.0781397	0.136153	-0.573911	0.566028	0.770901
ybjX	DUF535 domain-containing protein YbjX	CDS	918128	919120	1632.44	-0.250759	0.0959869	-2.61243	0.00899005	0.0497175
macA	ABC-type tripartite efflux pump membrane fusion protein	CDS	919235	920350	669.772	0.117214	0.0979861	1.19623	0.231606	0.464683
macB	ABC-type tripartite efflux pump ATP binding/membrane subunit	CDS	920347	922293	894.724	-0.0795032	0.081189	-0.979236	0.327463	0.570388
cspD	DNA replication inhibitor CspD	CDS	922366	922590	1627.22	-0.491096	0.105842	-4.63991	3.48559e-06	7.49859e-05
yljB	protein YljB	CDS	922740	922814	185.667	-0.128098	0.148891	-0.860351	0.389596	0.629825
clpS	specificity factor for ClpA-ClpP chaperone-protease complex	CDS	922913	923233	3993.02	0.246551	0.100982	2.44153	0.0146253	0.0713721
clpA	ATP-dependent Clp protease ATP-binding subunit ClpA	CDS	923264	925540	25313.9	0.410037	0.0823462	4.97943	6.3771e-07	1.64802e-05
serW	tRNA-Ser	tRNA	925884	925971	15160.3	-1.00322	0.290999	-3.44749	0.000565814	0.00599209
infA	translation initiation factor IF-1	CDS	926225	926443	336.979	0.342539	0.140654	2.43533	0.0148783	0.0724273
aat	leucyl/phenylalanyl-tRNA--protein transferase	CDS	926728	927432	248.934	-0.311737	0.138025	-2.25855	0.0239113	0.103314
cydC	heme ABC transporter subunit CydC	CDS	927474	929195	287.678	0.145758	0.119793	1.21675	0.223699	0.45549
cydD	heme ABC transporter subunit CydD	CDS	929196	930962	283.261	0.3038	0.136976	2.2179	0.0265614	0.111939
trxB	thioredoxin reductase	CDS	931085	932050	1001.74	0.0857512	0.103548	0.828129	0.407598	0.647404
lrp	DNA-binding transcriptional dual regulator Lrp	CDS	932595	933089	1671.1	-0.123946	0.101813	-1.21739	0.223457	0.455448
ftsK	cell division DNA translocase FtsK	CDS	933224	937213	3610.54	-0.151013	0.101796	-1.48348	0.137947	0.33442
lolA	outer membrane lipoprotein carrier protein	CDS	937372	937983	404.105	-0.359429	0.142774	-2.51747	0.0118201	0.0609958
rarA	replication-associated recombination protein A	CDS	937994	939337	285.637	-0.170472	0.143234	-1.19017	0.233981	0.46709
serS	serine--tRNA ligase	CDS	939428	940720	3049.01	0.241558	0.104912	2.30249	0.0213077	0.0947546
dmsA	dimethyl sulfoxide reductase subunit A	CDS	940959	943403	91.6943	0.365891	0.183595	1.99292	0.0462699	0.160671
dmsB	dimethyl sulfoxide reductase subunit B	CDS	943414	944031	28.3608	0.0035873	0.352617	0.0101734	0.991883	0.996978
dmsC	dimethyl sulfoxide reductase subunit C	CDS	944033	944896	240.666	-0.140805	0.140738	-1.00048	0.317079	0.559341
ycaC	putative hydrolase YcaC	CDS	944931	945557	739.421	0.166868	0.127031	1.3136	0.18898	0.414449
ycaD	putative transporter YcaD	CDS	945871	947019	838.764	-0.322609	0.0790295	-4.08214	4.46233e-05	0.000689313
ycaM	putative transporter YcaM	CDS	947229	948659	177.126	-0.0320911	0.164917	-0.19459	0.845714	0.936416
ycaN	putative DNA-binding transcriptional regulator YcaN	CDS	948660	949568	246.567	0.106246	0.172067	0.617465	0.536928	0.750133
ycaK	putative oxidoreductase YcaK	CDS	949668	950258	25.8276	0.539729	0.401615	1.34389	0.178982	0.40013
pflA	pyruvate formate-lyase activating enzyme	CDS	950340	951080	700.055	-0.191576	0.0891928	-2.14789	0.0317228	0.125941
pflB	pyruvate formate-lyase	CDS	951272	953554	6138.83	-0.364033	0.0733545	-4.96266	6.95357e-07	1.76372e-05
focA	formate channel FocA	CDS	953609	954466	1286.38	-0.302286	0.0714371	-4.23151	2.3213e-05	0.000392519
ycaO	ribosomal protein S12 methylthiotransferase accessory factor YcaO	CDS	954872	956632	125.62	-0.364916	0.177145	-2.05998	0.0394005	0.144596
ycaP	DUF421 domain-containing protein YcaP	CDS	956762	957454	324.451	-0.306453	0.131747	-2.32608	0.0200143	0.0907715
serC	phosphoserine/phosphohydroxythreonine aminotransferase	CDS	957653	958741	4609.99	0.122177	0.130823	0.933909	0.350351	0.593111
aroA	3-phosphoshikimate 1-carboxyvinyltransferase	CDS	958812	960095	1733.75	-0.149951	0.110519	-1.35679	0.174847	0.393023
ycaL	periplasmic protease YcaL	CDS	960264	961028	29.234	-0.492244	0.306034	-1.60846	0.107734	0.284577
cmk	cytidylate kinase	CDS	961201	961884	840.17	-0.323275	0.135705	-2.38219	0.0172098	0.0813754
rpsA	30S ribosomal subunit protein S1	CDS	961995	963668	5611.32	0.0210018	0.091025	0.230726	0.817528	0.923117
ihfB	integration host factor subunit beta	CDS	963828	964112	2395.36	0.0639093	0.0979987	0.652144	0.514308	0.736082
ycaI	metallo-beta-lactamase superfamily inner membrane protein YcaI	CDS	964320	966584	323.423	-0.377626	0.123262	-3.06361	0.00218683	0.0171482
msbA	ATP-binding lipopolysaccharide transport protein	CDS	966621	968369	547.124	-0.156194	0.10809	-1.44504	0.148445	0.351158
lpxK	tetraacyldisaccharide 4'-kinase	CDS	968366	969352	349.146	-0.212802	0.107875	-1.97268	0.0485318	0.165904
ycaQ	interstrand DNA crosslink repair glycosylase	CDS	969389	970621	91.9159	-0.233285	0.177416	-1.31491	0.188541	0.413844
ycaR	PF03966 family protein YcaR	CDS	970673	970855	396.425	0.284034	0.144038	1.97194	0.0486161	0.166054
kdsB	3-deoxy-manno-octulosonate cytidylyltransferase	CDS	970852	971598	480.255	0.135655	0.111813	1.21323	0.225042	0.457319
ycbJ	putative phosphotransferase YcbJ	CDS	971752	972645	498.537	0.18047	0.122985	1.46742	0.142262	0.3416
elyC	envelope biogenesis factor	CDS	972622	973401	82.2262	0.141735	0.204099	0.694441	0.487406	0.718193
cmoM	tRNA cmo(5)U34 methyltransferase	CDS	973537	974322	440.273	0.0697216	0.106983	0.651709	0.514589	0.736186
mukF	chromosome partitioning protein MukF	CDS	974319	975641	532.829	0.141406	0.108933	1.29809	0.194255	0.4197
mukE	chromosome partitioning protein MukE	CDS	975622	976326	168.876	0.38625	0.158008	2.4445	0.0145051	0.0709266
mukB	chromosome partitioning protein MukB	CDS	976326	980786	1604.18	0.155206	0.0844928	1.83691	0.0662225	0.206143
ldtD	L%2CD-transpeptidase LdtD	CDS	981047	982894	2641.45	-0.36225	0.0611441	-5.92452	3.13203e-09	1.28695e-07
mepK	peptidoglycan L%2CD-endopeptidase	CDS	983075	983623	2389.6	0.544168	0.129777	4.19309	2.75179e-05	0.000452284
gloC	hydroxyacylglutathione hydrolase GloC	CDS	983650	984297	1593.8	0.547822	0.127277	4.30417	1.67615e-05	0.000299448
aspC	aspartate aminotransferase	CDS	984519	985709	3171.03	0.108515	0.116612	0.93057	0.352076	0.594607
ompF	outer membrane porin F	CDS	985894	986982	1618.08	0.736397	0.0935796	7.8692	3.56922e-15	3.0554e-13
asnS	asparagine--tRNA ligase	CDS	987585	988985	1198.62	-0.116077	0.0805297	-1.44142	0.149466	0.352964
pncB	nicotinate phosphoribosyltransferase	CDS	989154	990356	1498.01	-0.0723195	0.0974334	-0.742245	0.457939	0.695655
pepN	aminopeptidase N	CDS	990622	993234	2497.92	0.171285	0.078546	2.18069	0.0292062	0.120757
ssuB	aliphatic sulfonate ABC transporter ATP binding subunit	CDS	993277	994044	164.803	-0.273013	0.139557	-1.95629	0.0504314	0.170134
ssuC	aliphatic sulfonate ABC transporter membrane subunit	CDS	994041	994832	23.104	0.0828582	0.410297	0.201947	0.839958	0.933565
ssuD	FMNH2-dependent alkanesulfonate monooxygenase	CDS	994843	995988	17.0241	-0.144843	0.379867	-0.381299	0.702982	0.859212
ssuA	aliphatic sulfonate ABC transporter periplasmic binding protein	CDS	995985	996944	8.92566	-0.40327	0.467994	-0.8617	0.388853	NA
ssuE	NADPH-dependent FMN reductase	CDS	996937	997512	4.8575	-0.171673	0.628456	-0.273167	0.784725	NA
elfA	putative laminin-binding fimbrial subunit	CDS	997868	998407	12.5405	-0.484286	0.460377	-1.05193	0.29283	0.534773
elfD	putative fimbrial chaperone ElfD	CDS	998490	999191	5.3073	-0.774259	0.630166	-1.22866	0.2192	NA
elfC	putative fimbrial usher protein ElfC	CDS	999216	1001816	110.466	0.137309	0.164981	0.832275	0.405254	0.645115
elfG	putative fimbrial-like adhesin protein	CDS	1001807	1002877	107.186	-0.399594	0.199608	-2.0019	0.0452957	0.158535
ycbU	putative fimbrial protein YcbU	CDS	1002889	1003431	40.0373	-0.0711186	0.329013	-0.216158	0.828865	0.928519
ycbV	putative fimbrial protein YcbV	CDS	1003439	1003954	39.9757	-0.131815	0.268566	-0.49081	0.623561	0.811346
ycbF	putative fimbrial chaperone YcbF	CDS	1003947	1004657	76.8931	-0.325455	0.204027	-1.59516	0.110677	0.289849
pyrD	dihydroorotate dehydrogenase%2C type 2	CDS	1004768	1005778	37.2343	0.0933982	0.254813	0.366536	0.713965	0.8658
zapC	cell division protein ZapC	CDS	1005952	1006494	987.536	0.226852	0.097366	2.32989	0.019812	0.0900526
ycbX	6-N-hydroxylaminopurine resistance protein	CDS	1006491	1007600	235.382	0.16573	0.162703	1.0186	0.308392	0.552149
rlmL	fused 23S rRNA m(2)G2445 methyltransferase and 23S rRNA m(7)G2069 methyltransferase	CDS	1007844	1009952	395.677	0.345548	0.126262	2.73676	0.00620481	0.0379964
uup	ATP-binding protein Uup	CDS	1009964	1011871	1150.02	-0.196756	0.074304	-2.64798	0.00809734	0.0460831
pqiA	intermembrane transport protein PqiA	CDS	1012001	1013254	961.339	-0.317993	0.105931	-3.0019	0.00268303	0.0201916
pqiB	intermembrane transport protein PqiB	CDS	1013259	1014899	631.933	-0.0963059	0.117546	-0.819301	0.412614	0.652617
pqiC	intermembrane transport lipoprotein PqiC	CDS	1014896	1015459	532.609	-0.197341	0.110526	-1.78547	0.0741848	0.223479
rmf	ribosome modulation factor	CDS	1015715	1015882	95339.4	0.229439	0.0995569	2.3046	0.021189	0.0946367
fabA	beta-hydroxyacyl-acyl carrier protein dehydratase/isomerase	CDS	1015952	1016470	2615.42	0.0304261	0.066652	0.456492	0.648036	0.82389
ycbZ	putative ATP-dependent protease YcbZ	CDS	1016539	1018299	990.918	-0.388147	0.0828882	-4.68277	2.83019e-06	6.18576e-05
matP	macrodomain Ter protein	CDS	1018485	1018937	240.604	0.281752	0.149993	1.87844	0.0603208	0.192886
ompA	outer membrane protein A	CDS	1019013	1020053	16785.9	0.174535	0.106744	1.63508	0.102033	0.274935
sulA	cell division inhibitor SulA	CDS	1020410	1020919	314.591	0.0231847	0.135281	0.171382	0.863924	0.944112
sxy	transcriptional coactivator for CRP	CDS	1021138	1021767	128.016	-0.204005	0.184664	-1.10474	0.269273	0.507542
yccS	putative transporter YccS	CDS	1021730	1023883	282.409	-0.210508	0.132051	-1.59414	0.110905	0.289919
yccF	PF03733 family inner membrane protein YccF	CDS	1023902	1024348	62.5066	-0.00266622	0.260138	-0.0102493	0.991822	0.996978
helD	DNA helicase IV	CDS	1024471	1026525	870.476	0.238583	0.0950616	2.50978	0.0120807	0.061895
mgsA	methylglyoxal synthase	CDS	1026557	1027015	1510.48	0.081291	0.0762153	1.0666	0.286154	0.527032
csgI	curli synthesis inhibitor	CDS	1027111	1027773	198.957	-0.388674	0.23557	-1.64993	0.0989575	0.270241
yccU	putative HspQ acetyl donor	CDS	1027946	1028359	2782.55	-0.111207	0.0853951	-1.30226	0.192827	0.417893
hspQ	heat shock protein HspQ	CDS	1028404	1028721	1407.93	-0.15815	0.139493	-1.13375	0.256901	0.492813
rlmI	23S rRNA m(5)C1962 methyltransferase	CDS	1028779	1029969	1520.27	-0.398247	0.0869208	-4.58172	4.6116e-06	9.71746e-05
yccX	acylphosphatase	CDS	1030064	1030342	1107.87	-0.168515	0.0965831	-1.74477	0.0810252	0.237304
tusE	sulfur transfer protein TusE	CDS	1030339	1030668	231.202	-0.440811	0.125968	-3.4994	0.000466311	0.00509594
yccA	modulator of FtsH protease	CDS	1030759	1031418	4343.08	-0.337362	0.0988854	-3.41165	0.000645712	0.00663956
serT	tRNA-Ser	tRNA	1031625	1031712	3716.86	-0.85659	0.331095	-2.58714	0.00967749	0.0525989
hyaA	hydrogenase 1 small subunit	CDS	1032139	1033257	47.6283	-0.366468	0.315002	-1.16338	0.244675	0.479432
hyaB	hydrogenase 1 large subunit	CDS	1033254	1035047	59.5097	-0.178084	0.271156	-0.656759	0.511336	0.735809
hyaC	hydrogenase 1 cytochrome b subunit	CDS	1035066	1035773	34.8019	-0.133511	0.294591	-0.453209	0.650398	0.824785
hyaD	putative hydrogenase 1 maturation protease HyaD	CDS	1035770	1036357	39.7354	0.00714922	0.29189	0.0244928	0.980459	0.991072
hyaE	putative HyaA chaperone	CDS	1036354	1036752	18.3854	-0.342034	0.373089	-0.916764	0.359267	0.599848
hyaF	protein HyaF	CDS	1036749	1037606	36.7929	-0.0885249	0.284767	-0.310867	0.755901	0.888444
appC	cytochrome bd-II subunit 1	CDS	1037740	1039284	157.547	0.0678136	0.15982	0.424311	0.671339	0.838553
appB	cytochrome bd-II subunit 2	CDS	1039296	1040432	148.759	-0.137469	0.158337	-0.868205	0.385282	0.627531
appX	cytochrome bd-II accessory subunit AppX	CDS	1040445	1040537	50.9624	-0.324598	0.269202	-1.20578	0.227903	0.459047
appA	periplasmic phosphoanhydride phosphatase/multiple inositol-polyphosphate phosphatase	CDS	1040617	1041915	328.824	-0.0069269	0.139377	-0.0496989	0.960362	0.984112
etk	protein-tyrosine kinase Etk	CDS	1042030	1044210	702.285	-0.49857	0.099364	-5.01761	5.23175e-07	1.41429e-05
etp	phosphotyrosine-protein phosphatase Etp	CDS	1044230	1044676	31.1559	-0.216959	0.291449	-0.744417	0.456624	0.694914
gfcE	putative exopolysaccharide export lipoprotein GfcE	CDS	1044664	1045803	42.2079	-0.0589766	0.259829	-0.226982	0.820438	0.924648
gfcD	putative lipoprotein GfcD	CDS	1045849	1047945	62.581	-0.0332966	0.224532	-0.148293	0.882112	0.95167
gfcC	capsule biosynthesis GfcC family protein	CDS	1047945	1048691	24.1999	0.333683	0.347154	0.961196	0.336453	0.577956
gfcB	lipoprotein GfcB	CDS	1048688	1049332	24.8628	-0.0592248	0.352689	-0.167924	0.866643	0.945334
gfcA	threonine-rich inner membrane protein GfcA	CDS	1049439	1049744	9.74516	-0.434812	0.518504	-0.83859	0.401699	NA
insA4	IS1 protein InsA	CDS	1049833	1050108	12.1251	-0.313804	0.491537	-0.638414	0.523204	0.740465
insB4	IS1 protein InsB	CDS	1050027	1050530	19.4559	-0.277524	0.40436	-0.686329	0.492506	0.722434
cspH	CspA family protein CspH	CDS	1050963	1051175	1.47736	-0.239845	0.680873	-0.35226	0.724643	NA
cspG	cold shock protein CspG	CDS	1051461	1051673	238.405	0.0407288	0.214349	0.190011	0.8493	0.937547
ymcF	protein YmcF	CDS	1051684	1051872	64.7105	0.0615914	0.336587	0.182988	0.854807	0.938675
ymcE	protein YmcE	CDS	1051847	1052077	60.916	0.0897884	0.275707	0.325666	0.744677	0.884102
gnsA	putative phosphatidylethanolamine synthesis regulator GnsA	CDS	1052067	1052240	87.1904	0.337182	0.234135	1.44011	0.149835	0.353632
yccM	putative electron transport protein YccM	CDS	1052289	1053362	42.5607	-0.0777746	0.304473	-0.25544	0.798383	0.910968
torS	sensor histidine kinase TorS	CDS	1053434	1056178	137.806	0.131412	0.163422	0.804126	0.421324	0.661933
torT	periplasmic trimethylamine-N-oxide binding protein	CDS	1056261	1057289	172.902	-0.0584266	0.162577	-0.359377	0.719313	0.8688
torR	DNA-binding transcriptional dual regulator TorR	CDS	1057262	1057954	80.6127	0.410689	0.190005	2.16146	0.0306597	0.124364
torC	cytochrome c menaquinol dehydrogenase TorC	CDS	1058084	1059256	26.4456	-0.724036	0.333472	-2.17121	0.0299155	0.122433
torA	trimethylamine N-oxide reductase 1	CDS	1059256	1061802	117.249	-0.0756357	0.165283	-0.457614	0.64723	0.823875
torD	trimethylamine-N-oxide reductase-specific chaperone	CDS	1061799	1062398	45.2418	0.097883	0.246946	0.396374	0.691829	0.851896
cbpM	chaperone modulator CbpM	CDS	1062550	1062855	968.135	0.209743	0.0993396	2.11138	0.0347399	0.133035
cbpA	curved DNA-binding protein	CDS	1062855	1063775	1428.6	0.0387754	0.0906547	0.427727	0.66885	0.836519
yccE	uncharacterized protein YccE	CDS	1064036	1065292	19.5278	-0.424308	0.396745	-1.06947	0.284856	0.526056
agp	glucose-1-phosphatase	CDS	1065585	1066826	553.957	-0.0821783	0.121482	-0.676467	0.498744	0.726526
yccJ	PF13993 family protein YccJ	CDS	1066864	1067091	5240.54	-0.306658	0.0993937	-3.08529	0.00203355	0.0161935
wrbA	NAD(P)H:quinone oxidoreductase	CDS	1067112	1067708	7465.19	-0.247251	0.0721931	-3.42486	0.000615123	0.00642732
ymdF	stress-induced bacterial acidophilic repeat motifs-containing protein YmdF	CDS	1068081	1068254	7302.05	-0.739396	0.130987	-5.64482	1.65352e-08	5.80709e-07
rutG	pyrimidine:H(+) symporter	CDS	1068511	1069839	11252.1	-0.0829686	0.145772	-0.569168	0.569242	0.773228
rutF	FMN reductase RutF	CDS	1069860	1070354	6066.44	0.0518295	0.14125	0.366935	0.713668	0.865799
rutE	putative malonic semialdehyde reductase	CDS	1070365	1070955	4024.94	0.0895299	0.171125	0.523185	0.600846	0.795553
rutD	putative aminoacrylate hydrolase RutD	CDS	1070965	1071765	8488.29	0.146319	0.145883	1.00299	0.315867	0.558848
rutC	3-aminoacrylate deaminase	CDS	1071773	1072159	4367.37	0.128213	0.156496	0.819273	0.412631	0.652617
rutB	ureidoacrylate amidohydrolase	CDS	1072171	1072863	16360	0.170901	0.137796	1.24025	0.214883	0.445099
rutA	pyrimidine monooxygenase RutA	CDS	1072863	1074011	58118.3	0.215255	0.13165	1.63505	0.102039	0.274935
rutR	DNA-binding transcriptional regulator RutR	CDS	1074242	1074880	273.769	-0.163454	0.116088	-1.40801	0.159128	0.36941
putA	fused DNA-binding transcriptional repressor/proline dehydrogenase/1-pyrroline-5-carboxylate dehydrogenase PutA	CDS	1074920	1078882	1413.02	0.0642764	0.104543	0.614833	0.538665	0.751586
ymdG	protein YmdG	CDS	1079120	1079146	149.378	-0.602988	0.194743	-3.09633	0.00195935	0.0157245
putP	proline:Na(+) symporter	CDS	1079305	1080813	1673.15	-0.0845402	0.10843	-0.779676	0.435582	0.674285
efeO	Fe(2(+)) transport system protein EfeO	CDS	1082243	1083370	55.2228	1.1001	0.244937	4.49138	7.07638e-06	0.00014115
efeB	heme-containing peroxidase/deferrochelatase	CDS	1083376	1084647	119.691	0.0206289	0.17607	0.117163	0.906731	0.960624
phoH	ATP-binding protein PhoH	CDS	1084992	1086056	7156.96	0.0187294	0.0905683	0.206799	0.836167	0.933047
pgaD	poly-N-acetyl-D-glucosamine synthase subunit PgaD	CDS	1086106	1086519	43.985	0.923786	0.303391	3.04487	0.00232781	0.0180131
pgaC	poly-N-acetyl-D-glucosamine synthase subunit PgaC	CDS	1086521	1087846	28.1856	0.442544	0.351242	1.25994	0.207691	0.436602
pgaB	poly-beta-1%2C6-N-acetyl-D-glucosamine N-deacetylase and beta-1%2C6 glycoside hydrolase	CDS	1087839	1089857	30.5647	-0.107235	0.307906	-0.348272	0.727636	0.872696
pgaA	partially deacetylated poly-beta-1%2C6-N-acetyl-D-glucosamine export outer membrane porin	CDS	1089866	1092289	112.178	-0.355614	0.201861	-1.76167	0.0781244	0.231212
dgcT	putative diguanylate cyclase DgcT	CDS	1092876	1094234	411.193	0.376843	0.118983	3.16721	0.00153911	0.0131383
insF4	IS3 element protein InsF	CDS	1094275	1095141	103.872	0.067521	0.159556	0.423182	0.672163	0.838716
insE4	IS3 element protein InsE	CDS	1095138	1095437	27.3826	-0.157571	0.294899	-0.53432	0.59312	0.790507
ycdU	uncharacterized protein YcdU	CDS	1095843	1096829	53.252	-0.34984	0.241102	-1.45101	0.146778	0.348015
serX	tRNA-Ser	tRNA	1097565	1097652	14898.2	-1.03133	0.296322	-3.48044	0.000500597	0.00541304
ghrA	glyoxylate/hydroxypyruvate reductase A	CDS	1097886	1098824	459.451	0.492526	0.114807	4.29005	1.78634e-05	0.000313678
ycdX	zinc-binding phosphatase YcdX	CDS	1098879	1099616	540.927	0.302007	0.097998	3.08177	0.00205772	0.0162913
ycdY	chaperone protein YcdY	CDS	1099640	1100194	429.59	0.301204	0.103652	2.90592	0.00366181	0.0257203
ycdZ	inner membrane protein YcdZ	CDS	1100296	1100787	316.209	-0.00727824	0.135217	-0.0538262	0.957074	0.983866
csgG	curli secretion channel	CDS	1100851	1101684	321.164	-0.213411	0.134745	-1.58381	0.113237	0.293004
csgF	curli assembly component CsgF	CDS	1101711	1102127	68.8393	1.09691	0.325562	3.36928	0.000753643	0.00760865
csgE	curli assembly component CsgE	CDS	1102152	1102541	96.3758	-0.227057	0.237092	-0.957672	0.338228	0.580283
csgD	DNA-binding transcriptional dual regulator CsgD	CDS	1102546	1103196	281.806	0.0215861	0.143583	0.150339	0.880497	0.950845
csgB	curlin%2C minor subunit	CDS	1103951	1104406	29.362	0.321166	0.374285	0.85808	0.390848	0.630297
csgA	curlin	CDS	1104447	1104902	174.584	-0.216456	0.182983	-1.18293	0.236838	0.470585
csgC	curlin chaperone	CDS	1104961	1105293	23.7229	-0.146691	0.333004	-0.440508	0.659569	0.831085
ymdA	uncharacterized protein YmdA	CDS	1105414	1105725	42.4798	-0.343288	0.31603	-1.08625	0.277368	0.516639
ymdB	2'-O-acetyl-ADP-ribose deacetylase%2C regulator of RNase III activity	CDS	1105820	1106353	1773.57	0.0762663	0.0915011	0.833501	0.404562	0.64432
clsC	cardiolipin synthase C	CDS	1106355	1107776	624.979	-0.239787	0.103305	-2.32117	0.0202778	0.0913609
opgC	osmoregulated periplasmic glucans (OPG) biosynthesis protein C	CDS	1107784	1108941	124.723	-0.407747	0.1672	-2.43867	0.0147414	0.0718533
opgG	osmoregulated periplasmic glucans biosynthesis protein G	CDS	1109335	1110870	863.947	-0.223123	0.107111	-2.0831	0.037242	0.139369
opgH	osmoregulated periplasmic glucans biosynthesis protein H	CDS	1110863	1113406	1177.53	-0.20769	0.121935	-1.70328	0.0885159	0.251009
yceK	DUF1375 domain-containing lipoprotein YceK	CDS	1113579	1113806	35.3243	0.208623	0.325858	0.640228	0.522025	0.7394
msyB	acidic protein MsyB	CDS	1113807	1114181	5114.64	-0.243757	0.103943	-2.34509	0.0190226	0.0873607
mdtG	efflux pump MdtG	CDS	1114264	1115490	132.335	-0.151148	0.17326	-0.872374	0.383004	0.625254
lpxL	lauroyl acyltransferase	CDS	1115662	1116582	190.766	-0.0311541	0.151119	-0.206156	0.836669	0.93319
trhO	tRNA U34 hydroxylase TrhO	CDS	1116807	1117859	242.767	0.0272968	0.131329	0.20785	0.835346	0.932737
yceI	protein YceI	CDS	1117901	1118476	235.452	-0.0187485	0.193476	-0.0969033	0.922803	0.96914
yceJ	putative cytochrome b561 YceJ	CDS	1118480	1119046	137.854	-0.0321622	0.167225	-0.192329	0.847484	0.937113
yceO	DUF2770 domain-containing protein YceO	CDS	1119307	1119447	10.6239	0.526231	0.439433	1.19752	0.231102	NA
solA	N-methyl-L-tryptophan oxidase	CDS	1119468	1120586	547.991	0.187627	0.108289	1.73266	0.0831568	0.240967
bssS	regulator of biofilm formation	CDS	1120701	1120955	4502.01	-0.450959	0.11372	-3.96552	7.32363e-05	0.00104127
dinI	DNA damage-inducible protein I	CDS	1121242	1121487	168.578	0.15312	0.170011	0.900645	0.367777	0.610091
pyrC	dihydroorotase	CDS	1121561	1122607	376.745	-0.109731	0.141049	-0.777964	0.43659	0.674671
yceB	putative lipid-binding lipoprotein YceB	CDS	1122713	1123273	331.111	0.00885704	0.129287	0.068507	0.945382	0.978485
grxB	reduced glutaredoxin 2	CDS	1123407	1124054	685.42	-0.372737	0.13821	-2.69689	0.006999	0.0414421
mdtH	multidrug efflux pump MdtH	CDS	1124118	1125326	187.765	-0.213576	0.149721	-1.42649	0.153726	0.360001
rimJ	ribosomal-protein-S5-alanine N-acetyltransferase	CDS	1125562	1126146	577.515	0.17075	0.0949923	1.79751	0.0722539	0.219594
yceH	DUF480 domain-containing protein YceH	CDS	1126157	1126804	670.81	0.299154	0.11067	2.70311	0.00686937	0.0410058
yceM	putative oxidoreductase YceM	CDS	1126806	1127729	943.457	0.211311	0.080335	2.63037	0.00852912	0.0476818
murJ	lipid II flippase MurJ	CDS	1127839	1129374	303.237	-0.0618087	0.107479	-0.575077	0.565239	0.770291
flgN	flagellar biosynthesis protein FlgN	CDS	1129414	1129830	102.58	-0.126369	0.219342	-0.576127	0.564529	0.76988
flgM	anti-sigma factor for FliA (sigma(28))	CDS	1129835	1130128	234.449	0.235708	0.21042	1.12018	0.262637	0.499001
flgA	flagellar basal body P-ring formation protein FlgA	CDS	1130204	1130863	49.3851	-0.227476	0.266613	-0.853204	0.393546	0.632433
flgB	flagellar basal-body rod protein FlgB	CDS	1131018	1131434	1.58858	0.123682	0.68543	0.180444	0.856804	NA
flgC	flagellar basal-body rod protein FlgC	CDS	1131438	1131842	2.15384	0.133569	0.685784	0.194768	0.845574	NA
flgD	flagellar biosynthesis%2C initiation of hook assembly	CDS	1131854	1132549	10.5821	0.183975	0.438323	0.419725	0.674686	NA
flgE	flagellar hook protein FlgE	CDS	1132574	1133782	19.3527	-0.41194	0.3573	-1.15292	0.248942	0.484787
flgF	flagellar basal-body rod protein FlgF	CDS	1133802	1134557	13.8859	0.207304	0.417923	0.496033	0.619871	0.808587
flgG	flagellar basal-body rod protein FlgG	CDS	1134729	1135511	32.6793	0.685695	0.329706	2.07972	0.0375516	0.140145
flgH	flagellar L-ring protein	CDS	1135564	1136262	19.2275	-0.50289	0.363045	-1.3852	0.165991	0.380238
flgI	flagellar P-ring protein	CDS	1136274	1137371	27.0055	-0.188932	0.326002	-0.579541	0.562224	0.76811
flgJ	putative peptidoglycan hydrolase FlgJ	CDS	1137371	1138312	19.4906	0.923936	0.391364	2.36081	0.0182352	0.0849528
flgK	flagellar hook-filament junction protein 1	CDS	1138378	1140021	318.362	0.041097	0.194147	0.211679	0.832357	0.931161
flgL	flagellar hook-filament junction protein 2	CDS	1140033	1140986	234.159	0.362363	0.155881	2.32462	0.0200924	0.0909246
flgO	small RNA FlgO	ncRNA	1140986	1141063	28.7667	-0.391981	0.299979	-1.3067	0.191316	0.416865
rne	ribonuclease E	CDS	1141182	1144367	2374.37	-0.0451678	0.0950738	-0.475081	0.634729	0.817204
yceQ	DUF2655 domain-containing protein YceQ	CDS	1144502	1144822	11.2392	1.39504	0.478205	2.91724	0.00353149	NA
rluC	23S rRNA pseudouridine(955/2504/2580) synthase	CDS	1144940	1145899	139.109	0.120261	0.170953	0.703476	0.481759	0.713351
yceF	m(7)GTP pyrophosphatase	CDS	1146011	1146595	773.883	-0.432125	0.101713	-4.24846	2.15248e-05	0.000366993
sraB	small RNA SraB	ncRNA	1146589	1146757	499.83	-0.236441	0.107969	-2.18991	0.0285311	0.118658
yceD	DUF177 domain-containing protein YceD	CDS	1146794	1147315	1908.39	0.0756008	0.0813894	0.928877	0.352953	0.595354
rpmF	50S ribosomal subunit protein L32	CDS	1147367	1147540	1644.17	0.0703088	0.107592	0.653477	0.513449	0.736082
plsX	putative phosphate acyltransferase	CDS	1147621	1148691	1112.31	-0.0414552	0.122692	-0.337879	0.735454	0.877972
fabH	3-oxoacyl-[acyl carrier protein] synthase 3	CDS	1148759	1149712	1637.43	0.0539108	0.0723902	0.744725	0.456438	0.694888
fabD	[acyl-carrier-protein] S-malonyltransferase	CDS	1149728	1150657	1615.74	0.0992645	0.0734066	1.35226	0.176294	0.395194
fabG	3-oxoacyl-[acyl-carrier-protein] reductase FabG	CDS	1150670	1151404	2215.94	-0.0172509	0.0768344	-0.224521	0.822352	0.924648
acpP	acyl carrier protein	CDS	1151615	1151851	3850.42	0.0539806	0.100121	0.539151	0.589783	0.787771
fabF	3-oxoacyl-[acyl carrier protein] synthase 2	CDS	1151939	1153180	2145.4	-0.0377543	0.0953258	-0.396055	0.692064	0.851896
pabC	aminodeoxychorismate lyase	CDS	1153300	1154109	324.397	0.00508063	0.118951	0.0427118	0.965931	0.986499
mltG	endolytic murein transglycosylase	CDS	1154112	1155134	232.454	0.150636	0.148276	1.01592	0.309668	0.553469
tmk	Tmk	CDS	1155124	1155765	267.704	-0.237636	0.124749	-1.90491	0.0567919	0.185205
holB	DNA polymerase III subunit delta'	CDS	1155762	1156766	188.906	0.112773	0.153028	0.736946	0.461155	0.697933
ycfH	putative metal-dependent hydrolase YcfH	CDS	1156777	1157574	2468.87	-0.684731	0.158399	-4.32282	1.5405e-05	0.000282586
ptsG	glucose-specific PTS enzyme IIBC component	CDS	1157869	1159302	1478.32	-0.214815	0.0919315	-2.33668	0.0194557	0.088925
fhuE	ferric coprogen/ferric rhodotorulic acid outer membrane transporter	CDS	1159362	1161551	224.243	0.364173	0.13409	2.71589	0.00660987	0.039824
hinT	purine nucleoside phosphoramidase	CDS	1161885	1162244	880.086	-0.201713	0.110457	-1.82616	0.0678258	0.21002
ycfL	DUF1425 domain-containing protein YcfL	CDS	1162247	1162624	335.938	-0.131999	0.128502	-1.02721	0.304321	0.547724
lpoB	outer membrane lipoprotein - activator of MrcB activity	CDS	1162638	1163279	611.66	-0.238817	0.124145	-1.92369	0.054393	0.179808
thiK	thiamine kinase	CDS	1163260	1164084	252.248	-0.125028	0.129331	-0.966728	0.33368	0.575605
nagZ	beta-N-acetylglucosaminidase	CDS	1164095	1165120	1170.54	-0.117229	0.108511	-1.08034	0.279989	0.520289
ycfP	PF05728 family protein YcfP	CDS	1165143	1165685	1953.47	-0.0290525	0.0912456	-0.318399	0.750183	0.886645
ndh	NADH:quinone oxidoreductase II	CDS	1166085	1167389	930.126	2.30929	0.125275	18.4337	7.04577e-76	9.65035e-73
ycfJ	PF05433 family protein YcfJ	CDS	1167599	1168138	124.974	0.497391	0.219265	2.26845	0.023302	0.101106
comR	DNA-binding transcriptional repressor ComR	CDS	1168200	1168832	515.828	0.261241	0.0891961	2.92884	0.0034023	0.0242288
bhsA	DUF1471 domain-containing multiple stress resistance outer membrane protein BhsA	CDS	1169073	1169330	1124.9	0.19605	0.153571	1.2766	0.201742	0.428401
bhsB	small RNA BhsB	ncRNA	1169303	1169402	209.642	0.00776214	0.175732	0.0441703	0.964769	0.98611
ldtC	L%2CD-transpeptidase LdtC	CDS	1169412	1170374	247.157	-0.706248	0.140734	-5.01831	5.2128e-07	1.41429e-05
mfd	transcription-repair coupling factor	CDS	1170518	1173964	802.047	0.0502492	0.128283	0.391705	0.695276	0.853313
ycfT	inner membrane protein YcfT	CDS	1174092	1175165	21.2274	-0.0320376	0.347563	-0.0921779	0.926557	0.969454
lolC	lipoprotein release complex - inner membrane subunit	CDS	1175427	1176626	542.453	-0.0303079	0.103922	-0.291641	0.770561	0.895766
lolD	lipoprotein release complex - ATP binding subunit	CDS	1176619	1177320	206.625	-0.0315112	0.152515	-0.206611	0.836314	0.933047
lolE	lipoprotein release complex - inner membrane subunit	CDS	1177320	1178564	1057.97	-0.132399	0.0835149	-1.58533	0.112891	0.292412
nagK	N-acetyl-D-glucosamine kinase	CDS	1178593	1179504	931.336	-0.0782973	0.0829102	-0.944362	0.344985	0.586449
cobB	protein-lysine deacetylase/desuccinylase/lipoamidase	CDS	1179520	1180359	294.281	-0.00965016	0.137424	-0.0702216	0.944017	0.978485
cobB	CobB-S	CDS	1179631	1180359	255.236	0.0739526	0.147459	0.501514	0.616009	0.805083
ycfZ	putative inner membrane protein YcfZ	CDS	1180479	1181267	5.45137	0.0165663	0.606077	0.0273336	0.978194	NA
ymfA	putative inner membrane protein YmfA	CDS	1181264	1181725	3.58371	-0.0230585	0.616338	-0.0374121	0.970156	NA
potD	spermidine preferential ABC transporter periplasmic binding protein	CDS	1181783	1182829	229.25	0.040165	0.149066	0.269444	0.787588	0.904219
potC	spermidine preferential ABC transporter membrane subunit PotC	CDS	1182826	1183620	82.7229	-0.0367189	0.213298	-0.172148	0.863321	0.944111
potB	spermidine preferential ABC transporter membrane subunit PotB	CDS	1183617	1184444	42.3173	-0.300953	0.28369	-1.06085	0.288758	0.530151
potA	spermidine preferential ABC transporter ATP binding subunit	CDS	1184458	1185594	125.323	0.0392133	0.170677	0.229751	0.818285	0.923718
pepT	peptidase T	CDS	1185844	1187070	2171.15	0.140995	0.115377	1.22203	0.221695	0.453658
roxA	50S ribosomal protein L16-arginine 3-hydroxylase	CDS	1187119	1188240	2240.42	-0.0589569	0.0749383	-0.78674	0.431434	0.670485
phoQ	sensor histidine kinase PhoQ	CDS	1188316	1189776	1048.66	0.0173173	0.0917394	0.188766	0.850276	0.937547
phoP	DNA-binding transcriptional dual regulator PhoP	CDS	1189776	1190447	1537.96	-0.125038	0.0993096	-1.25908	0.208002	0.436602
asphoP	small antisense RNA AsphoP	ncRNA	1190165	1190508	72.1263	-0.090418	0.204348	-0.44247	0.658149	0.830825
purB	adenylosuccinate lyase	CDS	1190616	1191986	242.023	-0.105646	0.168564	-0.626739	0.53083	0.744929
hflD	lysogenization regulator	CDS	1191990	1192631	178.571	0.105816	0.168591	0.627651	0.530232	0.744929
mnmA	tRNA-specific 2-thiouridylase	CDS	1192667	1193773	286.782	0.258053	0.123773	2.08488	0.0370798	0.139016
nudJ	phosphatase NudJ	CDS	1193827	1194288	80.4761	-0.488916	0.217944	-2.24331	0.0248768	0.106256
rluE	23S rRNA pseudouridine(2457) synthase	CDS	1194298	1194951	51.7154	-0.100196	0.279073	-0.359032	0.719571	0.868856
icd	isocitrate dehydrogenase	CDS	1195123	1196373	8896.95	0.0931761	0.130782	0.712454	0.476184	0.709432
C0293	small regulatory RNA C0293	ncRNA	1196711	1196782	7.68079	-0.241452	0.508968	-0.474396	0.635218	NA
ymfD	putative SAM-dependent methyltransferase YmfD	CDS	1196867	1197532	7.36252	-0.358319	0.59064	-0.606662	0.544075	NA
ymfE	uncharacterized protein YmfE	CDS	1197533	1198237	12.1703	0.310494	0.497625	0.623952	0.532659	0.74646
lit	cell death peptidase Lit	CDS	1198695	1199588	21.5876	0.643795	0.404955	1.58979	0.111881	0.291515
intE	putative integrase	CDS	1199679	1200806	70.0344	-0.0431011	0.220227	-0.195712	0.844836	0.935948
xisE	putative excisionase	CDS	1200787	1201032	24.0843	-0.269027	0.344001	-0.782052	0.434184	0.67295
ymfH	putative protein YmfH	CDS	1201069	1201380	231.606	-0.431811	0.15871	-2.72075	0.0065134	0.0395649
ymfI	uncharacterized protein YmfI	CDS	1201497	1201838	164.335	0.329514	0.172582	1.90932	0.0562207	0.184513
ymfJ	uncharacterized protein YmfJ	CDS	1201776	1202084	25.8787	-0.53621	0.331599	-1.61705	0.105868	0.28138
ymfK	putative repressor protein YmfK	CDS	1202259	1202933	299.543	0.0996338	0.124127	0.802675	0.422163	0.662845
ymfT	putative DNA-binding transcriptional regulator YmfT	CDS	1203024	1203224	4.44161	0.46754	0.588506	0.794452	0.426932	NA
ymfL	uncharacterized protein YmfL	CDS	1203268	1203825	11.6384	0.525188	0.447493	1.17362	0.240546	NA
ymfM	cell division inhibitor YmfM	CDS	1203822	1204160	3.65931	0.754382	0.641582	1.17582	0.239668	NA
ymfN	chimeric replication protein/phage terminase YmfN	CDS	1204170	1205537	26.1109	-0.122015	0.332368	-0.367107	0.713539	0.865799
ymfR	IPR020297 domain-containing protein YmfR	CDS	1205549	1205731	6.06242	0.422046	0.525298	0.803442	0.421719	NA
beeE	protein BeeE	CDS	1205731	1206204	16.112	-0.0739778	0.424641	-0.174213	0.861698	0.943437
ymfQ	DUF2313 domain-containing protein YmfQ	CDS	1206913	1207497	7.3955	-0.315891	0.56201	-0.562073	0.574066	NA
ycfK	protein StfP	CDS	1207501	1208130	11.4872	-0.150545	0.478651	-0.31452	0.753126	NA
tfaP	putative tail fiber assembly protein TfaP	CDS	1208132	1208545	64.8161	0.452861	0.256829	1.76328	0.0778531	0.230807
tfaE	putative tail fiber assembly protein TfaE	CDS	1208517	1209119	43.3236	0.315618	0.352051	0.896512	0.369979	0.611522
pinE	site-specific DNA recombinase	CDS	1209685	1210239	6.52361	0.232927	0.540304	0.431103	0.666393	NA
mcrA	Type IV methyl-directed restriction enzyme EcoKMcrA	CDS	1210346	1211179	130.325	0.0115897	0.147772	0.0784295	0.937486	0.975223
iraM	anti-adaptor protein IraM	CDS	1211680	1212003	1.80002	-0.485798	0.68365	-0.710594	0.477336	NA
ymgK	protein YmgK	CDS	1212260	1212304	0.210067	-0.00509241	0.423682	-0.0120194	0.99041	NA
ymgL	protein YmgL	CDS	1212540	1212650	0.511619	-0.261838	0.602102	-0.434873	0.663655	NA
ycgX	DUF1398 domain-containing protein YcgX	CDS	1212703	1213107	6.43591	1.4148	0.549234	2.57595	0.00999659	NA
bluR	DNA-binding transcriptional repressor BluR	CDS	1213328	1214059	1447.78	0.319031	0.0826486	3.86009	0.000113344	0.00152699
bluF	blue light- and temperature-regulated antirepressor BluF	CDS	1214264	1215475	373.364	-0.0720548	0.183862	-0.391895	0.695136	0.853313
ycgZ	putative two-component system connector protein YcgZ	CDS	1215789	1216025	495.041	0.48685	0.152939	3.18329	0.00145614	0.0126764
ymgA	putative two-component system connector protein YmgA	CDS	1216068	1216340	486.443	0.754715	0.178583	4.22613	2.37745e-05	0.000398733
ariR	putative two-component system connector protein AriR	CDS	1216369	1216635	328.033	0.287588	0.207629	1.3851	0.166021	0.380238
ymgC	protein YmgC	CDS	1216748	1216996	390.987	0.422859	0.206647	2.04629	0.0407282	0.148231
pdeG	putative cyclic di-GMP phosphodiesterase PdeG	CDS	1217328	1218851	248.519	-0.389132	0.150854	-2.57953	0.00989334	0.0535596
ymgF	division septum component YmgF	CDS	1218983	1219201	17.3477	-0.235348	0.417163	-0.564164	0.572643	0.775029
ymgD	PF16456 family protein YmgD	CDS	1222305	1222634	74.7066	-0.362961	0.211229	-1.71834	0.0857354	0.246389
ymgG	PF13436 family protein YmgG	CDS	1222644	1222988	8.55838	0.759548	0.48905	1.55311	0.120397	NA
ymgI	uncharacterized protein YmgI	CDS	1222990	1223163	2.44411	1.57243	0.681638	2.30683	0.021064	NA
ymgJ	uncharacterized protein YmgJ	CDS	1223264	1223449	9.69036	-0.278605	0.501331	-0.55573	0.578395	NA
minE	Z-ring positioning protein MinE	CDS	1224279	1224545	341.798	0.53456	0.183027	2.92065	0.00349297	0.0247886
minD	Z-ring positioning protein MinD	CDS	1224549	1225361	730.46	0.351284	0.125816	2.79204	0.00523771	0.0334318
minC	Z-ring positioning protein MinC	CDS	1225385	1226080	528.541	0.0140034	0.120091	0.116606	0.907172	0.960624
ycgJ	PF05666 family protein YcgJ	CDS	1226600	1226968	193.847	0.651044	0.182291	3.57146	0.000354992	0.00407448
pliG	inhibitor of g-type lysozyme	CDS	1227071	1227472	70.9581	0.173246	0.233267	0.742694	0.457667	0.695655
ymgN	protein YmgN	CDS	1227368	1227427	19.4865	-0.543796	0.370665	-1.46708	0.142354	0.3416
ycgL	PF05166 family protein YcgL	CDS	1227681	1228007	429.183	0.239951	0.113837	2.10785	0.0350437	0.133824
ycgM	oxaloacetate tautomerase	CDS	1228079	1228738	1590.85	0.260907	0.0719385	3.62681	0.000286945	0.00337838
ycgN	putative metal-chelating domain-containing protein YcgN	CDS	1228815	1229276	730.027	-0.263567	0.118282	-2.22829	0.0258612	0.109437
hlyE	hemolysin E	CDS	1229483	1230394	29.8585	0.55705	0.316354	1.76084	0.0782647	0.23136
umuD	DNA polymerase V protein UmuD	CDS	1230767	1231186	160.043	-0.0293818	0.147077	-0.199771	0.841659	0.934192
umuC	DNA polymerase V catalytic protein	CDS	1231186	1232454	225.374	-0.14388	0.146589	-0.981521	0.326336	0.56939
dsbB	protein thiol:quinone oxidoreductase DsbB	CDS	1232500	1233030	515.812	-0.106477	0.100871	-1.05557	0.291163	0.532438
nhaB	Na(+):H(+) antiporter NhaB	CDS	1233176	1234717	249.969	0.493604	0.171152	2.88401	0.00392651	0.0270705
fadR	DNA-binding transcriptional dual regulator FadR	CDS	1234938	1235657	356.722	-0.0463763	0.135297	-0.342775	0.731768	0.875012
ycgB	PF04293 family protein YcgB	CDS	1235709	1237241	9167.28	-0.0288397	0.070155	-0.411085	0.68101	0.844888
dadA	D-amino acid dehydrogenase	CDS	1237571	1238869	501.891	0.0881211	0.12328	0.714806	0.474729	0.708559
dadX	alanine racemase 2	CDS	1238879	1239949	266.062	0.182854	0.168318	1.08636	0.277321	0.516639
ymgM	protein YmgM	CDS	1240260	1240463	15.178	0.316726	0.442106	0.716403	0.473743	0.707858
cvrA	putative K(+):H(+) antiporter	CDS	1240335	1242071	429.615	0.0813848	0.110977	0.733351	0.463344	0.699699
ldcA	murein tetrapeptide carboxypeptidase	CDS	1242166	1243080	443.437	0.251414	0.132345	1.89969	0.057474	0.186541
emtA	lytic murein transglycosylase E	CDS	1243180	1243791	567.869	-0.0855803	0.107358	-0.797148	0.425365	0.665331
ycgR	flagellar brake protein YcgR	CDS	1243793	1244527	28.8131	-0.427974	0.338256	-1.26523	0.205787	0.434522
ymgE	PF04226 family protein YmgE	CDS	1244728	1244982	1619.8	-0.532866	0.104348	-5.10661	3.27995e-07	9.23104e-06
ycgY	uncharacterized protein YcgY	CDS	1245160	1245600	128.943	-0.512032	0.178122	-2.87461	0.00404521	0.0274337
treA	periplasmic trehalase	CDS	1245679	1247376	641.027	-0.111111	0.126248	-0.880098	0.378806	0.620126
dhaM	dihydroxyacetone kinase subunit M	CDS	1247696	1249114	571.416	0.149694	0.104997	1.4257	0.153954	0.360001
dhaL	dihydroxyacetone kinase subunit L	CDS	1249125	1249757	276.315	0.448801	0.125136	3.58649	0.000335156	0.00387931
dhaK	dihydroxyacetone kinase subunit K	CDS	1249768	1250838	499.643	0.54076	0.108026	5.00584	5.56198e-07	1.48404e-05
dhaR	DNA-binding transcriptional dual regulator DhaR	CDS	1251066	1252985	209.146	0.197586	0.20115	0.98228	0.325962	0.569311
ycgV	putative autotransporter adhesin YcgV	CDS	1253085	1255952	243.105	-0.158267	0.127159	-1.24464	0.213266	0.443027
ychF	redox-responsive ATPase YchF	CDS	1256721	1257812	208.767	0.271608	0.160483	1.69245	0.0905607	0.254524
pth	peptidyl-tRNA hydrolase	CDS	1257929	1258513	105.668	0.0256916	0.180233	0.142547	0.886648	0.953282
ychH	stress-induced protein	CDS	1258791	1259069	7842.76	-0.231791	0.0837274	-2.7684	0.00563327	0.0352315
dauA	aerobic C4-dicarboxylate transporter DauA	CDS	1259124	1260803	213.051	-0.0533256	0.13096	-0.407189	0.683869	0.847668
prs	ribose-phosphate diphosphokinase	CDS	1260928	1261875	891.23	-0.119261	0.119903	-0.994648	0.319907	0.562714
ispE	4-(cytidine 5'-diphospho)-2-C-methyl-D-erythritol kinase	CDS	1262026	1262877	840.728	-0.27123	0.0908114	-2.98674	0.00281973	0.0209138
lolB	outer membrane lipoprotein LolB	CDS	1262877	1263500	410.843	0.0563204	0.16148	0.348777	0.727257	0.872696
hemA	glutamyl-tRNA reductase	CDS	1263714	1264970	1340.51	-0.00387478	0.123199	-0.0314513	0.97491	0.989303
prfA	peptide chain release factor RF1	CDS	1265012	1266094	483.299	0.289661	0.157517	1.83892	0.0659271	0.205508
prmC	protein-(glutamine-N(5)) methyltransferase	CDS	1266094	1266927	221.165	0.269404	0.139116	1.93655	0.0528009	0.175793
ychQ	SirB family protein YchQ	CDS	1266924	1267316	298.956	0.157151	0.10511	1.49511	0.134885	0.32971
ychA	transglutaminase-like/TPR repeat-containing protein	CDS	1267320	1268129	1041.11	0.235482	0.109125	2.1579	0.0309355	0.124744
kdsA	3-deoxy-D-manno-octulosonate 8-phosphate synthase	CDS	1268165	1269019	1480.9	0.240929	0.0864162	2.78801	0.00530337	0.0336809
ldrA	small toxic polypeptide LdrA	CDS	1269168	1269275	60.7487	-0.110389	0.206817	-0.533753	0.593513	0.790507
rdlA	putative antisense regulatory RNA RdlA	ncRNA	1269323	1269389	337.639	-0.966424	0.160388	-6.02555	1.68539e-09	7.36732e-08
ldrB	small toxic polypeptide LdrB	CDS	1269703	1269810	41.3773	0.0996184	0.267832	0.371943	0.709935	0.864365
rdlB	putative antisense regulatory RNA RdlB	ncRNA	1269858	1269923	211.498	-1.14389	0.188592	-6.0654	1.31626e-09	5.8788e-08
ldrC	small toxic polypeptide LdrC	CDS	1270238	1270345	44.9293	-0.154269	0.230903	-0.668114	0.504061	0.730319
rdlC	putative antisense regulatory RNA RdlC	ncRNA	1270393	1270460	250.255	-0.849765	0.170929	-4.97144	6.64562e-07	1.69608e-05
chaA	Na(+)/K(+):H(+) antiporter ChaA	CDS	1270749	1271849	217.333	-0.00688233	0.16956	-0.0405894	0.967623	0.987327
chaB	putative cation transport regulator ChaB	CDS	1272119	1272349	717.34	-0.151668	0.0993981	-1.52587	0.127043	0.316865
chaC	glutathione-specific gamma-glutamylcyclotransferase	CDS	1272507	1273202	9805.25	-0.111662	0.0846934	-1.31843	0.187361	0.412582
ychN	DsrE/F sulfur relay family protein YchN	CDS	1273246	1273599	336.891	0.255266	0.135887	1.87852	0.06031	0.192886
ychO	putative invasin YchO	CDS	1273784	1275178	303.44	-0.0827455	0.139031	-0.59516	0.551736	0.760913
narL	DNA-binding transcriptional dual regulator NarL	CDS	1275179	1275829	361.946	0.334798	0.115304	2.90361	0.00368893	0.0258225
narX	sensor histidine kinase NarX	CDS	1275822	1277618	685.662	0.301957	0.145923	2.06929	0.0385189	0.142333
narK	nitrate:nitrite antiporter NarK	CDS	1277957	1279348	429.665	0.0932335	0.100166	0.93079	0.351962	0.594607
narS	putative small regulatory RNA NarS	ncRNA	1279337	1279520	350.625	0.257693	0.128521	2.00506	0.0449564	0.157885
narG	nitrate reductase A subunit alpha	CDS	1279864	1283607	148.182	0.375236	0.173852	2.15836	0.0308999	0.124723
narH	nitrate reductase A subunit beta	CDS	1283604	1285142	139.615	0.139093	0.150446	0.92454	0.355205	0.596591
narJ	nitrate reductase 1 molybdenum cofactor assembly chaperone	CDS	1285139	1285849	64.7919	0.105603	0.240893	0.438379	0.661111	0.831753
narI	nitrate reductase A subunit gamma	CDS	1285849	1286526	99.8968	0.00555577	0.204385	0.0271829	0.978314	0.989796
ychS	putative uncharacterized protein YchS	CDS	1286709	1286984	1.85637	0.289664	0.686683	0.42183	0.673149	NA
rttR	small RNA RttR	ncRNA	1287066	1287236	18.6925	-0.24905	0.337462	-0.738008	0.46051	0.697323
tpr	protamine-like protein	CDS	1287087	1287176	7.01188	-0.185825	0.51172	-0.363138	0.716502	NA
tyrV	tRNA-Tyr	tRNA	1287244	1287328	1665.98	-0.778665	0.309344	-2.51714	0.011831	0.0609958
tyrT	tRNA-Tyr	tRNA	1287538	1287622	1621.96	-0.747474	0.314929	-2.37347	0.0176219	0.0825636
purU	formyltetrahydrofolate deformylase	CDS	1287782	1288624	515.141	0.460305	0.11824	3.89298	9.90223e-05	0.00136081
ychJ	NTF2-like domain-containing protein YchJ	CDS	1288674	1289132	645.338	0.276717	0.128445	2.15436	0.0312119	0.125047
rssA	putative patatin-like phospholipase RssA	CDS	1289245	1290150	1000.06	-0.246455	0.112398	-2.1927	0.028329	0.118176
rssB	regulator of RpoS	CDS	1290242	1291255	2932.42	-0.346748	0.0951309	-3.64496	0.000267435	0.00317599
galU	UTP--glucose-1-phosphate uridylyltransferase	CDS	1291457	1292365	3450.34	-0.218073	0.0686893	-3.17478	0.00149951	0.0129716
hns	DNA-binding transcriptional dual regulator H-NS	CDS	1292509	1292922	8604.3	0.292989	0.0897354	3.26503	0.00109451	0.0104105
tdk	thymidine/deoxyuridine kinase	CDS	1293527	1294144	163.289	-0.0507201	0.149445	-0.33939	0.734316	0.877181
adhE	fused acetaldehyde-CoA dehydrogenase and Fe-dependent alcohol dehydrogenasealdehyde/alcohol dehydrogenase AdhE	CDS	1295446	1298121	4174.37	-0.305079	0.0943749	-3.23263	0.00122656	0.0112353
ychT	protein YchT	CDS	1298514	1298567	12.3202	0.861622	0.422907	2.03738	0.0416121	0.150659
ychE	MarC family putative inner membrane protein YchE	CDS	1298598	1299245	57.4678	0.243319	0.230957	1.05352	0.292102	0.533917
insH21	IS5 transposase and trans-activator	CDS	1299567	1300547	713.161	0.186891	0.0921321	2.02852	0.0425076	0.152545
oppA	oligopeptide ABC transporter periplasmic binding protein	CDS	1301182	1302813	439.09	0.419089	0.129184	3.24412	0.00117814	0.0108786
oppB	murein tripeptide ABC transporter/oligopeptide ABC transporter inner membrane subunit OppB	CDS	1302899	1303819	157.386	0.227928	0.162783	1.4002	0.161453	0.372909
oppC	murein tripeptide ABC transporter/oligopeptide ABC transporter inner membrane subunit OppC	CDS	1303834	1304742	246.902	0.146671	0.14976	0.979373	0.327396	0.570388
oppD	murein tripeptide ABC transporter/oligopeptide ABC transporter ATP binding subunit OppD	CDS	1304754	1305767	281.892	0.132542	0.132383	1.0012	0.316729	0.559341
oppF	murein tripeptide ABC transporter/oligopeptide ABC transporter ATP binding subunit OppF	CDS	1305764	1306768	462.834	0.0429534	0.108564	0.395649	0.692364	0.851896
yciU	DUF440 domain-containing protein YciU	CDS	1306821	1307150	521.993	0.392495	0.113478	3.45878	0.000542628	0.00579434
clsA	cardiolipin synthase A	CDS	1307185	1308645	1343.8	0.182046	0.0920584	1.9775	0.0479846	0.164444
yciY	uncharacterized protein YciY	CDS	1308788	1308961	754.227	0.23062	0.128271	1.79791	0.0721906	0.219594
kch	K(+) channel Kch	CDS	1309016	1310269	142.178	-0.0211449	0.181762	-0.116333	0.907388	0.960624
yciI	protein YciI	CDS	1310569	1310865	345.774	0.399163	0.163283	2.44461	0.0145009	0.0709266
tonB	Ton complex subunit TonB	CDS	1311089	1311808	1115.34	-0.0513945	0.127977	-0.401593	0.687983	0.849604
yciA	acyl-CoA thioesterase YciA	CDS	1311848	1312246	175.103	-0.0641272	0.171552	-0.373806	0.708549	0.863413
yciB	inner membrane protein YciB	CDS	1312351	1312890	434.744	-0.358101	0.138125	-2.59259	0.00952555	0.0520485
yciC	putative inner membrane protein	CDS	1312920	1313663	385.257	-0.238892	0.111626	-2.1401	0.0323467	0.127555
ompW	outer membrane protein W	CDS	1314020	1314658	94.3543	-0.282524	0.201762	-1.40029	0.161428	0.372909
yciE	DUF892 domain-containing protein YciE	CDS	1314718	1315224	151.931	-0.166076	0.220362	-0.753649	0.45106	0.690583
yciF	DUF892 domain-containing protein YciF	CDS	1315270	1315770	101.188	0.034605	0.214485	0.16134	0.871826	0.947857
yciG	stress-induced bacterial acidophilic repeat motifs-containing protein YciG	CDS	1315856	1316035	748.594	-0.379748	0.1451	-2.61714	0.00886707	0.0493697
trpA	tryptophan synthase subunit alpha	CDS	1316416	1317222	1796.24	0.269464	0.109649	2.4575	0.0139906	0.0692553
trpB	tryptophan synthase subunit beta	CDS	1317222	1318415	3820.63	0.325156	0.10628	3.05944	0.00221753	0.01729
trpC	fused indole-3-glycerol phosphate synthase/phosphoribosylanthranilate isomerase	CDS	1318427	1319788	5751.29	0.419856	0.0984888	4.26298	2.01715e-05	0.000346799
trpD	anthranilate synthase subunit TrpD	CDS	1319789	1321384	6591.27	0.422941	0.16983	2.49038	0.0127607	0.0643358
trpE	anthranilate synthase subunit TrpE	CDS	1321384	1322946	7371.45	0.468778	0.167855	2.79276	0.00522609	0.0334318
trpL	trp operon leader peptide	CDS	1323038	1323082	2731.5	0.18566	0.145161	1.27899	0.2009	0.427277
rnm	RNase AM	CDS	1323220	1324101	358.372	-0.0273879	0.129162	-0.212042	0.832074	0.931161
yciO	putative RNA-binding protein YciO	CDS	1324098	1324718	948.267	-0.0355424	0.096141	-0.36969	0.711613	0.865351
yciQ	DUF2207 domain-containing protein YciQ	CDS	1324746	1326641	1594.72	-0.372111	0.162423	-2.29101	0.021963	0.0969445
rluB	23S rRNA pseudouridine(2605) synthase	CDS	1326852	1327727	407.676	0.0226241	0.113214	0.199835	0.84161	0.934192
btuR	cobinamide/cobalamin adenosyltransferase	CDS	1327767	1328357	208.539	-0.0225808	0.126917	-0.177918	0.858788	0.941756
yciK	putative oxidoreductase	CDS	1328354	1329112	332.83	0.321187	0.122715	2.61733	0.00886201	0.0493697
sohB	S49 peptidase family protein	CDS	1329332	1330381	898.899	0.0750994	0.0902939	0.831721	0.405566	0.645169
yciN	protein YciN	CDS	1330417	1330668	701.279	0.147539	0.0900776	1.63792	0.101439	0.274388
topA	DNA topoisomerase I	CDS	1331048	1333645	1664.36	0.0870459	0.0793574	1.09689	0.272691	0.510939
cysB	DNA-binding transcriptional dual regulator CysB	CDS	1333855	1334829	327.685	0.380502	0.13608	2.79616	0.00517137	0.0332538
ymiA	uncharacterized protein YmiA	CDS	1335148	1335288	212.344	-0.0344365	0.139518	-0.246825	0.805044	0.914802
yciX	uncharacterized protein YciX	CDS	1335291	1335458	170.084	-0.100569	0.174441	-0.576519	0.564265	0.769775
ymiC	protein YmiC	CDS	1335572	1335667	112.443	-0.266937	0.175025	-1.52514	0.127225	0.317022
acnA	aconitate hydratase 1	CDS	1335831	1338506	5784.51	-0.0879121	0.0673106	-1.30607	0.19153	0.416865
ribA	GTP cyclohydrolase 2	CDS	1338570	1339160	378.569	0.0278965	0.134899	0.206795	0.83617	0.933047
pgpB	phosphatidylglycerophosphatase B	CDS	1339330	1340094	682.067	-0.214063	0.110462	-1.93789	0.0526368	0.175413
lapA	lipopolysaccharide assembly protein A	CDS	1340243	1340551	489.289	0.0683023	0.13641	0.500714	0.616572	0.805307
lapB	lipopolysaccharide assembly protein B	CDS	1340558	1341727	898.244	0.00968228	0.102041	0.0948863	0.924405	0.96914
pyrF	orotidine-5'-phosphate decarboxylase	CDS	1341921	1342658	86.598	-0.0576581	0.195465	-0.29498	0.768009	0.895648
yciH	putative translation factor	CDS	1342658	1342984	39.185	0.511416	0.285722	1.78991	0.0734687	0.222035
osmB	osmotically-inducible lipoprotein OsmB	CDS	1343110	1343328	1228.09	-0.318949	0.114938	-2.77497	0.00552063	0.0347385
yciT	DNA-binding transcriptional dual regulator YciT	CDS	1343597	1344346	155.083	0.0838568	0.164827	0.508757	0.610922	0.802263
yciZ	UPF0509 family protein YciZ	CDS	1344436	1344609	234.445	-0.227804	0.145563	-1.56499	0.117586	0.301786
ymiD	protein YmiD	CDS	1344647	1344775	24.468	0.669608	0.345826	1.93626	0.0528364	0.175793
pdeR	cyclic di-GMP phosphodiesterase PdeR	CDS	1344757	1346742	914.585	-0.00709943	0.132339	-0.0536456	0.957218	0.983866
ymiB	putative protein YmiB	CDS	1346796	1346900	8.64138	0.260483	0.537276	0.484822	0.627802	NA
rnb	RNase II	CDS	1346978	1348912	608.064	-0.319284	0.127971	-2.49497	0.0125967	0.0639869
yciW	putative peroxidase YciW	CDS	1348980	1350107	1219.48	-0.79462	0.142115	-5.5914	2.25242e-08	7.58624e-07
fabI	enoyl-[acyl-carrier-protein] reductase	CDS	1350251	1351039	1982.24	0.0098509	0.0769857	0.127958	0.898183	0.95637
ycjD	DUF559 domain-containing protein YcjD	CDS	1351407	1351760	73.1074	-0.0138763	0.219489	-0.0632209	0.949591	0.981355
sapF	putrescine ABC exporter ATP binding protein SapF	CDS	1351828	1352634	225.775	-0.161208	0.140764	-1.14523	0.252113	0.4885
sapD	putrescine ABC exporter ATP binding protein SapD	CDS	1352636	1353628	406.932	-0.273893	0.113468	-2.41383	0.0157857	0.0762203
sapC	putrescine ABC exporter membrane protein SapC	CDS	1353628	1354518	310.367	-0.107072	0.13679	-0.782743	0.433778	0.672855
sapB	putrescine ABC exporter membrane subunit SapB	CDS	1354505	1355470	296.325	-0.313733	0.143674	-2.18364	0.0289886	0.120196
sapA	putative periplasmic binding protein SapA	CDS	1355467	1357110	579.9	-0.166203	0.0954446	-1.74136	0.0816212	0.238028
ymjA	DUF2543 domain-containing protein YmjA	CDS	1357423	1357668	154.527	0.211481	0.17055	1.24	0.214976	0.445099
puuP	putrescine:H(+) symporter PuuP	CDS	1357802	1359187	388.932	-0.500909	0.109541	-4.57278	4.81284e-06	0.000100386
ymjE	protein YmjE	CDS	1359177	1359341	80.5065	-0.0787843	0.216142	-0.364502	0.715483	0.866497
puuA	glutamate-putrescine ligase	CDS	1359490	1360908	860.583	-0.211945	0.0981886	-2.15855	0.0308851	0.124723
puuD	gamma-glutamyl-gamma-aminobutyrate hydrolase	CDS	1361120	1361884	487.438	-0.166579	0.118395	-1.40698	0.159434	0.369913
puuR	DNA-binding transcriptional repressor PuuR	CDS	1361911	1362468	451.703	-0.271071	0.110773	-2.44708	0.0144017	0.0707854
puuC	gamma-glutamyl-gamma-aminobutyraldehyde dehydrogenase	CDS	1362743	1364230	92.8024	-0.183064	0.193685	-0.945162	0.344576	0.586278
puuB	gamma-glutamylputrescine oxidase	CDS	1364232	1365512	69.8109	0.393878	0.251185	1.56808	0.116863	0.300306
puuE	4-aminobutyrate aminotransferase PuuE	CDS	1365550	1366815	89.8481	-0.183436	0.213283	-0.860059	0.389756	0.629825
pspF	DNA-binding transcriptional dual regulator PspF	CDS	1366935	1367912	99.5107	-0.0455416	0.24151	-0.18857	0.85043	0.937547
pspA	phage shock protein A	CDS	1368079	1368747	895.75	0.679812	0.168744	4.02867	5.6094e-05	0.000826129
pspB	phage shock protein B	CDS	1368801	1369025	173.194	0.28536	0.21999	1.29715	0.19458	0.4197
pspC	phage shock protein C	CDS	1369025	1369384	227.735	0.546647	0.14548	3.75754	0.00017159	0.00218285
pspD	phage shock protein D	CDS	1369393	1369614	151.643	0.605816	0.143551	4.2202	2.44086e-05	0.000407703
pspE	thiosulfate sulfurtransferase PspE	CDS	1369689	1370003	244.894	0.0522402	0.144056	0.362637	0.716876	0.867242
ycjM	glucosylglycerate phosphorylase	CDS	1370216	1371895	9.52935	0.0920624	0.475013	0.19381	0.846325	NA
ycjN	putative ABC transporter periplasmic binding protein YcjN	CDS	1371909	1373201	4.39623	0.521325	0.605438	0.861071	0.389199	NA
ycjO	putative ABC transporter membrane subunit YcjO	CDS	1373222	1374103	7.45683	-0.283733	0.547072	-0.51864	0.604012	NA
ycjP	putative ABC transporter membrane subunit YcjP	CDS	1374090	1374932	9.29944	-0.140211	0.524272	-0.267441	0.78913	NA
ycjQ	D-guloside 3-dehydrogenase	CDS	1374963	1376015	26.9212	0.869346	0.319914	2.71744	0.00657898	0.0396961
ycjR	3-dehydro-D-guloside 4-epimerase	CDS	1376034	1376822	17.3224	-0.409135	0.400691	-1.02107	0.30722	0.551253
ycjS	D-glucoside 3-dehydrogenase	CDS	1376832	1377887	32.2991	0.068901	0.283153	0.243335	0.807746	0.916609
ycjT	kojibiose phosphorylase	CDS	1377884	1380151	57.8367	0.0457211	0.207669	0.220163	0.825744	0.926195
ycjU	beta-phosphoglucomutase	CDS	1380148	1380807	7.33846	-0.27254	0.517936	-0.526205	0.598746	NA
ompG	outer membrane porin G	CDS	1381947	1382852	11.7751	0.628391	0.431586	1.456	0.145392	0.346024
ycjW	DNA-binding transcriptional repressor YcjW	CDS	1382963	1383961	36.2506	0.586059	0.316898	1.84936	0.0644057	0.202172
ycjX	DUF463 domain-containing protein YcjX	CDS	1384117	1385514	561.761	0.158088	0.099171	1.59409	0.110916	0.289919
ycjF	DUF697 domain-containing inner membrane protein YcjF	CDS	1385511	1386572	531.401	0.158582	0.11403	1.39071	0.164313	0.377694
tyrR	DNA-binding transcriptional dual regulator TyrR	CDS	1386720	1388261	1481.84	0.167497	0.101049	1.65759	0.0974007	0.268244
tpx	lipid hydroperoxide peroxidase	CDS	1388305	1388811	2515.55	0.462052	0.087256	5.29536	1.1878e-07	3.53671e-06
ycjG	L-Ala-D/L-Glu epimerase	CDS	1388930	1389895	1042.09	-0.146367	0.100733	-1.45301	0.146221	0.347096
mpaA	murein tripeptide amidase A	CDS	1389870	1390598	720.41	-0.0234863	0.100245	-0.234289	0.81476	0.921135
ymjC	putative uncharacterized protein YmjC	CDS	1390680	1390862	20.9848	-0.0625578	0.371935	-0.168196	0.866429	0.945334
ymjD	uncharacterized protein YmjD	CDS	1390868	1390933	3.83475	-0.438148	0.619391	-0.707386	0.479327	NA
ycjY	putative hydrolase YcjY	CDS	1390933	1391853	84.9517	0.397461	0.208992	1.9018	0.0571972	0.186083
pgrR	DNA-binding transcriptional repressor PgrR	CDS	1391991	1392890	114.076	0.370749	0.180987	2.04848	0.0405127	0.147839
mppA	murein tripeptide ABC transporter periplasmic binding protein	CDS	1393227	1394840	830.247	0.233612	0.131993	1.76989	0.0767455	0.229177
ynaI	small conductance mechanosensitive channel YnaI	CDS	1394891	1395922	81.0146	0.349178	0.21201	1.64699	0.0995603	0.270945
insH4	IS5 transposase and trans-activator	CDS	1396112	1397092	714.98	0.187624	0.0930451	2.01649	0.0437491	0.155237
ynaJ	DUF2534 domain-containing protein YnaJ	CDS	1397365	1397622	2366.44	0.136314	0.0881108	1.54708	0.121845	0.309815
uspE	universal stress protein E	CDS	1397672	1398622	4016.92	-0.198747	0.0668548	-2.97281	0.00295085	0.0215563
fnr	DNA-binding transcriptional dual regulator FNR	CDS	1398774	1399526	4.10357	-0.673252	0.658396	-1.02256	0.306515	NA
ogt	methylated-DNA--[protein]-cysteine S-methyltransferase	CDS	1399721	1400236	0.620387	0.510606	0.612632	0.833463	0.404584	NA
abgT	p-aminobenzoyl glutamate:H(+) symporter	CDS	1400247	1401773	4.73337	-0.136368	0.598738	-0.227759	0.819834	NA
abgB	p-aminobenzoyl-glutamate hydrolase subunit B	CDS	1401810	1403255	1.88098	0.420298	0.684056	0.614421	0.538937	NA
abgA	p-aminobenzoyl-glutamate hydrolase subunit A	CDS	1403255	1404565	0.57303	0.537785	0.628206	0.856064	0.391962	NA
abgR	putative LysR-type DNA-binding transcriptional regulator AbgR	CDS	1404741	1405649	0.874455	-0.0398354	0.657678	-0.0605698	0.951702	NA
mcaS	small regulatory RNA McaS	ncRNA	1405658	1405751	0.21715	-0.213883	0.427254	-0.500598	0.616654	NA
smrA	DNA endonuclease SmrA	CDS	1405979	1406542	0.785009	0.51358	0.636469	0.80692	0.419713	NA
dgcM	diguanylate cyclase DgcM	CDS	1406563	1407795	1.63299	-0.541277	0.684535	-0.790722	0.429106	NA
ynaN	protein YnaN	CDS	1407989	1408036	0	NA	NA	NA	NA	NA
zntB	Zn(2(+)):H(+) symporter	CDS	1408050	1409033	1.04372	0.280002	0.668267	0.418997	0.675219	NA
fnrS	small regulatory RNA FnrS	ncRNA	1409129	1409250	2.77884	-0.282318	0.661485	-0.426795	0.669529	NA
ynaL	protein YnaL	CDS	1409308	1409481	0.163566	-0.091494	0.394378	-0.231996	0.816541	NA
dbpA	ATP-dependent RNA helicase DbpA	CDS	1409511	1410884	1.7583	0.000124645	0.683184	0.000182447	0.999854	NA
ttcA	tRNA cytosine(32) 2-sulfurtransferase TtcA	CDS	1411013	1411948	0.86854	0.6919	0.624759	1.10747	0.268092	NA
intR	putative integrase	CDS	1412000	1413235	0.833134	0.0174646	0.629123	0.0277602	0.977853	NA
xisR	excisionase	CDS	1413237	1413452	0	NA	NA	NA	NA	NA
rcbA	double-strand break reduction protein	CDS	1413531	1413740	0.0724957	0	0.390295	0	1	NA
ralA	small regulatory RNA antitoxin RalA	ncRNA	1413556	1413734	0	NA	NA	NA	NA	NA
ralR	endodeoxyribonuclease toxin RalR	CDS	1413733	1413927	0.184599	-0.0989783	0.408516	-0.242287	0.808557	NA
recT	recombinase RecT	CDS	1413984	1414793	0	NA	NA	NA	NA	NA
recE	exonuclease VIII%2C ds DNA exonuclease%2C 5' --> 3' specific	CDS	1414786	1417386	1.81087	0.15018	0.679672	0.22096	0.825124	NA
racC	protein RacC	CDS	1417488	1417763	0.44845	0.169673	0.534167	0.317639	0.750758	NA
ydaE	zinc-binding protein	CDS	1417838	1418008	0	NA	NA	NA	NA	NA
kilR	inhibitor of FtsZ	CDS	1418008	1418229	0.06605	0	0.390295	0	1	NA
kilS	small RNA KilS	ncRNA	1418405	1418502	0.581949	0.251271	0.390295	0.643799	0.519706	NA
sieB	phage superinfection exclusion protein	CDS	1418671	1419159	0	NA	NA	NA	NA	NA
ydaF	DUF1391 domain-containing protein YdaF	CDS	1419156	1419311	0.0597415	0	0.390295	0	1	NA
ydaG	uncharacterized protein YdaG	CDS	1419322	1419456	0.0701324	0	0.390295	0	1	NA
racR	DNA-binding transcriptional regulator RacR	CDS	1419765	1420241	0.144991	0	0.390295	0	1	NA
ydaS	putative DNA-binding transcriptional regulator YdaS	CDS	1420365	1420661	0.0701324	0	0.390295	0	1	NA
ydaT	DNA binding transcriptional activator YdaT	CDS	1420684	1421106	0.652114	-0.723609	0.625606	-1.15665	0.247414	NA
ydaU	DUF1376 domain-containing protein YdaU	CDS	1421119	1421976	0.629727	0.271273	0.620693	0.437048	0.662077	NA
ydaV	putative ATP-binding protein YdaV	CDS	1421983	1422729	16.4617	0.0851418	0.402048	0.211771	0.832286	0.931161
ydaW	putative uncharacterized protein YdaW	CDS	1422752	1423312	156.292	0.127835	0.159513	0.80141	0.422895	0.663234
rzoR	putative prophage outer membrane lipoprotein RzoR	CDS	1423400	1423585	33.0291	0.0490767	0.317796	0.154428	0.877272	0.949725
trkG	Na(+)-dependent K(+) transporter TrkG	CDS	1423782	1425239	355.702	-0.00368232	0.130087	-0.0283066	0.977418	0.989796
ynaK	ParB-like nuclease domain-containing protein YnaK	CDS	1425377	1425640	15.1822	-0.0553927	0.417112	-0.1328	0.894351	0.954916
ydaY	putative uncharacterized protein YdaY	CDS	1425621	1425980	32.3815	0.168007	0.306973	0.547301	0.584172	0.782642
ynaA	putative prophage tail length tape measure domain-containing protein YnaA	CDS	1426454	1427482	51.7932	0.118734	0.228057	0.520634	0.602622	0.796548
lomR	Rac prophage%3B protein LomR_1	pseudogene	1427389	1427598	11.1656	0.713915	0.447795	1.59429	0.110871	NA
lomR	Rac prophage%3B protein LomR_1	pseudogene	1428796	1428984	13.4542	-0.206869	0.375303	-0.551205	0.581493	0.780596
insH5	IS5 transposase and trans-activator	CDS	1427746	1428726	155.555	0.102888	0.149331	0.688992	0.490828	0.720413
stfR	putative prophage side tail fiber protein StfR	CDS	1429049	1432411	184.958	-0.26712	0.15798	-1.69084	0.0908668	0.255035
tfaR	putative tail fiber assembly protein TfaR	CDS	1432411	1432986	43.14	-0.0456773	0.258778	-0.176511	0.859892	0.942464
pinR	putative site-specific recombinase	CDS	1433084	1433674	49.0427	0.575442	0.279257	2.06062	0.0393396	0.144596
ynaE	uncharacterized protein YnaE	CDS	1433991	1434224	96.5375	0.209365	0.247699	0.84524	0.397977	0.636332
ynaM	protein YnaM	CDS	1434293	1434406	147.579	0.658012	0.279042	2.35811	0.0183681	0.0851857
uspF	universal stress protein F	CDS	1435185	1435619	567.871	-0.0498498	0.163199	-0.305454	0.76002	0.890991
ompN	outer membrane porin N	CDS	1435760	1436893	49.6584	-0.586495	0.243209	-2.41148	0.0158878	0.0766234
micC	small regulatory RNA MicC	ncRNA	1437121	1437231	11.7137	-0.609768	0.454977	-1.34022	0.180174	NA
ydbK	putative pyruvate-flavodoxin oxidoreductase	CDS	1437260	1440784	4732.37	-0.105744	0.0814954	-1.29754	0.194444	0.4197
ydbJ	DUF333 domain-containing protein YdbJ	CDS	1441058	1441324	1370.05	-0.169146	0.158498	-1.06718	0.285891	0.526783
hslJ	lipoprotein implicated in Novobiocin resistance	CDS	1441321	1441743	468.7	0.317822	0.112708	2.81988	0.00480412	0.0313335
ldhA	D-lactate dehydrogenase	CDS	1441854	1442843	1407.72	1.98693	0.137016	14.5015	1.18553e-47	4.87134e-45
ydbH	putative intermembrane phospholipid transport protein YdbH	CDS	1443051	1445690	390.308	0.19163	0.124076	1.54447	0.122475	0.310458
ynbE	putative intermembrane phospholipid transport lipoprotein YnbE	CDS	1445687	1445872	37.9358	-0.25279	0.289638	-0.87278	0.382783	0.625142
ydbL	DUF1318 domain-containing protein YdbL	CDS	1445880	1446206	114.757	-0.12968	0.210017	-0.617473	0.536923	0.750133
feaR	DNA-binding transcriptional activator FeaR	CDS	1446378	1447283	276.559	0.0872866	0.191434	0.455963	0.648417	0.824109
feaB	phenylacetaldehyde dehydrogenase	CDS	1447519	1449018	393.012	-0.229823	0.128124	-1.79375	0.0728527	0.220924
tynA	copper-containing amine oxidase	CDS	1449076	1451349	69.9318	0.099251	0.234841	0.42263	0.672565	0.838716
paaZ	fused 3-oxo-5%2C6-dehydrosuberyl-CoA semialdehyde dehydrogenase and oxepin-CoA hydrolase	CDS	1451597	1453642	72.0753	0.231375	0.180382	1.28269	0.1996	0.426006
paaA	phenylacetyl-CoA 1%2C2-epoxidase%2C monooxygenase subunit	CDS	1453927	1454856	6.31403	0.0434564	0.575971	0.0754489	0.939858	NA
paaB	phenylacetyl-CoA 1%2C2-epoxidase subunit B	CDS	1454868	1455155	4.48591	0.461721	0.609922	0.757016	0.44904	NA
paaC	phenylacetyl-CoA 1%2C2-epoxidase%2C structural subunit	CDS	1455164	1455910	8.01091	-0.391945	0.546272	-0.717491	0.473071	NA
paaD	phenylacetate degradation protein	CDS	1455925	1456422	9.23452	0.27235	0.4638	0.587214	0.55706	NA
paaE	phenylacetyl-CoA 1%2C2-epoxidase%2C reductase subunit	CDS	1456430	1457500	31.9617	-0.0170724	0.275919	-0.0618747	0.950663	0.981722
paaF	putative 2%2C3-dehydroadipyl-CoA hydratase	CDS	1457497	1458264	10.4297	0.575144	0.448843	1.28139	0.200056	NA
paaG	putative ring 1%2C2-epoxyphenylacetyl-CoA isomerase (oxepin-CoA forming)	CDS	1458264	1459052	11.6713	-0.0244239	0.446769	-0.0546677	0.956403	NA
paaH	3-hydroxyadipyl-CoA dehydrogenase	CDS	1459054	1460481	41.0602	-0.0136838	0.259386	-0.0527546	0.957927	0.983866
paaI	phenylacetyl-CoA thioesterase	CDS	1460471	1460893	15.2472	-0.133892	0.361371	-0.370511	0.711002	0.865119
paaJ	beta-ketoadipyl-CoA thiolase	CDS	1460893	1462098	198.806	0.0962002	0.138565	0.694259	0.48752	0.718193
paaK	phenylacetate-CoA ligase	CDS	1462125	1463438	221.818	0.297071	0.145623	2.04	0.0413506	0.150097
paaX	DNA-binding transcriptional repressor PaaX	CDS	1463539	1464489	630.123	-0.0639017	0.115272	-0.554358	0.579334	0.779209
paaY	2-hydroxycyclohepta-1%2C4%2C6-triene-1-carboxyl-CoA thioesterase	CDS	1464471	1465061	518.651	0.174973	0.124929	1.40058	0.161339	0.372909
ynbG	uncharacterized protein YnbG	CDS	1465165	1465230	0.315085	-0.171106	0.51541	-0.33198	0.739905	NA
ydbA	putative outer membrane protein%2C N-terminal fragment	pseudogene	1465392	1467909	291.37	0.0267698	0.160584	0.166702	0.867604	0.945871
ydbA	putative outer membrane protein%2C N-terminal fragment	pseudogene	1469246	1469295	29.6737	-0.190518	0.341003	-0.558698	0.576368	0.777255
ydbA	putative outer membrane protein%2C N-terminal fragment	pseudogene	1470519	1474013	1365.66	0.209118	0.09835	2.12626	0.0334814	0.12991
insD2	IS2 insertion element protein InsB	CDS	1467921	1468826	188.343	-0.00457863	0.144953	-0.031587	0.974801	0.989303
insC2	IS2 insertion element repressor InsA	CDS	1468784	1469149	86.7679	0.0299624	0.203657	0.147122	0.883036	0.95167
insI2	IS30 transposase	CDS	1469358	1470509	120.869	0.0555937	0.190696	0.29153	0.770646	0.895766
pdxI	pyridoxal reductase	CDS	1474221	1475081	402.669	-0.0563406	0.133766	-0.421187	0.673618	0.839011
ydbD	DUF2773 domain-containing protein YdbD	CDS	1475144	1477450	86.0895	0.110603	0.225211	0.49111	0.623349	0.811346
ynbA	CDP-alcohol phosphatidyltransferase domain-containing protein YnbA	CDS	1477621	1478226	6.71034	-0.354368	0.551303	-0.642782	0.520366	NA
ynbB	putative CDP-diglyceride synthase	CDS	1478226	1479122	8.50191	-0.56336	0.576698	-0.976872	0.328633	NA
ynbC	hydrolase/methyltransferase domain-containing protein YnbC	CDS	1479138	1480895	84.9846	-0.155036	0.206343	-0.751352	0.452441	0.691988
ynbD	phosphatase domain-containing protein YnbD	CDS	1480909	1482201	181.383	-0.194532	0.147673	-1.31732	0.187732	0.412951
azoR	FMN dependent NADH:quinone oxidoreductase	CDS	1482255	1482860	23503.9	-0.0523331	0.146591	-0.357001	0.721091	0.869414
hrpA	ATP-dependent 3'->5' RNA helicase HrpA	CDS	1483061	1486963	1432.9	-0.0282851	0.0782756	-0.361353	0.717836	0.867781
ydcF	DUF218 domain-containing protein YdcF	CDS	1487235	1488035	641.121	0.185133	0.0961656	1.92515	0.0542103	0.179493
aldA	aldehyde dehydrogenase A	CDS	1488232	1489671	126.036	-0.11399	0.177409	-0.642524	0.520533	0.738816
cybB	superoxide oxidase	CDS	1490902	1491432	296.285	-0.0125223	0.134746	-0.0929321	0.925958	0.969454
rydC	small regulatory RNA RydC	ncRNA	1491442	1491506	11.4443	-0.53062	0.48015	-1.10511	0.269111	NA
ydcA	protein YdcA	CDS	1491677	1491850	77.7217	0.184886	0.213251	0.866987	0.385949	0.627531
yncP	protein YncP	CDS	1491876	1491944	100.224	-0.224951	0.18602	-1.20928	0.226554	0.458241
hokB	toxin HokB	CDS	1491922	1492071	69.5899	-0.34714	0.227331	-1.52703	0.126755	0.316425
mokB	putative regulatory protein MokB	CDS	1491962	1492129	249.818	-0.206804	0.145035	-1.42589	0.1539	0.360001
sokB	putative small regulatory RNA antitoxin SokB	ncRNA	1492119	1492175	1147.48	-1.33178	0.176063	-7.56422	3.90201e-14	3.08334e-12
trg	methyl-accepting chemotaxis protein Trg	CDS	1492470	1494110	152.764	-0.143114	0.148369	-0.964578	0.334756	0.576252
ydcI	DNA-binding transcriptional dual regulator YdcI	CDS	1494148	1495071	633.4	0.038592	0.106399	0.36271	0.716822	0.867242
ydcJ	DUF1338 domain-containing protein YdcJ	CDS	1495288	1496631	259.573	-0.163278	0.129684	-1.25905	0.208013	0.436602
opgD	glucans biosynthesis protein D	CDS	1496856	1498511	518.523	-0.175471	0.118171	-1.48489	0.137572	0.334092
ydcH	DUF465 domain-containing protein YdcH	CDS	1498651	1498875	53.836	-0.00710736	0.253491	-0.0280379	0.977632	0.989796
rimL	ribosomal-protein-L12-serine N-acetyltransferase	CDS	1498938	1499477	155.378	0.275594	0.178999	1.53964	0.123648	0.312275
ydcK	putative acyltransferase YdcK	CDS	1499469	1500449	1554.94	-0.308642	0.0987413	-3.12576	0.00177346	0.0145743
tehA	tellurite resistance protein	CDS	1500573	1501565	264.138	0.0623926	0.124241	0.50219	0.615534	0.804974
tehB	tellurite methyltransferase	CDS	1501562	1502155	122.731	0.267536	0.176204	1.51833	0.128931	0.320044
ydcL	DUF3313 domain-containing lipoprotein YdcL	CDS	1502457	1503125	1798.33	-0.549752	0.0785082	-7.00247	2.51482e-12	1.66668e-10
insQ	putative RNA-guided DNA endonuclease InsQ	CDS	1503657	1504865	521.377	-0.19258	0.11837	-1.62694	0.10375	0.277546
ydcO	putative transport protein YdcO	CDS	1504905	1506080	133.915	0.14128	0.176942	0.798452	0.424608	0.664893
sutR	DNA-binding transcriptional dual regulator SutR	CDS	1506172	1506708	109.914	0.0475944	0.182969	0.260123	0.794769	0.908908
rlhA	23S rRNA 5-hydroxycytidine C2501 synthase	CDS	1506781	1508742	210.179	-0.0494868	0.141468	-0.349809	0.726482	0.87233
yncJ	DUF2554 domain-containing protein YncJ	CDS	1508834	1509064	293.972	-0.948545	0.122687	-7.73146	1.06323e-14	8.73763e-13
hicA	mRNA interferase toxin HicA	CDS	1509286	1509462	185.436	0.107188	0.15022	0.713541	0.475511	0.709211
hicB	antitoxin of the HicA-HicB toxin-antitoxin system/ DNA-binding transcriptional repressor HicB	CDS	1509508	1509924	202.289	0.196351	0.157487	1.24678	0.21248	0.441842
ydcR	fused putative DNA-binding transcriptional regulator/putative aminotransferase YdcR	CDS	1510003	1511409	215.391	0.18489	0.147553	1.25304	0.210191	0.438894
ydcS	putative ABC transporter periplasmic binding protein/polyhydroxybutyrate synthase	CDS	1511654	1512799	986.36	-0.032823	0.116206	-0.282454	0.777595	0.899786
ydcT	putative ABC transporter ATP-binding protein YdcT	CDS	1512817	1513830	476.581	0.325321	0.152393	2.13474	0.0327819	0.128334
ydcU	putative ABC transporter membrane subunit YdcU	CDS	1513831	1514772	280.59	0.258812	0.144606	1.78978	0.0734892	0.222035
ydcV	putative ABC transporter membrane subunit YdcV	CDS	1514762	1515556	191.954	-0.29203	0.240966	-1.21191	0.225546	0.457663
patD	gamma-aminobutyraldehyde dehydrogenase	CDS	1515578	1517002	616.565	-0.108713	0.161724	-0.672214	0.501448	0.728331
yncL	uncharacterized protein YncL	CDS	1517099	1517194	2198.99	-0.653337	0.183593	-3.55862	0.000372806	0.00421859
ortT	orphan toxin OrtT	CDS	1517389	1517562	44.81	0.329126	0.252424	1.30386	0.192281	0.417151
ydcY	DUF2526 domain-containing protein YdcY	CDS	1517648	1517881	2426.08	0.533379	0.0993231	5.37015	7.86728e-08	2.39457e-06
ydcZ	putative transport protein YdcZ	CDS	1517882	1518331	252.291	0.0965394	0.136378	0.707881	0.479019	0.711345
mnaT	L-amino acid N-acyltransferase	CDS	1518328	1518846	639.827	0.2957	0.102666	2.88022	0.00397399	0.0272373
curA	NADPH-dependent curcumin/dihydrocurcumin reductase	CDS	1519027	1520064	1545.52	-0.425207	0.0989289	-4.2981	1.72267e-05	0.000305106
mcbR	DNA-binding transcriptional dual regulator McbR	CDS	1520262	1520927	318.736	-0.558723	0.173639	-3.21773	0.00129209	0.0116207
pqqU	pyrroloquinoline quinone outer membrane transporter	CDS	1520963	1523065	158.985	0.109019	0.148064	0.736296	0.461551	0.698274
yncE	PQQ-like domain-containing protein YncE	CDS	1523307	1524368	880.739	0.583681	0.135681	4.30188	1.69358e-05	0.000301252
ansP	L-asparagine transporter	CDS	1524481	1525980	92.9893	-0.0503696	0.18463	-0.272813	0.784997	0.903082
[truncated: 3,041 more rows]
