# Supplementary material for: Condensation of the RNA chaperone Hfq is coupled to inhibition of glucose uptake and contributes to the stabilization of regulatory RNAs in nitrogen-starved Escherichia coli
Source: Nucleic Acids Res. 2025 Oct 21;53(19):gkaf1006. doi: 10.1093/nar/gkaf1006 (PMC12539622; doi:10.1093/nar/gkaf1006)
Supplement: gkaf1006_Supplemental_Files [file gkaf1006_supplemental_files.zip › Supplementary Data 2 - RIF-seq_.xlsx]

## Sheet: Legend
Supplementary Data 2: RNA stability analysis of WT and ΔtmaR E. coli at N-24 following treatment with rifampicin by RNA-seq
Legend
Name: Gene name
Product: Description of gene product
Type: Gene type
Start: Genomic start position
End: Genomic end position
Reads X: Raw aligned reads for sample X
Norm X: Aligned reads normalised to ssrS reads for sample X
X 0-15: Fold-change in normalised reads between T=0 and T=15 for strain/replicate X
X 0-60: Fold-change in normalised reads between T=0 and T=60 for strain/replicate X

## Sheet: RIF-seq
Name	Product	Type	Start	End	Reads WT_T_0_R1	Reads WT_T_0_R2	Reads WT_T_0_R3	Reads WT_T_15_R1	Reads WT_T_15_R2	Reads WT_T_15_R3	Reads WT_T_60_R1	Reads WT_T_60_R2	Reads WT_T_60_R3	Reads DtmaR_T_0_R1	Reads DtmaR_T_0_R2	Reads DtmaR_T_0_R3	Reads DtmaR_T_15_R1	Reads DtmaR_T_15_R2	Reads DtmaR_T_15_R3	Reads DtmaR_T_60_R1	Reads DtmaR_T_60_R2	Reads DtmaR_T_60_R3	Norm WT_T_0_R1	Norm WT_T_0_R2	Norm WT_T_0_R3	Norm WT_T_15_R1	Norm WT_T_15_R2	Norm WT_T_15_R3	Norm WT_T_60_R1	Norm WT_T_60_R2	Norm WT_T_60_R3	Norm DtmaR_T_0_R1	Norm DtmaR_T_0_R2	Norm DtmaR_T_0_R3	Norm DtmaR_T_15_R1	Norm DtmaR_T_15_R2	Norm DtmaR_T_15_R3	Norm DtmaR_T_60_R1	Norm DtmaR_T_60_R2	Norm DtmaR_T_60_R3	WT_R1 0-15	WT_R2 0-15	WT_R3 0-15	WT_R1 0-60	WT_R2 0-60	WT_R3 0-60	DtmaR_R1 0-15	DtmaR_R2 0-15	DtmaR_R3 0-15
thrL	thr operon leader peptide	CDS	190	255	2997	2335	2571	811	568	1088	50	30	31	2178	2660	2990	645	940	873	24	20	16	0.00164639	0.00106139	0.00136947	0.000401094	0.000222384	0.00046876	2.29354e-05	1.08147e-05	1.26718e-05	0.00217323	0.00183572	0.00212584	0.000415348	0.000496803	0.000520263	8.74763e-06	8.9757e-06	7.93319e-06	0.243621	0.20952	0.342292	0.0139307	0.0101892	0.00925304	0.19112	0.270631	0.244733
thrA	fused aspartate kinase/homoserine dehydrogenase 1	CDS	337	2799	2010	1965	2183	924	1271	1179	136	157	161	3083	3910	4054	2269	2122	2188	246	196	183	0.00110418	0.000893208	0.0011628	0.00045698	0.000497623	0.000507967	6.23842e-05	5.65971e-05	6.58116e-05	0.00307624	0.00269838	0.00288233	0.00146112	0.00112151	0.00130393	8.96632e-05	8.79619e-05	9.07359e-05	0.413862	0.557119	0.436847	0.0564981	0.0633638	0.0565975	0.47497	0.415623	0.452389
thrB	homoserine kinase	CDS	2801	3733	761	761	844	418	559	482	44	85	84	937	1282	1411	737	754	915	71	88	62	0.000418051	0.000345919	0.000449567	0.000206729	0.00021886	0.000207667	2.01831e-05	3.06417e-05	3.43365e-05	0.000934947	0.000884736	0.0010032	0.000474592	0.0003985	0.000545293	2.58784e-05	3.94931e-05	3.07411e-05	0.494506	0.632692	0.461928	0.048279	0.0885806	0.0763768	0.507613	0.450417	0.543554
thrC	threonine synthase	CDS	3734	5020	696	765	818	430	515	468	62	92	132	853	1158	1109	822	858	818	129	106	70	0.000382344	0.000347738	0.000435718	0.000212664	0.000201633	0.000201636	2.84399e-05	3.31652e-05	5.39574e-05	0.000851131	0.000799161	0.000788481	0.000529327	0.000453465	0.000487486	4.70185e-05	4.75712e-05	3.47077e-05	0.55621	0.579843	0.462767	0.0743829	0.0953742	0.123836	0.621911	0.567427	0.618259
yaaX	DUF2502 domain-containing protein YaaX	CDS	5234	5530	35	40	35	16	12	23	0	2	2	25	18	33	12	26	20	4	0	6	1.92271e-05	1.81824e-05	1.86432e-05	7.91307e-06	4.69825e-06	9.90944e-06	0	7.20982e-07	8.17536e-07	2.49452e-05	1.24222e-05	2.34625e-05	7.72741e-06	1.37414e-05	1.1919e-05	1.45794e-06	0	2.97495e-06	0.411559	0.258396	0.531532	0	0.0396528	0.0438517	0.309775	1.1062	0.508001
yaaA	DNA binding and peroxide stress response protein YaaA	CDS	5683	6459	249	250	228	280	307	287	21	13	32	175	271	219	335	321	257	16	21	12	0.000136787	0.00011364	0.000121447	0.000138479	0.000120197	0.000123653	9.63286e-06	4.68638e-06	1.30806e-05	0.000174617	0.000187023	0.000155705	0.000215723	0.000169653	0.000153159	5.83176e-06	9.42449e-06	5.9499e-06	1.01237	1.0577	1.01816	0.0704224	0.041239	0.107706	1.23541	0.907124	0.983644
yaaJ	putative transporter YaaJ	CDS	6529	7959	206	151	156	93	88	100	39	47	33	122	181	200	79	96	107	23	31	36	0.000113165	6.86384e-05	8.30953e-05	4.59947e-05	3.44539e-05	4.30845e-05	1.78896e-05	1.69431e-05	1.34893e-05	0.000121733	0.000124912	0.000142197	5.08721e-05	5.07374e-05	6.37665e-05	8.38315e-06	1.39123e-05	1.78497e-05	0.406439	0.501962	0.518495	0.158084	0.246846	0.162336	0.4179	0.406185	0.448438
talB	transaldolase B	CDS	8238	9191	1878	1634	1675	1589	1622	1658	392	377	436	1670	2048	2014	2286	2380	2116	370	327	291	0.00103167	0.000742749	0.000892209	0.000785866	0.000635047	0.000714342	0.000179813	0.000135905	0.000178223	0.00166634	0.00141337	0.00143192	0.00147207	0.00125786	0.00126103	0.000134859	0.000146753	0.000144285	0.761742	0.854995	0.800644	0.174293	0.182976	0.199754	0.883415	0.889975	0.880654
mog	molybdopterin adenylyltransferase	CDS	9306	9893	161	194	134	99	109	124	10	12	28	178	229	196	141	174	158	17	17	17	8.84445e-05	8.81844e-05	7.13768e-05	4.89621e-05	4.26758e-05	5.34248e-05	4.58707e-06	4.32589e-06	1.14455e-05	0.00017761	0.000158038	0.000139353	9.0797e-05	9.19615e-05	9.41598e-05	6.19624e-06	7.62935e-06	8.42902e-06	0.553591	0.483938	0.748491	0.0518639	0.0490551	0.160353	0.511216	0.581895	0.675694
satP	acetate/succinate:H(+) symporter	CDS	9928	10494	459	355	357	334	370	342	180	208	225	297	418	363	390	415	358	120	122	120	0.000252149	0.000161368	0.00019016	0.000165185	0.000144863	0.000147349	8.25673e-05	7.49821e-05	9.19728e-05	0.000296349	0.000288471	0.000258087	0.000251141	0.000219333	0.000213349	4.37382e-05	5.47518e-05	5.9499e-05	0.655109	0.897715	0.774867	0.327454	0.464664	0.483659	0.847449	0.760331	0.826657
yaaW	putative enzyme-specific chaperone YaaW	CDS	10643	11356	59	56	63	39	34	47	24	14	20	50	55	48	43	34	24	6	8	8	3.24113e-05	2.54553e-05	3.35577e-05	1.92881e-05	1.33117e-05	2.02497e-05	1.1009e-05	5.04687e-06	8.17536e-06	4.98904e-05	3.79567e-05	3.41272e-05	2.76899e-05	1.79695e-05	1.43028e-05	2.18691e-06	3.59028e-06	3.9666e-06	0.595103	0.522945	0.60343	0.339664	0.198264	0.243621	0.555014	0.473421	0.419101
mbiA	uncharacterized protein MbiA	CDS	10830	11315	0	2	1	0	0	2	0	0	1	2	5	4	4	0	0	2	4	1	0	9.09118e-07	5.32662e-07	0	0	8.61691e-07	0	0	4.08768e-07	1.99562e-06	3.45061e-06	2.84393e-06	2.5758e-06	0	0	7.2897e-07	1.79514e-06	4.95825e-07	0	0	1.61771	0	0	0.767405	1.29073	0	0
yaaI	DUF2541 domain-containing protein YaaI	CDS	11382	11786	3	0	2	4	0	4	0	0	0	1	5	5	3	2	0	1	0	1	1.64803e-06	0	1.06532e-06	1.97827e-06	0	1.72338e-06	0	0	0	9.97809e-07	3.45061e-06	3.55492e-06	1.93185e-06	1.05703e-06	0	3.64485e-07	0	4.95825e-07	1.20038	0	1.61771	0	0	0	1.93609	0.306331	0
dnaK	chaperone protein DnaK	CDS	12163	14079	11011	9828	10388	5686	6749	6549	2448	2841	3271	11460	13835	13529	10849	10052	9313	3056	3049	2562	0.00604884	0.0044674	0.0055333	0.00281211	0.00264238	0.00282161	0.00112292	0.00102416	0.00133708	0.0114349	0.00954783	0.0096189	0.00698622	0.00531262	0.00555007	0.00111387	0.00136835	0.0012703	0.4649	0.591479	0.509932	0.185642	0.229251	0.241643	0.610957	0.556422	0.576996
dnaJ	chaperone protein DnaJ	CDS	14168	15298	2024	1836	1965	1087	1210	1222	545	557	723	1817	2513	2628	1878	2162	1942	649	639	564	0.00111187	0.00083457	0.00104668	0.000537594	0.00047374	0.000526493	0.000249996	0.000200794	0.000295539	0.00181302	0.00173428	0.00186847	0.00120934	0.00114265	0.00115733	0.000236551	0.000286774	0.000279645	0.483503	0.567646	0.503012	0.224842	0.240595	0.282358	0.667031	0.658862	0.619402
insL1	IS186/IS421 family transposase	CDS	15445	16557	260	226	273	188	190	197	66	83	87	205	324	317	236	307	278	77	93	73	0.00014283	0.00010273	0.000145417	9.29785e-05	7.4389e-05	8.48765e-05	3.02747e-05	2.99208e-05	3.55628e-05	0.000204551	0.000223599	0.000225382	0.000151972	0.000162254	0.000165674	2.80653e-05	4.1737e-05	3.61952e-05	0.650975	0.724119	0.583678	0.211964	0.291255	0.244558	0.742957	0.725645	0.73508
mokC	regulatory protein MokC	CDS	16751	16960	57	36	40	28	30	44	3	6	4	36	30	49	31	24	22	2	1	3	3.13127e-05	1.63641e-05	2.13065e-05	1.38479e-05	1.17456e-05	1.89572e-05	1.37612e-06	2.16295e-06	1.63507e-06	3.59211e-05	2.07036e-05	3.48382e-05	1.99625e-05	1.26843e-05	1.31109e-05	7.2897e-07	4.48785e-07	1.48747e-06	0.442245	0.717767	0.889738	0.0439478	0.132176	0.0767405	0.555731	0.612662	0.376336
hokC	small toxic polypeptide HokC	CDS	16751	16903	51	34	30	18	30	38	2	2	2	35	30	48	27	22	16	2	1	3	2.80166e-05	1.5455e-05	1.59799e-05	8.9022e-06	1.17456e-05	1.63721e-05	9.17415e-07	7.20982e-07	8.17536e-07	3.49233e-05	2.07036e-05	3.41272e-05	1.73867e-05	1.16273e-05	9.53517e-06	7.2897e-07	4.48785e-07	1.48747e-06	0.317747	0.759989	1.02455	0.0327454	0.0466504	0.0511604	0.497853	0.561607	0.279401
sokC	small regulatory RNA antitoxin SokC	ncRNA	16952	17010	583	423	430	351	434	353	136	90	122	316	402	387	416	477	474	209	206	135	0.000320268	0.000192278	0.000229045	0.000173593	0.00016992	0.000152088	6.23842e-05	3.24442e-05	4.98697e-05	0.000315308	0.000277429	0.000275151	0.000267883	0.000252101	0.000282479	7.61773e-05	9.24497e-05	6.69363e-05	0.542024	0.883719	0.664012	0.194787	0.168736	0.217729	0.849594	0.908706	1.02664
nhaA	Na(+):H(+) antiporter NhaA	CDS	17489	18655	3646	3058	3243	1413	1609	1365	602	531	640	1777	2432	2323	1203	1386	1213	336	418	338	0.00200291	0.00139004	0.00172742	0.000698823	0.000629957	0.000588104	0.000276142	0.000191421	0.000261611	0.00177311	0.00167838	0.00165162	0.000774673	0.000732521	0.000722885	0.000122467	0.000187592	0.000167589	0.348903	0.453193	0.340451	0.13787	0.137709	0.151446	0.436901	0.436446	0.437684
nhaR	DNA-binding transcriptional activator NhaR	CDS	18715	19620	332	260	300	125	128	150	40	40	70	257	263	296	126	171	167	34	31	36	0.000182383	0.000118185	0.000159799	6.18208e-05	5.01147e-05	6.46268e-05	1.83483e-05	1.44196e-05	2.86138e-05	0.000256437	0.000181502	0.000210451	8.11378e-05	9.03759e-05	9.95234e-05	1.23925e-05	1.39123e-05	1.78497e-05	0.338963	0.424035	0.404426	0.100603	0.122009	0.179061	0.316405	0.497933	0.472905
insB1	IS1 family protein InsB	CDS	19811	20314	8	4	2	5	3	8	2	0	1	3	5	5	5	6	9	1	1	1	4.39476e-06	1.81824e-06	1.06532e-06	2.47283e-06	1.17456e-06	3.44676e-06	9.17415e-07	0	4.08768e-07	2.99343e-06	3.45061e-06	3.55492e-06	3.21975e-06	3.17108e-06	5.36353e-06	3.64485e-07	4.48785e-07	4.95825e-07	0.562678	0.645991	3.23541	0.208752	0	0.383703	1.07561	0.918993	1.50876
insA1	IS1 family protein InsA	CDS	20233	20508	8	4	4	5	3	8	1	1	1	4	8	4	4	6	6	2	1	1	4.39476e-06	1.81824e-06	2.13065e-06	2.47283e-06	1.17456e-06	3.44676e-06	4.58707e-07	3.60491e-07	4.08768e-07	3.99124e-06	5.52097e-06	2.84393e-06	2.5758e-06	3.17108e-06	3.57569e-06	7.2897e-07	4.48785e-07	4.95825e-07	0.562678	0.645991	1.61771	0.104376	0.198264	0.191851	0.645365	0.574371	1.2573
rpsT	30S ribosomal subunit protein S20	CDS	20815	21078	729	646	631	567	641	608	150	98	114	555	833	764	840	867	729	123	98	144	0.000400472	0.000293645	0.00033611	0.000280419	0.000250965	0.000261954	6.88061e-05	3.53281e-05	4.65995e-05	0.000553784	0.000574871	0.000543192	0.000540919	0.000458222	0.000434446	4.48316e-05	4.39809e-05	7.13988e-05	0.700221	0.854654	0.77937	0.171812	0.120309	0.138644	0.976768	0.797086	0.799803
yaaY	DUF2575 domain-containing protein YaaY	CDS	21181	21399	122	104	116	64	66	78	6	15	14	74	126	133	75	92	76	8	14	7	6.70201e-05	4.72741e-05	6.17888e-05	3.16523e-05	2.58404e-05	3.36059e-05	2.75224e-06	5.40737e-06	5.72275e-06	7.38379e-05	8.69553e-05	9.45608e-05	4.82963e-05	4.86233e-05	4.52921e-05	2.91588e-06	6.28299e-06	3.47077e-06	0.47228	0.546607	0.543884	0.041066	0.114383	0.0926179	0.654086	0.559176	0.478973
ribF	bifunctional riboflavin kinase/FMN adenylyltransferase	CDS	21407	22348	973	862	880	546	696	687	84	62	99	926	1130	1164	997	1114	1006	82	102	82	0.000534513	0.00039183	0.000468743	0.000270033	0.000272499	0.000295991	3.85314e-05	2.23504e-05	4.0468e-05	0.000923971	0.000779837	0.000827585	0.000642019	0.000588765	0.000599524	2.98877e-05	4.57761e-05	4.06576e-05	0.505196	0.695452	0.631457	0.072087	0.0570412	0.0863331	0.694847	0.754984	0.724426
ileS	isoleucine--tRNA ligase	CDS	22391	25207	2139	1952	2157	1472	1837	1726	245	253	260	2379	3059	3214	2889	2914	2570	310	272	244	0.00117505	0.000887299	0.00114895	0.000728002	0.000719224	0.000743639	0.000112383	9.12042e-05	0.00010628	0.00237379	0.00211108	0.0022851	0.00186037	0.00154009	0.00153159	0.00011299	0.00012207	0.000120981	0.619551	0.810577	0.647232	0.0956414	0.102789	0.0925013	0.783715	0.729526	0.670249
lspA	lipoprotein signal peptidase	CDS	25207	25701	572	545	610	468	546	497	80	88	142	531	765	747	734	734	668	115	106	83	0.000314225	0.000247735	0.000324924	0.000231457	0.000213771	0.00021413	3.66966e-05	3.17232e-05	5.8045e-05	0.000529836	0.000527943	0.000531105	0.00047266	0.000387929	0.000398093	4.19157e-05	4.75712e-05	4.11534e-05	0.736596	0.862901	0.659016	0.116784	0.128053	0.178642	0.892086	0.734794	0.749557
fkpB	peptidyl-prolyl cis-trans isomerase FkpB	CDS	25826	26275	274	300	312	339	312	306	72	116	115	293	391	376	467	508	414	116	95	95	0.000150521	0.000136368	0.000166191	0.000167658	0.000122155	0.000131839	3.30269e-05	4.1817e-05	4.70083e-05	0.000292358	0.000269838	0.00026733	0.000300725	0.000268485	0.000246723	4.22802e-05	4.26346e-05	4.71033e-05	1.11386	0.895774	0.793298	0.219418	0.306649	0.282858	1.02862	0.994988	0.922914
ispH	4-hydroxy-3-methylbut-2-enyl diphosphate reductase	CDS	26277	27227	346	307	374	318	418	352	84	122	147	300	447	392	520	513	488	129	114	119	0.000190073	0.00013955	0.000199216	0.000157272	0.000163656	0.000151658	3.85314e-05	4.39799e-05	6.00889e-05	0.000299343	0.000308484	0.000278706	0.000334854	0.000271128	0.000290823	4.70185e-05	5.11615e-05	5.90031e-05	0.827429	1.17274	0.761273	0.202719	0.315156	0.301627	1.11863	0.878903	1.04348
rihC	ribonucleoside hydrolase RihC	CDS	27293	28207	16	19	16	9	10	10	9	6	4	6	14	13	19	21	19	4	6	5	8.78952e-06	8.63662e-06	8.5226e-06	4.4511e-06	3.91521e-06	4.30845e-06	4.12837e-06	2.16295e-06	1.63507e-06	5.98685e-06	9.6617e-06	9.24279e-06	1.22351e-05	1.10988e-05	1.1323e-05	1.45794e-06	2.69271e-06	2.47912e-06	0.50641	0.453327	0.505533	0.469692	0.250439	0.191851	2.04366	1.14874	1.22507
dapB	4-hydroxy-tetrahydrodipicolinate reductase	CDS	28374	29195	2867	2476	2707	1891	2180	2590	232	320	350	1100	1591	1610	1160	1190	1148	124	119	97	0.00157497	0.00112549	0.00144192	0.000935226	0.000853516	0.00111589	0.00010642	0.000115357	0.000143069	0.00109759	0.00109798	0.00114468	0.000746983	0.000628932	0.000684149	4.51961e-05	5.34054e-05	4.8095e-05	0.593805	0.758352	0.773893	0.0675695	0.102495	0.0992212	0.680566	0.572806	0.597675
carA	carbamoyl-phosphate synthetase small subunit	CDS	29651	30799	29	38	33	20	23	32	34	18	22	25	42	27	34	28	28	98	84	80	1.5931e-05	1.72732e-05	1.75779e-05	9.89133e-06	9.00498e-06	1.37871e-05	1.55961e-05	6.48884e-06	8.99289e-06	2.49452e-05	2.89851e-05	1.91966e-05	2.18943e-05	1.47984e-05	1.66866e-05	3.57195e-05	3.76979e-05	3.9666e-05	0.620886	0.521326	0.784342	0.978975	0.375659	0.511604	0.877696	0.510552	0.869247
carB	carbamoyl-phosphate synthetase large subunit	CDS	30817	34038	128	87	119	96	98	98	58	119	143	93	111	143	141	133	109	256	256	178	7.03161e-05	3.95466e-05	6.33868e-05	4.74784e-05	3.83691e-05	4.22229e-05	2.6605e-05	4.28984e-05	5.84538e-05	9.27962e-05	7.66035e-05	0.000101671	9.0797e-05	7.02924e-05	6.49584e-05	9.33081e-05	0.000114889	8.82568e-05	0.675213	0.970224	0.666114	0.378363	1.08476	0.922176	0.978456	0.917613	0.63891
caiF	DNA-binding transcriptional activator CaiF	CDS	34300	34695	19	12	20	10	10	9	1	4	5	12	24	17	13	9	18	11	5	8	1.04376e-05	5.45471e-06	1.06532e-05	4.94567e-06	3.91521e-06	3.87761e-06	4.58707e-07	1.44196e-06	2.04384e-06	1.19737e-05	1.65629e-05	1.20867e-05	8.37136e-06	4.75663e-06	1.07271e-05	4.00933e-06	2.24393e-06	3.9666e-06	0.473834	0.717767	0.363984	0.0439478	0.264352	0.191851	0.699145	0.287185	0.887508
caiE	putative transferase CaiE	CDS	34781	35371	27	38	29	18	16	20	6	8	5	24	25	18	19	14	15	4	0	2	1.48323e-05	1.72732e-05	1.54472e-05	8.9022e-06	6.26434e-06	8.61691e-06	2.75224e-06	2.88393e-06	2.04384e-06	2.39474e-05	1.7253e-05	1.27977e-05	1.22351e-05	7.3992e-06	8.93922e-06	1.45794e-06	0	9.91649e-07	0.60019	0.362661	0.55783	0.185557	0.166959	0.132311	0.510914	0.428863	0.698502
caiD	crotonobetainyl-CoA hydratase	CDS	35377	36162	2	3	4	0	8	6	2	0	2	5	4	5	9	0	3	0	7	1	1.09869e-06	1.36368e-06	2.13065e-06	0	3.13217e-06	2.58507e-06	9.17415e-07	0	8.17536e-07	4.98904e-06	2.76049e-06	3.55492e-06	5.79556e-06	0	1.78784e-06	0	3.1415e-06	4.95825e-07	0	2.29686	1.21328	0.835008	0	0.383703	1.16166	0	0.502921
caiC	carnitine--CoA ligase	CDS	36271	37824	56	34	28	30	32	32	15	16	13	57	63	56	43	24	33	14	11	10	3.07633e-05	1.5455e-05	1.49145e-05	1.4837e-05	1.25287e-05	1.37871e-05	6.88061e-06	5.76786e-06	5.31398e-06	5.68751e-05	4.34777e-05	3.98151e-05	2.76899e-05	1.26843e-05	1.96663e-05	5.10279e-06	4.93664e-06	4.95825e-06	0.482295	0.810655	0.924403	0.223663	0.373203	0.356295	0.486854	0.291744	0.493941
caiB	gamma-butyrobetainyl-CoA:carnitine CoA transferase	CDS	37898	39115	21	28	23	32	13	17	5	6	4	18	36	30	32	43	41	4	6	4	1.15362e-05	1.27276e-05	1.22512e-05	1.58261e-05	5.08977e-06	7.32437e-06	2.29354e-06	2.16295e-06	1.63507e-06	1.79606e-05	2.48444e-05	2.13295e-05	2.06064e-05	2.27261e-05	2.44339e-05	1.45794e-06	2.69271e-06	1.9833e-06	1.37186	0.399899	0.597848	0.198811	0.169941	0.133462	1.14732	0.914738	1.14554
caiA	crotonobetainyl-CoA reductase	CDS	39244	40386	106	65	86	55	40	54	20	12	9	92	88	100	42	73	38	16	11	4	5.82306e-05	2.95463e-05	4.5809e-05	2.72012e-05	1.56608e-05	2.32657e-05	9.17415e-06	4.32589e-06	3.67891e-06	9.17984e-05	6.07307e-05	7.10984e-05	2.70459e-05	3.85815e-05	2.2646e-05	5.83176e-06	4.93664e-06	1.9833e-06	0.467129	0.530044	0.507884	0.157549	0.14641	0.0803099	0.294623	0.635289	0.318517
caiT	L-carnitine:gamma-butyrobetaine antiporter	CDS	40417	41931	14	9	8	8	6	7	0	3	0	20	17	10	10	25	11	0	8	4	7.69083e-06	4.09103e-06	4.2613e-06	3.95653e-06	2.34913e-06	3.01592e-06	0	1.08147e-06	0	1.99562e-05	1.17321e-05	7.10984e-06	6.43951e-06	1.32129e-05	6.55543e-06	0	3.59028e-06	1.9833e-06	0.514448	0.574214	0.707746	0	0.264352	0	0.322682	1.12622	0.922023
fixA	putative electron transfer flavoprotein FixA	CDS	42403	43173	2	6	6	5	2	3	0	0	0	5	8	4	1	2	2	0	0	0	1.09869e-06	2.72735e-06	3.19597e-06	2.47283e-06	7.83042e-07	1.29254e-06	0	0	0	4.98904e-06	5.52097e-06	2.84393e-06	6.43951e-07	1.05703e-06	1.1919e-06	0	0	0	2.25071	0.287107	0.404426	0	0	0	0.129073	0.191457	0.419101
fixB	putative electron transfer flavoprotein FixB	CDS	43188	44129	7	5	3	2	0	5	2	2	0	4	1	10	4	3	7	0	2	0	3.84541e-06	2.27279e-06	1.59799e-06	9.89133e-07	0	2.15423e-06	9.17415e-07	7.20982e-07	0	3.99124e-06	6.90122e-07	7.10984e-06	2.5758e-06	1.58554e-06	4.17164e-06	0	8.9757e-07	0	0.257224	0	1.34809	0.238574	0.317223	0	0.645365	2.29748	0.586742
fixC	putative oxidoreductase FixC	CDS	44180	45466	7	4	8	3	5	8	4	9	6	10	11	8	8	8	10	2	0	3	3.84541e-06	1.81824e-06	4.2613e-06	1.4837e-06	1.95761e-06	3.44676e-06	1.83483e-06	3.24442e-06	2.45261e-06	9.97809e-06	7.59134e-06	5.68787e-06	5.15161e-06	4.22811e-06	5.95948e-06	7.2897e-07	0	1.48747e-06	0.385836	1.07665	0.808853	0.477147	1.78438	0.575554	0.516292	0.556965	1.04775
fixX	putative ferredoxin FixX	CDS	45463	45750	8	0	5	0	3	2	2	0	5	4	2	2	2	8	0	1	1	2	4.39476e-06	0	2.66331e-06	0	1.17456e-06	8.61691e-07	9.17415e-07	0	2.04384e-06	3.99124e-06	1.38024e-06	1.42197e-06	1.2879e-06	4.22811e-06	0	3.64485e-07	4.48785e-07	9.91649e-07	0	0	0.323541	0.208752	0	0.767405	0.322682	3.06331	0
yaaU	putative transporter YaaU	CDS	45807	47138	22	24	12	6	16	11	12	13	5	19	10	30	24	28	24	14	1	8	1.20856e-05	1.09094e-05	6.39195e-06	2.9674e-06	6.26434e-06	4.7393e-06	5.50449e-06	4.68638e-06	2.04384e-06	1.89584e-05	6.90122e-06	2.13295e-05	1.54548e-05	1.47984e-05	1.43028e-05	5.10279e-06	4.48785e-07	3.9666e-06	0.245532	0.574214	0.741448	0.455459	0.429572	0.319752	0.815198	2.14432	0.670562
kefF	regulator of KefC-mediated potassium transport and quinone oxidoreductase	CDS	47246	47776	465	388	360	409	362	379	56	62	75	377	442	478	313	318	302	56	66	42	0.000255445	0.000176369	0.000191758	0.000202278	0.000141731	0.00016329	2.56876e-05	2.23504e-05	3.06576e-05	0.000376174	0.000305034	0.00033985	0.000201557	0.000168067	0.000179976	2.04111e-05	2.96198e-05	2.08246e-05	0.791863	0.803604	0.851542	0.10056	0.126726	0.159876	0.535807	0.55098	0.529576
kefC	K(+) : H(+) antiporter KefC	CDS	47769	49631	664	584	561	770	884	794	186	172	218	508	635	696	762	849	835	130	123	99	0.000364765	0.000265462	0.000298824	0.000380816	0.000346105	0.000342091	8.53196e-05	6.20045e-05	8.91114e-05	0.000506887	0.000438227	0.000494845	0.00049069	0.000448708	0.000497617	4.7383e-05	5.52006e-05	4.90866e-05	1.044	1.30378	1.14479	0.233903	0.233572	0.298207	0.968047	1.02392	1.0056
folA	dihydrofolate reductase	CDS	49823	50302	392	356	325	154	136	136	49	42	48	270	300	388	207	141	138	39	32	33	0.000215343	0.000161823	0.000173115	7.61633e-05	5.32469e-05	5.8595e-05	2.24767e-05	1.51406e-05	1.96209e-05	0.000269408	0.000207036	0.000275862	0.000133298	7.45205e-05	8.22409e-05	1.42149e-05	1.43611e-05	1.63622e-05	0.353683	0.329044	0.338474	0.104376	0.0935629	0.11334	0.49478	0.359939	0.298124
apaH	diadenosine tetraphosphatase	CDS	50380	51222	320	274	276	160	200	166	84	94	122	264	291	360	227	220	235	108	67	64	0.00017579	0.000124549	0.000147015	7.91307e-05	7.83042e-05	7.15203e-05	3.85314e-05	3.38862e-05	4.98697e-05	0.000263422	0.000200825	0.000255954	0.000146177	0.000116273	0.000140048	3.93644e-05	3.00686e-05	3.17328e-05	0.450142	0.628701	0.486484	0.21919	0.272071	0.339215	0.554916	0.578976	0.54716
apaG	DUF525 domain-containing protein ApaG	CDS	51229	51606	554	367	472	266	276	260	87	90	130	346	469	491	296	332	314	67	70	55	0.000304337	0.000166823	0.000251417	0.000131555	0.00010806	0.00011202	3.99075e-05	3.24442e-05	5.31398e-05	0.000345242	0.000323667	0.000349093	0.000190609	0.000175467	0.000187128	2.44205e-05	3.1415e-05	2.72704e-05	0.432267	0.647751	0.445555	0.131129	0.194483	0.211362	0.552104	0.542121	0.53604
rsmA	16S rRNA (A(1518)/A(1519))-N(6)-dimethyltransferase	CDS	51609	52430	616	671	605	344	288	403	120	107	128	522	639	674	389	499	395	96	95	80	0.000338396	0.000305009	0.000322261	0.000170131	0.000112758	0.000173631	5.50449e-05	3.85725e-05	5.23223e-05	0.000520856	0.000440988	0.000479203	0.000250497	0.000263729	0.0002354	3.49905e-05	4.26346e-05	3.9666e-05	0.502756	0.369688	0.53879	0.162664	0.126464	0.16236	0.480933	0.598041	0.491231
pdxA	4-hydroxythreonine-4-phosphate dehydrogenase	CDS	52427	53416	284	278	237	209	199	186	88	70	54	238	367	350	310	318	279	84	74	62	0.000156014	0.000126367	0.000126241	0.000103364	7.79127e-05	8.01373e-05	4.03663e-05	2.52344e-05	2.20735e-05	0.000237478	0.000253275	0.000248844	0.000199625	0.000168067	0.00016627	3.06167e-05	3.32101e-05	3.07411e-05	0.662533	0.616557	0.634796	0.258735	0.199691	0.174852	0.840601	0.663578	0.668167
surA	chaperone SurA	CDS	53416	54702	1257	1076	1038	590	665	608	173	164	194	1060	1540	1582	1140	1170	1052	192	180	168	0.000690527	0.000489105	0.000552903	0.000291794	0.000260362	0.000261954	7.93564e-05	5.91205e-05	7.9301e-05	0.00105768	0.00106279	0.00112478	0.000734104	0.000618362	0.000626938	6.99811e-05	8.07813e-05	8.32985e-05	0.422568	0.532322	0.473779	0.114922	0.120875	0.143426	0.694072	0.58183	0.557389
lptD	lipopolysaccharide assembly protein LptD	CDS	54755	57109	1809	1677	1640	816	867	791	106	118	184	1601	2108	2342	1354	1302	1314	153	123	122	0.000993765	0.000762295	0.000873566	0.000403566	0.000339449	0.000340799	4.8623e-05	4.25379e-05	7.52133e-05	0.00159749	0.00145478	0.00166512	0.000871909	0.000688125	0.000783076	5.57662e-05	5.52006e-05	6.04906e-05	0.406098	0.445298	0.390124	0.0489281	0.0558025	0.0860991	0.545799	0.473011	0.470281
djlA	co-chaperone protein DjlA	CDS	57364	58179	328	267	312	174	189	178	35	25	31	239	361	345	278	274	238	26	25	22	0.000180185	0.000121367	0.000166191	8.60546e-05	7.39975e-05	7.66905e-05	1.60548e-05	9.01228e-06	1.26718e-05	0.000238476	0.000249134	0.000245289	0.000179018	0.000144813	0.000141836	9.4766e-06	1.12196e-05	1.09081e-05	0.47759	0.609699	0.461461	0.0891015	0.0742563	0.0762486	0.750675	0.581265	0.578238
yabP	putative uncharacterized protein YabP	CDS	58474	59124	128	158	115	80	65	79	12	10	16	140	188	188	105	98	127	11	10	8	7.03161e-05	7.18203e-05	6.12562e-05	3.95653e-05	2.54489e-05	3.40368e-05	5.50449e-06	3.60491e-06	6.54029e-06	0.000139693	0.000129743	0.000133665	6.76148e-05	5.17944e-05	7.56854e-05	4.00933e-06	4.48785e-06	3.9666e-06	0.562678	0.354341	0.555647	0.078282	0.0501935	0.106769	0.484024	0.399208	0.566232
yabQ	protein YabQ	CDS	59121	59279	19	24	14	6	9	11	2	2	6	18	21	23	12	15	8	1	8	1	1.04376e-05	1.09094e-05	7.45727e-06	2.9674e-06	3.52369e-06	4.7393e-06	9.17415e-07	7.20982e-07	2.45261e-06	1.79606e-05	1.44926e-05	1.63526e-05	7.72741e-06	7.92771e-06	4.76759e-06	3.64485e-07	3.59028e-06	4.95825e-07	0.2843	0.322995	0.635527	0.0878956	0.0660881	0.328888	0.430243	0.54702	0.291549
rluA	23S rRNA pseudouridine(746) and tRNA pseudouridine(32) synthase	CDS	59687	60346	936	767	745	360	470	461	200	155	246	554	718	750	489	514	438	149	150	166	0.000514187	0.000348647	0.000396833	0.000178044	0.000184015	0.00019862	9.17415e-05	5.58761e-05	0.000100557	0.000552786	0.000495507	0.000533238	0.000314892	0.000271656	0.000261025	5.43082e-05	6.73178e-05	8.23069e-05	0.346263	0.527798	0.500512	0.178421	0.160266	0.253398	0.569645	0.548239	0.48951
rapA	RNA polymerase-binding ATPase and RNAP recycling factor	CDS	60358	63264	1212	1117	1159	465	556	494	144	204	207	1059	1332	1410	669	685	678	229	203	158	0.000665806	0.000507742	0.000617356	0.000229974	0.000217686	0.000212838	6.60539e-05	7.35402e-05	8.4615e-05	0.00105668	0.000919242	0.00100249	0.000430803	0.000362032	0.000404053	8.3467e-05	9.11034e-05	7.83403e-05	0.345406	0.428733	0.344757	0.0992089	0.144838	0.13706	0.407695	0.393838	0.403051
polB	DNA polymerase II	CDS	63429	65780	1721	1444	1472	557	540	564	207	254	281	922	1276	1367	495	587	646	119	143	167	0.000945423	0.000656383	0.000784079	0.000275474	0.000211421	0.000242997	9.49524e-05	9.15647e-05	0.000114864	0.00091998	0.000880595	0.000971915	0.000318756	0.000310238	0.000384983	4.33737e-05	6.41763e-05	8.28027e-05	0.291376	0.322101	0.309914	0.100434	0.139499	0.146495	0.346481	0.352305	0.396107
araD	L-ribulose-5-phosphate 4-epimerase AraD	CDS	65855	66550	10	6	10	2	7	5	1	13	0	5	10	4	15	11	5	1	3	1	5.49345e-06	2.72735e-06	5.32662e-06	9.89133e-07	2.74065e-06	2.15423e-06	4.58707e-07	4.68638e-06	0	4.98904e-06	6.90122e-06	2.84393e-06	9.65926e-06	5.81366e-06	2.97974e-06	3.64485e-07	1.34636e-06	4.95825e-07	0.180057	1.00487	0.404426	0.0835008	1.71829	0	1.93609	0.84241	1.04775
araA	L-arabinose isomerase	CDS	66835	68337	53	33	35	32	24	17	14	3	11	29	40	54	24	28	28	10	3	6	2.91153e-05	1.50004e-05	1.86432e-05	1.58261e-05	9.39651e-06	7.32437e-06	6.4219e-06	1.08147e-06	4.49645e-06	2.89365e-05	2.76049e-05	3.83931e-05	1.54548e-05	1.47984e-05	1.66866e-05	3.64485e-06	1.34636e-06	2.97495e-06	0.543568	0.626415	0.392871	0.220568	0.0720961	0.241185	0.534095	0.536079	0.434623
araB	ribulokinase	CDS	68348	70048	34	32	27	21	20	10	8	8	5	28	31	34	9	21	24	2	6	12	1.86777e-05	1.45459e-05	1.43819e-05	1.03859e-05	7.83042e-06	4.30845e-06	3.66966e-06	2.88393e-06	2.04384e-06	2.79386e-05	2.13938e-05	2.41734e-05	5.79556e-06	1.10988e-05	1.43028e-05	7.2897e-07	2.69271e-06	5.9499e-06	0.556058	0.538326	0.299575	0.196472	0.198264	0.142112	0.207439	0.518786	0.591672
araC	DNA-binding transcriptional dual regulator AraC	CDS	70387	71265	335	273	290	132	149	181	22	20	57	273	327	396	218	278	266	31	36	23	0.000184031	0.000124095	0.000154472	6.52828e-05	5.83366e-05	7.7983e-05	1.00916e-05	7.20982e-06	2.32998e-05	0.000272402	0.00022567	0.00028155	0.000140381	0.000146927	0.000158522	1.1299e-05	1.61563e-05	1.1404e-05	0.354739	0.470098	0.504836	0.0548363	0.0580994	0.150835	0.515346	0.651071	0.563035
yabI	DedA family protein YabI	CDS	71351	72115	646	648	592	401	456	431	132	133	163	421	612	606	394	525	455	85	94	113	0.000354877	0.000294554	0.000315336	0.000198321	0.000178534	0.000185694	6.05494e-05	4.79453e-05	6.66292e-05	0.000420078	0.000422354	0.000430856	0.000253717	0.00027747	0.000271156	3.09812e-05	4.21858e-05	5.60282e-05	0.558845	0.606115	0.588878	0.170621	0.162772	0.211296	0.603976	0.65696	0.629343
thiQ	thiamine ABC transporter ATP binding subunit	CDS	72229	72927	36	29	30	22	49	36	24	30	18	25	36	30	42	40	42	24	42	23	1.97764e-05	1.31822e-05	1.59799e-05	1.08805e-05	1.91845e-05	1.55104e-05	1.1009e-05	1.08147e-05	7.35782e-06	2.49452e-05	2.48444e-05	2.13295e-05	2.70459e-05	2.11406e-05	2.50298e-05	8.74763e-06	1.8849e-05	1.1404e-05	0.550174	1.45534	0.970623	0.556672	0.820404	0.460443	1.08421	0.850919	1.17348
thiP	thiamine ABC transporter membrane subunit	CDS	72911	74521	98	80	74	91	108	105	62	58	54	78	99	100	213	147	149	46	54	58	5.38358e-05	3.63647e-05	3.9417e-05	4.50056e-05	4.22843e-05	4.52388e-05	2.84399e-05	2.09085e-05	2.20735e-05	7.78291e-05	6.8322e-05	7.10984e-05	0.000137161	7.76916e-05	8.87963e-05	1.67663e-05	2.42344e-05	2.87578e-05	0.835978	1.16278	1.1477	0.52827	0.574966	0.559998	1.76234	1.13714	1.24892
thiB	thiamine ABC transporter periplasmic binding protein	CDS	74497	75480	108	101	104	129	150	124	50	68	55	145	224	166	230	222	160	42	60	46	5.93292e-05	4.59104e-05	5.53969e-05	6.37991e-05	5.87282e-05	5.34248e-05	2.29354e-05	2.45134e-05	2.24822e-05	0.000144682	0.000154587	0.000118023	0.000148109	0.00011733	9.53517e-05	1.53084e-05	2.69271e-05	2.28079e-05	1.07534	1.27919	0.964401	0.386578	0.533939	0.405839	1.02368	0.75899	0.807906
sroA	small RNA SroA	ncRNA	75516	75608	54	38	36	42	42	32	20	15	12	46	52	30	67	60	48	28	30	22	2.96646e-05	1.72732e-05	1.91758e-05	2.07718e-05	1.64439e-05	1.37871e-05	9.17415e-06	5.40737e-06	4.90521e-06	4.58992e-05	3.58863e-05	2.13295e-05	4.31447e-05	3.17108e-05	2.86055e-05	1.02056e-05	1.34636e-05	1.09081e-05	0.700221	0.951986	0.71898	0.309262	0.313049	0.255802	0.939988	0.883647	1.34112
sgrR	DNA-binding transcriptional dual regulator SgrR	CDS	75644	77299	52	56	52	35	23	42	16	4	21	44	85	78	57	79	53	8	11	11	2.85659e-05	2.54553e-05	2.76984e-05	1.73098e-05	9.00498e-06	1.80955e-05	7.33932e-06	1.44196e-06	8.58413e-06	4.39036e-05	5.86603e-05	5.54567e-05	3.67052e-05	4.17526e-05	3.15853e-05	2.91588e-06	4.93664e-06	5.45407e-06	0.605961	0.353757	0.653304	0.256926	0.0566469	0.309914	0.836041	0.711769	0.569548
sgrS	small regulatory RNA SgrS	ncRNA	77367	77593	196	158	164	176	202	188	100	155	135	176	232	254	191	224	233	134	132	121	0.000107672	7.18203e-05	8.73566e-05	8.70437e-05	7.90873e-05	8.09989e-05	4.58707e-05	5.58761e-05	5.51837e-05	0.000175614	0.000160108	0.00018059	0.000122995	0.000118387	0.000138856	4.8841e-05	5.92396e-05	5.99948e-05	0.808419	1.10118	0.927222	0.426024	0.777999	0.631706	0.700367	0.73942	0.768902
sgrT	PtsG glucose transporter inhibitor	CDS	77388	77519	114	96	86	110	98	106	66	84	76	82	125	140	96	110	118	85	65	61	6.26253e-05	4.36377e-05	4.5809e-05	5.44023e-05	3.83691e-05	4.56696e-05	3.02747e-05	3.02812e-05	3.10664e-05	8.18203e-05	8.62652e-05	9.95377e-05	6.18193e-05	5.81366e-05	7.03219e-05	3.09812e-05	2.9171e-05	3.02453e-05	0.868696	0.879265	0.996958	0.483426	0.693925	0.678172	0.755549	0.673928	0.706485
setA	sugar exporter SetA	CDS	77621	78799	386	320	362	208	275	256	35	32	58	277	377	360	288	329	284	25	27	26	0.000212047	0.000145459	0.000192824	0.00010287	0.000107668	0.000110296	1.60548e-05	1.15357e-05	2.37085e-05	0.000276393	0.000260176	0.000255954	0.000185458	0.000173881	0.000169249	9.11212e-06	1.21172e-05	1.28914e-05	0.485127	0.740198	0.572006	0.0757132	0.0793057	0.122954	0.670993	0.668322	0.661249
leuD	3-isopropylmalate dehydratase subunit LeuD	CDS	78848	79453	1935	1766	1804	1252	1390	1523	312	260	376	2147	2902	2727	2278	2114	2224	290	256	228	0.00106298	0.000802751	0.000960923	0.000619197	0.000544214	0.000656178	0.000143117	9.37277e-05	0.000153697	0.0021423	0.00200273	0.00193885	0.00146692	0.00111728	0.00132539	0.000105701	0.000114889	0.000113048	0.58251	0.677937	0.682862	0.134637	0.116758	0.159947	0.684742	0.557877	0.683595
leuC	3-isopropylmalate dehydratase subunit LeuC	CDS	79464	80864	1614	1398	1537	916	1224	1085	178	196	226	1797	2595	2340	1987	1905	1692	164	216	186	0.000886643	0.000635473	0.000818702	0.000453023	0.000479222	0.000467467	8.16499e-05	7.06562e-05	9.23815e-05	0.00179306	0.00179087	0.0016637	0.00127953	0.00100682	0.00100834	5.97755e-05	9.69376e-05	9.22234e-05	0.510942	0.754118	0.570986	0.0920889	0.111187	0.112839	0.7136	0.562197	0.606085
leuB	3-isopropylmalate dehydrogenase	CDS	80867	81958	1266	1130	1159	754	801	841	128	150	194	1578	2129	2090	1581	1509	1274	187	163	141	0.000695471	0.000513652	0.000617356	0.000372903	0.000313608	0.000362341	5.87145e-05	5.40737e-05	7.9301e-05	0.00157454	0.00146927	0.00148596	0.00101809	0.000797528	0.000759238	6.81586e-05	7.3152e-05	6.99113e-05	0.536188	0.610547	0.586924	0.0844242	0.105273	0.128453	0.646592	0.542806	0.510943
leuA	2-isopropylmalate synthase	CDS	81958	83529	1803	1818	1931	918	1086	1074	106	140	154	2459	2975	3116	1915	1820	1669	153	162	126	0.000990469	0.000826388	0.00102857	0.000454012	0.000425192	0.000462728	4.8623e-05	5.04687e-05	6.29503e-05	0.00245361	0.00205311	0.00221543	0.00123317	0.000961896	0.000994638	5.57662e-05	7.27032e-05	6.24739e-05	0.458381	0.514518	0.449875	0.0490909	0.0610715	0.0612017	0.502592	0.468506	0.44896
leuL	leu operon leader peptide	CDS	83622	83708	900	824	814	270	226	323	17	7	15	722	903	849	216	345	316	8	11	16	0.00049441	0.000374557	0.000433587	0.000133533	8.84838e-05	0.000139163	7.79803e-06	2.52344e-06	6.13152e-06	0.000720418	0.00062318	0.000603625	0.000139093	0.000182337	0.00018832	2.91588e-06	4.93664e-06	7.93319e-06	0.270085	0.236236	0.320958	0.0157724	0.00673713	0.0141414	0.193073	0.292592	0.311981
leuO	DNA-binding transcriptional dual regulator LeuO	CDS	84368	85312	54	39	53	37	36	37	22	9	14	36	51	47	46	41	35	11	5	6	2.96646e-05	1.77278e-05	2.82311e-05	1.8299e-05	1.40948e-05	1.59413e-05	1.00916e-05	3.24442e-06	5.72275e-06	3.59211e-05	3.51962e-05	3.34162e-05	2.96217e-05	2.16691e-05	2.08582e-05	4.00933e-06	2.24393e-06	2.97495e-06	0.616862	0.795065	0.564671	0.340188	0.183013	0.202711	0.824633	0.615665	0.624193
yabR	protein YabR	CDS	85467	85511	0	2	0	0	0	0	0	0	0	0	0	1	0	0	0	0	0	0	0	9.09118e-07	0	0	0	0	0	0	0	0	0	7.10984e-07	0	0	0	0	0	0	0	0	0	0	0	0	0	0	0
ilvI	acetolactate synthase/acetohydroxybutanoate synthase%2C catalytic subunit	CDS	85630	87354	854	796	835	510	552	613	62	78	89	868	1148	1144	845	929	785	74	73	72	0.000469141	0.000361829	0.000444773	0.000252229	0.00021612	0.000264108	2.84399e-05	2.81183e-05	3.63803e-05	0.000866098	0.00079226	0.000813365	0.000544138	0.00049099	0.000467819	2.69719e-05	3.27613e-05	3.56994e-05	0.537641	0.597298	0.593805	0.0606212	0.0777116	0.0817953	0.628264	0.619733	0.575165
ilvH	acetolactate synthase/acetohydroxybutanoate synthase%2C regulatory subunit	CDS	87357	87848	389	310	348	254	239	256	22	40	40	290	445	411	350	343	360	44	48	56	0.000213695	0.000140913	0.000185366	0.00012562	9.35735e-05	0.000110296	1.00916e-05	1.44196e-05	1.63507e-05	0.000289365	0.000307104	0.000292214	0.000225383	0.00018128	0.000214541	1.60373e-05	2.15417e-05	2.77662e-05	0.587846	0.664051	0.595018	0.0472241	0.10233	0.0882075	0.778889	0.59029	0.734192
cra	DNA-binding transcriptional regulator Cra	CDS	88028	89032	392	416	364	278	318	372	53	60	55	367	497	491	407	452	431	36	50	41	0.000215343	0.000189096	0.000193889	0.00013749	0.000124504	0.000160275	2.43115e-05	2.16295e-05	2.24822e-05	0.000366196	0.00034299	0.000349093	0.000262088	0.000238888	0.000256854	1.31215e-05	2.24393e-05	2.03288e-05	0.638467	0.658414	0.82663	0.112896	0.114383	0.115954	0.715704	0.696487	0.735774
mraZ	DNA-binding transcriptional repressor MraZ	CDS	89634	90092	4570	3465	3518	2129	2350	2518	286	293	388	3300	4057	4115	2836	3193	2934	236	248	254	0.00251051	0.00157505	0.00187391	0.00105293	0.000920074	0.00108487	0.00013119	0.000105624	0.000158602	0.00329277	0.00279982	0.0029257	0.00182624	0.00168755	0.00174851	8.60184e-05	0.000111299	0.000125939	0.41941	0.584157	0.578934	0.0522565	0.0670608	0.0846371	0.554623	0.602733	0.597639
rsmH	16S rRNA m(4)C1402 methyltransferase	CDS	90094	91035	2938	2679	2496	1842	2181	2089	291	320	340	2255	2966	2935	2287	2608	2276	212	217	162	0.00161398	0.00121776	0.00132953	0.000910992	0.000853907	0.000900036	0.000133484	0.000115357	0.000138981	0.00225006	0.0020469	0.00208674	0.00147272	0.00137836	0.00135638	7.72708e-05	9.73864e-05	8.03236e-05	0.56444	0.70121	0.676961	0.082705	0.0947287	0.104534	0.654523	0.673391	0.65
ftsL	cell division protein FtsL	CDS	91032	91397	645	528	580	438	546	492	64	84	112	565	759	743	580	675	600	67	92	47	0.000354327	0.000240007	0.000308944	0.00021662	0.000213771	0.000211976	2.93573e-05	3.02812e-05	4.5782e-05	0.000563762	0.000523802	0.000528261	0.000373491	0.000356747	0.000357569	2.44205e-05	4.12882e-05	2.33038e-05	0.611356	0.890684	0.68613	0.0828535	0.126168	0.148189	0.662498	0.681072	0.676879
ftsI	peptidoglycan DD-transpeptidase FtsI	CDS	91413	93179	1216	1173	979	998	997	1008	440	418	412	984	1362	1388	1136	1239	1179	435	372	326	0.000668003	0.000533198	0.000521476	0.000493578	0.000390347	0.000434292	0.000201831	0.000150685	0.000168412	0.000981844	0.000939946	0.000986845	0.000731528	0.000654829	0.000702623	0.000158551	0.000166948	0.000161639	0.738885	0.732086	0.832813	0.302141	0.282607	0.322953	0.745055	0.696667	0.711989
ftsO	small regulatory RNA FtsO	ncRNA	92485	92658	614	572	466	623	578	589	360	338	294	409	590	572	535	580	524	334	269	250	0.000337298	0.000260008	0.000248221	0.000308115	0.000226299	0.000253768	0.000165135	0.000121846	0.000120178	0.000408104	0.000407172	0.000406683	0.000344514	0.000306538	0.000312277	0.000121738	0.000120723	0.000123956	0.913481	0.870356	1.02235	0.489581	0.468625	0.484157	0.844181	0.752847	0.767864
murE	UDP-N-acetylmuramoyl-L-alanyl-D-glutamate--2%2C6-diaminopimelate ligase	CDS	93166	94653	581	607	512	366	415	377	89	94	132	568	823	881	626	704	680	94	123	86	0.000319169	0.000275917	0.000272723	0.000181011	0.000162481	0.000162429	4.0825e-05	3.38862e-05	5.39574e-05	0.000566755	0.00056797	0.000626377	0.000403113	0.000372074	0.000405245	3.42616e-05	5.52006e-05	4.26409e-05	0.567133	0.588877	0.595581	0.12791	0.122813	0.197847	0.711265	0.655094	0.646967
murF	UDP-N-acetylmuramoyl-tripeptide--D-alanyl-D-alanine ligase	CDS	94650	96008	380	356	337	230	282	275	60	48	88	338	500	559	339	480	382	38	85	58	0.000208751	0.000161823	0.000179507	0.00011375	0.000110409	0.000118482	2.75224e-05	1.73036e-05	3.59716e-05	0.000337259	0.000345061	0.00039744	0.000218299	0.000253687	0.000227652	1.38504e-05	3.81467e-05	2.87578e-05	0.544909	0.682282	0.660043	0.131843	0.106929	0.200391	0.647274	0.735194	0.572797
mraY	phospho-N-acetylmuramoyl-pentapeptide-transferase	CDS	96002	97084	353	301	298	252	288	216	67	74	75	266	378	474	338	430	390	75	72	60	0.000193919	0.000136822	0.000158733	0.000124631	0.000112758	9.30626e-05	3.07334e-05	2.66763e-05	3.06576e-05	0.000265417	0.000260866	0.000337006	0.000217655	0.000227261	0.00023242	2.73364e-05	3.23125e-05	2.97495e-05	0.642696	0.824121	0.586283	0.158486	0.194971	0.193139	0.82005	0.871179	0.68966
murD	UDP-N-acetylmuramoyl-L-alanine--D-glutamate ligase	CDS	97087	98403	362	368	334	239	267	279	65	102	84	326	400	514	410	460	470	100	104	63	0.000198863	0.000167278	0.000177909	0.000118201	0.000104536	0.000120206	2.9816e-05	3.67701e-05	3.43365e-05	0.000325286	0.000276049	0.000365446	0.00026402	0.000243116	0.000280096	3.64485e-05	4.66736e-05	3.1237e-05	0.594387	0.624926	0.675659	0.149932	0.219815	0.193	0.811655	0.880702	0.76645
ftsW	peptidoglycan glycosyltransferase FtsW	CDS	98403	99647	349	284	285	263	332	293	54	97	122	266	326	370	339	455	330	62	82	66	0.000191721	0.000129095	0.000151809	0.000130071	0.000129985	0.000126238	2.47702e-05	3.49676e-05	4.98697e-05	0.000265417	0.00022498	0.000263064	0.000218299	0.000240474	0.000196663	2.25981e-05	3.68004e-05	3.27244e-05	0.678438	1.0069	0.831557	0.129199	0.270868	0.328503	0.822476	1.06887	0.747586
murG	N-acetylglucosaminyl transferase	CDS	99644	100711	378	244	274	236	321	262	76	82	96	248	375	343	318	401	322	72	90	65	0.000207652	0.000110912	0.000145949	0.000116718	0.000125678	0.000112882	3.48618e-05	2.95603e-05	3.92417e-05	0.000247457	0.000258796	0.000243867	0.000204776	0.000211934	0.000191895	2.62429e-05	4.03907e-05	3.22286e-05	0.562082	1.13313	0.773429	0.167885	0.266519	0.268872	0.827524	0.818925	0.786884
murC	UDP-N-acetylmuramate--L-alanine ligase	CDS	100765	102240	357	331	340	300	315	335	130	120	136	316	443	448	501	475	530	146	169	104	0.000196116	0.000150459	0.000181105	0.00014837	0.000123329	0.000144333	5.9632e-05	4.32589e-05	5.55924e-05	0.000315308	0.000305724	0.000318521	0.000322619	0.000251044	0.000315853	5.32148e-05	7.58447e-05	5.15658e-05	0.756542	0.819686	0.796958	0.304065	0.287513	0.306962	1.02319	0.821147	0.991623
ddlB	D-alanine--D-alanine ligase B	CDS	102233	103153	449	426	448	360	358	327	94	113	116	367	550	536	414	520	450	86	120	82	0.000246656	0.000193642	0.000238633	0.000178044	0.000140165	0.000140886	4.31185e-05	4.07355e-05	4.74171e-05	0.000366196	0.000379567	0.000381087	0.000266596	0.000274827	0.000268177	3.13457e-05	5.38542e-05	4.06576e-05	0.721832	0.723833	0.59039	0.174812	0.210365	0.198703	0.728014	0.724055	0.703715
ftsQ	cell division protein FtsQ	CDS	103155	103985	842	644	690	523	590	574	142	181	206	570	809	806	735	753	707	128	124	144	0.000462548	0.000292736	0.000367537	0.000258658	0.000230997	0.000247305	6.51364e-05	6.52489e-05	8.42062e-05	0.000568751	0.000558308	0.000573053	0.000473304	0.000397971	0.000421335	4.6654e-05	5.56494e-05	7.13988e-05	0.559203	0.789098	0.672872	0.140821	0.222893	0.229109	0.832181	0.712816	0.735247
ftsA	cell division protein FtsA	CDS	103982	105244	1591	1357	1447	900	1126	1118	226	224	272	1326	1796	1696	1394	1588	1418	187	252	194	0.000874008	0.000616836	0.000770762	0.00044511	0.000440853	0.000481685	0.000103668	8.075e-05	0.000111185	0.00132309	0.00123946	0.00120583	0.000897667	0.00083928	0.000845055	6.81586e-05	0.000113094	9.619e-05	0.509275	0.7147	0.624946	0.118612	0.13091	0.144253	0.67846	0.677135	0.700808
stfZ	small antisense RNA StfZ	ncRNA	104948	105499	6	9	10	3	7	5	6	3	2	7	8	7	8	2	2	2	3	1	3.29607e-06	4.09103e-06	5.32662e-06	1.4837e-06	2.74065e-06	2.15423e-06	2.75224e-06	1.08147e-06	8.17536e-07	6.98466e-06	5.52097e-06	4.97689e-06	5.15161e-06	1.05703e-06	1.1919e-06	7.2897e-07	1.34636e-06	4.95825e-07	0.450142	0.669916	0.404426	0.835008	0.264352	0.153481	0.73756	0.191457	0.239486
ftsZ	cell division protein FtsZ	CDS	105305	106456	2013	1889	2070	1373	1754	1524	260	384	395	2015	2680	2597	2438	2276	2143	284	339	281	0.00110583	0.000858662	0.00110261	0.00067904	0.000686728	0.000656608	0.000119264	0.000138429	0.000161463	0.00201058	0.00184953	0.00184642	0.00156995	0.0012029	0.00127712	0.000103514	0.000152138	0.000139327	0.614054	0.799765	0.595503	0.10785	0.161214	0.146437	0.780843	0.650382	0.69167
lpxC	UDP-3-O-acyl-N-acetylglucosamine deacetylase	CDS	106557	107474	20269	17690	18520	18546	18899	19462	8073	9056	10352	17418	19758	19539	24874	21703	20536	8782	6824	6089	0.0111347	0.00804115	0.00986491	0.00917223	0.00739936	0.00838511	0.00370314	0.00326461	0.00423157	0.0173798	0.0136354	0.0138919	0.0160176	0.0114703	0.0122384	0.00320091	0.00306251	0.00301908	0.823754	0.920187	0.849994	0.332578	0.405988	0.428951	0.921622	0.841216	0.880973
secM	SecA translation regulator	CDS	107705	108217	416	397	322	213	270	240	35	32	42	395	514	488	360	413	345	53	52	30	0.000228527	0.00018046	0.000171517	0.000105343	0.000105711	0.000103403	1.60548e-05	1.15357e-05	1.71683e-05	0.000394134	0.000354723	0.00034696	0.000231822	0.000218276	0.000205602	1.93177e-05	2.33368e-05	1.48747e-05	0.460963	0.585785	0.602872	0.0702531	0.063924	0.100096	0.588181	0.615344	0.592582
secA	protein translocation ATPase	CDS	108279	110984	1216	1039	1075	768	915	872	158	133	159	1100	1481	1479	1276	1280	1213	144	130	98	0.000668003	0.000472287	0.000572612	0.000379827	0.000358242	0.000375697	7.24758e-05	4.79453e-05	6.49941e-05	0.00109759	0.00102207	0.00105154	0.000821681	0.000676498	0.000722885	5.24858e-05	5.83421e-05	4.85908e-05	0.568601	0.758526	0.656111	0.108496	0.101517	0.113505	0.748623	0.66189	0.687451
mutT	8-oxo-dGTP diphosphatase	CDS	111044	111433	49	54	53	43	54	37	5	12	15	37	46	72	40	54	49	2	6	10	2.69179e-05	2.45462e-05	2.82311e-05	2.12664e-05	2.11421e-05	1.59413e-05	2.29354e-06	4.32589e-06	6.13152e-06	3.69189e-05	3.17456e-05	5.11908e-05	2.5758e-05	2.85398e-05	2.92015e-05	7.2897e-07	2.69271e-06	4.95825e-06	0.790046	0.861321	0.564671	0.0852049	0.176235	0.21719	0.697692	0.899015	0.570443
yacG	DNA gyrase inhibitor YacG	CDS	111649	111846	179	164	206	118	132	116	48	18	32	166	200	228	148	192	148	34	26	32	9.83327e-05	7.45477e-05	0.000109728	5.83589e-05	5.16808e-05	4.99781e-05	2.2018e-05	6.48884e-06	1.30806e-05	0.000165636	0.000138024	0.000162104	9.53047e-05	0.000101475	8.82003e-05	1.23925e-05	1.16684e-05	1.58664e-05	0.593484	0.693258	0.455471	0.223913	0.0870428	0.119209	0.575385	0.735194	0.544096
zapD	cell division factor ZapD	CDS	111856	112599	308	324	324	160	155	151	46	41	61	279	395	392	248	229	252	44	42	52	0.000169198	0.000147277	0.000172583	7.91307e-05	6.06858e-05	6.50577e-05	2.11005e-05	1.47801e-05	2.49348e-05	0.000278389	0.000272598	0.000278706	0.0001597	0.00012103	0.000150179	1.60373e-05	1.8849e-05	2.57829e-05	0.46768	0.412052	0.376965	0.124709	0.100356	0.144481	0.573658	0.443986	0.538844
coaE	dephospho-CoA kinase	CDS	112599	113219	343	317	370	127	145	190	30	38	36	324	392	390	192	249	208	40	28	30	0.000188425	0.000144095	0.000197085	6.281e-05	5.67706e-05	8.18606e-05	1.37612e-05	1.36987e-05	1.47156e-05	0.00032329	0.000270528	0.000277284	0.000123639	0.0001316	0.000123957	1.45794e-05	1.2566e-05	1.48747e-05	0.333341	0.39398	0.415357	0.0730328	0.0950668	0.0746665	0.382438	0.486457	0.447041
yacM	protein YacM	CDS	113244	113288	0	0	0	0	0	0	0	0	0	0	0	0	1	0	0	0	0	0	0	0	0	0	0	0	0	0	0	0	0	0	6.43951e-07	0	0	0	0	0	0	0	0	0	0	0	0	0	0
guaC	GMP reductase	CDS	113444	114487	372	311	316	606	544	503	235	272	260	391	369	390	945	783	689	247	261	219	0.000204356	0.000141368	0.000168321	0.000299707	0.000212987	0.000216715	0.000107796	9.80536e-05	0.00010628	0.000390143	0.000254655	0.000277284	0.000608533	0.000413827	0.000410608	9.00277e-05	0.000117133	0.000108586	1.46659	1.50662	1.28751	0.527492	0.693606	0.631409	1.55977	1.62505	1.48082
hofC	inner membrane protein HofC	CDS	114522	115724	28	32	28	28	26	20	8	2	5	25	29	24	30	26	37	2	5	4	1.53817e-05	1.45459e-05	1.49145e-05	1.38479e-05	1.01795e-05	8.61691e-06	3.66966e-06	7.20982e-07	2.04384e-06	2.49452e-05	2.00135e-05	1.70636e-05	1.93185e-05	1.37414e-05	2.20501e-05	7.2897e-07	2.24393e-06	1.9833e-06	0.900284	0.699823	0.577752	0.238574	0.0495661	0.137037	0.774438	0.686604	1.29223
hofB	T2SSE family protein	CDS	115714	117099	56	50	52	34	39	38	6	8	2	28	64	63	41	68	39	16	2	8	3.07633e-05	2.27279e-05	2.76984e-05	1.68153e-05	1.52693e-05	1.63721e-05	2.75224e-06	2.88393e-06	8.17536e-07	2.79386e-05	4.41678e-05	4.4792e-05	2.6402e-05	3.5939e-05	2.3242e-05	5.83176e-06	8.9757e-07	3.9666e-06	0.546601	0.67183	0.591085	0.0894651	0.126889	0.0295156	0.944998	0.813692	0.518887
ppdD	prepilin-type N-terminal cleavage/methylation domain-containing protein PpdD	CDS	117109	117549	4	4	3	1	5	1	1	1	0	0	1	6	0	4	2	2	0	0	2.19738e-06	1.81824e-06	1.59799e-06	4.94567e-07	1.95761e-06	4.30845e-07	4.58707e-07	3.60491e-07	0	0	6.90122e-07	4.2659e-06	0	2.11406e-06	1.1919e-06	7.2897e-07	0	0	0.225071	1.07665	0.269618	0.208752	0.198264	0	0	3.06331	0.279401
nadC	quinolinate phosphoribosyltransferase (decarboxylating)	CDS	117752	118645	297	304	287	202	223	217	24	43	34	298	337	340	271	352	313	35	38	24	0.000163155	0.000138186	0.000152874	9.99025e-05	8.73092e-05	9.34935e-05	1.1009e-05	1.55011e-05	1.38981e-05	0.000297347	0.000232571	0.000241734	0.000174511	0.000186037	0.000186532	1.2757e-05	1.70538e-05	1.18998e-05	0.612315	0.631824	0.611572	0.0674754	0.112176	0.0909121	0.586892	0.799915	0.771639
ampD	1%2C6-anhydro-N-acetylmuramoyl-L-alanine amidase	CDS	118733	119284	136	124	112	86	80	96	18	8	16	110	170	190	127	120	68	10	4	14	7.47109e-05	5.63653e-05	5.96582e-05	4.25327e-05	3.13217e-05	4.13612e-05	8.25673e-06	2.88393e-06	6.54029e-06	0.000109759	0.000117321	0.000135087	8.17817e-05	6.34217e-05	4.05245e-05	3.64485e-06	1.79514e-06	6.94155e-06	0.569298	0.555691	0.693302	0.110516	0.051165	0.109629	0.745103	0.540584	0.299988
ampE	protein AmpE	CDS	119281	120135	185	147	150	79	99	102	36	21	28	129	193	182	150	132	163	18	12	12	0.000101629	6.68202e-05	7.98993e-05	3.90708e-05	3.87606e-05	4.39462e-05	1.65135e-05	7.57031e-06	1.14455e-05	0.000128717	0.000133193	0.000129399	9.65926e-05	6.97639e-05	9.71396e-05	6.56073e-06	5.38542e-06	5.9499e-06	0.384446	0.580073	0.55002	0.162488	0.113294	0.143249	0.750424	0.523778	0.750698
aroP	aromatic amino acid:H(+) symporter AroP	CDS	120178	121551	1282	1208	1194	658	785	860	65	88	94	1036	1479	1587	1008	1129	1090	67	62	64	0.00070426	0.000549107	0.000635999	0.000325425	0.000307344	0.000370527	2.9816e-05	3.17232e-05	3.84242e-05	0.00103373	0.00102069	0.00112833	0.000649102	0.000596692	0.000649584	2.44205e-05	2.78247e-05	3.17328e-05	0.46208	0.559716	0.582591	0.0423366	0.0577724	0.0604155	0.627922	0.584597	0.575703
pdhR	DNA-binding transcriptional dual regulator PdhR	CDS	122092	122856	114	110	107	52	41	50	13	3	14	400	522	496	292	355	340	32	19	15	6.26253e-05	5.00015e-05	5.69949e-05	2.57175e-05	1.60524e-05	2.15423e-05	5.9632e-06	1.08147e-06	5.72275e-06	0.000399124	0.000360243	0.000352648	0.000188034	0.000187623	0.000202622	1.16635e-05	8.52692e-06	7.43737e-06	0.410656	0.321038	0.377969	0.0952202	0.0216288	0.100408	0.471116	0.520821	0.574574
aceE	pyruvate dehydrogenase E1 component	CDS	123017	125680	1486	1247	1393	763	962	820	157	170	196	5288	6898	6782	4996	5410	4852	436	482	338	0.000816327	0.000566835	0.000741999	0.000377354	0.000376643	0.000353293	7.20171e-05	6.12835e-05	8.01185e-05	0.00527641	0.00476046	0.00482189	0.00321718	0.00285926	0.00289154	0.000158915	0.000216314	0.000167589	0.462259	0.664467	0.476137	0.0882209	0.108115	0.107977	0.609728	0.600627	0.599669
aceF	pyruvate dehydrogenase E2 subunit	CDS	125695	127587	1097	853	1064	642	828	706	151	176	234	3115	4058	4132	3822	3909	3565	492	439	422	0.000602631	0.000387739	0.000566753	0.000317512	0.000324179	0.000304177	6.92648e-05	6.34464e-05	9.56517e-05	0.00310817	0.00280051	0.00293778	0.00246118	0.00206596	0.00212456	0.000179326	0.000197017	0.000209238	0.526876	0.836077	0.536701	0.114937	0.163632	0.168771	0.791841	0.737708	0.723183
lpd	lipoamide dehydrogenase	CDS	127912	129336	1457	1389	1459	971	1154	1160	165	200	201	1916	2732	2854	2550	2781	2560	390	420	255	0.000800396	0.000631382	0.000777154	0.000480224	0.000451815	0.000499781	7.56867e-05	7.20982e-05	8.21623e-05	0.0019118	0.00188541	0.00202915	0.00164207	0.0014698	0.00152563	0.000142149	0.00018849	0.000126435	0.599984	0.715597	0.643091	0.0945616	0.114191	0.105722	0.858915	0.779563	0.751856
yacH	DUF3300 domain-containing protein YacH	CDS	129407	131260	74	67	46	37	39	23	24	40	24	46	56	45	38	79	50	33	57	27	4.06515e-05	3.04554e-05	2.45025e-05	1.8299e-05	1.52693e-05	9.90944e-06	1.1009e-05	1.44196e-05	9.81043e-06	4.58992e-05	3.86468e-05	3.19943e-05	2.44701e-05	4.17526e-05	2.97974e-05	1.2028e-05	2.55808e-05	1.33873e-05	0.450142	0.501366	0.404426	0.270813	0.473467	0.400385	0.533127	1.08036	0.931336
acnB	AcnB	CDS	131615	134212	3491	3451	3709	2547	3041	3149	711	888	984	3006	4103	4202	4678	4276	4172	1253	1081	852	0.00191776	0.00156868	0.00197564	0.00125966	0.00119062	0.00135673	0.000326141	0.000320116	0.000402228	0.00299941	0.00283157	0.00298755	0.0030124	0.00225993	0.0024863	0.000456699	0.000485137	0.000422443	0.656839	0.758991	0.686729	0.170063	0.204067	0.203593	1.00433	0.798118	0.832218
yacL	PF06062 family protein YacL	CDS	134388	134750	1027	869	830	287	328	381	55	61	70	706	945	924	434	359	418	22	31	38	0.000564177	0.000395012	0.00044211	0.000141941	0.000128419	0.000164152	2.52289e-05	2.199e-05	2.86138e-05	0.000704453	0.000652165	0.000656949	0.000279475	0.000189737	0.000249106	8.01866e-06	1.39123e-05	1.88413e-05	0.251589	0.325102	0.371293	0.0447181	0.0556691	0.0647209	0.396726	0.290933	0.379187
speD	S-adenosylmethionine decarboxylase proenzyme	CDS	134788	135582	169	80	124	142	125	141	46	76	80	144	178	163	264	202	208	81	70	81	9.28393e-05	3.63647e-05	6.60501e-05	7.02285e-05	4.89401e-05	6.07492e-05	2.11005e-05	2.73973e-05	3.27014e-05	0.000143684	0.000122842	0.00011589	0.000170003	0.00010676	0.000123957	2.95233e-05	3.1415e-05	4.01618e-05	0.756452	1.34581	0.919744	0.22728	0.753404	0.4951	1.18317	0.869085	1.06961
speE	spermidine synthase	CDS	135598	136464	454	417	426	290	318	326	88	79	95	497	617	644	488	520	430	117	117	77	0.000249403	0.000189551	0.000226914	0.000143424	0.000124504	0.000140456	4.03663e-05	2.84788e-05	3.8833e-05	0.000495911	0.000425805	0.000457874	0.000314248	0.000274827	0.000256258	4.26447e-05	5.25079e-05	3.81785e-05	0.575072	0.656835	0.618981	0.161852	0.150243	0.171135	0.633678	0.64543	0.559669
yacC	putative lipoprotein YacC	CDS	136570	136917	376	395	294	227	197	248	38	32	33	272	389	400	302	354	302	30	14	24	0.000206554	0.000179551	0.000156603	0.000112267	7.71296e-05	0.00010685	1.74309e-05	1.15357e-05	1.34893e-05	0.000271404	0.000268457	0.000284393	0.000194473	0.000187094	0.000179976	1.09345e-05	6.28299e-06	1.18998e-05	0.543523	0.42957	0.682298	0.0843891	0.0642476	0.0861373	0.716545	0.696923	0.632843
cueO	multicopper oxidase CueO	CDS	137083	138633	311	270	279	174	213	204	68	76	90	279	304	357	298	295	295	73	78	54	0.000170846	0.000122731	0.000148613	8.60546e-05	8.3394e-05	8.78925e-05	3.11921e-05	2.73973e-05	3.67891e-05	0.000278389	0.000209797	0.000253821	0.000191897	0.000155912	0.000175805	2.66074e-05	3.50052e-05	2.67745e-05	0.503696	0.679486	0.591419	0.182574	0.223231	0.24755	0.689314	0.743155	0.692632
gcd	quinoprotein glucose dehydrogenase	CDS	138835	141225	4443	4165	4184	1490	1793	1749	302	280	356	3419	4555	4818	2200	2189	2234	217	280	244	0.00244074	0.00189324	0.00222866	0.000736904	0.000701997	0.000753549	0.00013853	0.000100937	0.000145521	0.00341151	0.0031435	0.00342552	0.00141669	0.00115692	0.00133135	7.90932e-05	0.00012566	0.000120981	0.301918	0.370792	0.338117	0.0567572	0.0533147	0.0652955	0.415268	0.368034	0.388656
hpt	hypoxanthine phosphoribosyltransferase	CDS	141431	141967	847	782	761	530	655	633	79	95	92	724	922	1042	869	870	886	58	73	70	0.000465295	0.000355465	0.000405356	0.00026212	0.000256446	0.000272725	3.62379e-05	3.42466e-05	3.76066e-05	0.000722414	0.000636292	0.000740845	0.000559593	0.000459807	0.00052801	2.11401e-05	3.27613e-05	3.47077e-05	0.563342	0.721439	0.672804	0.0778815	0.0963432	0.0927744	0.774616	0.722636	0.712713
can	carbonic anhydrase 2	CDS	142008	142670	982	926	851	729	726	759	68	78	74	894	1363	1356	1050	1158	1063	67	67	61	0.000539457	0.000420922	0.000453296	0.000360539	0.000284244	0.000327012	3.11921e-05	2.81183e-05	3.02488e-05	0.000892041	0.000940636	0.000964094	0.000676148	0.000612019	0.000633493	2.44205e-05	3.00686e-05	3.02453e-05	0.668337	0.67529	0.721409	0.0578213	0.0668018	0.0667309	0.757979	0.650644	0.657086
yadG	putative ABC transporter ATP-binding protein YadG	CDS	142779	143705	276	283	360	157	227	181	25	30	35	236	362	406	282	343	267	16	26	14	0.000151619	0.00012864	0.000191758	7.7647e-05	8.88753e-05	7.7983e-05	1.14677e-05	1.08147e-05	1.43069e-05	0.000235483	0.000249824	0.000288659	0.000181594	0.00018128	0.000159118	5.83176e-06	1.16684e-05	6.94155e-06	0.512118	0.690883	0.406673	0.0756348	0.0840696	0.0746089	0.771156	0.725632	0.551232
yadH	putative ABC transporter membrane subunit YadH	CDS	143702	144472	434	417	446	328	414	339	95	142	128	348	486	456	438	492	401	68	106	80	0.000238416	0.000189551	0.000237567	0.000162218	0.00016209	0.000146057	4.35772e-05	5.11897e-05	5.23223e-05	0.000347237	0.000335399	0.000324209	0.00028205	0.000260029	0.000238975	2.4785e-05	4.75712e-05	3.9666e-05	0.680399	0.855124	0.614801	0.182778	0.270058	0.220242	0.812269	0.775282	0.737103
yadI	putative PTS enzyme IIA component YadI	CDS	144577	145017	119	81	83	66	63	66	22	17	25	77	129	88	77	115	100	7	9	9	6.5372e-05	3.68193e-05	4.4211e-05	3.26414e-05	2.46658e-05	2.84358e-05	1.00916e-05	6.12835e-06	1.02192e-05	7.68313e-05	8.90257e-05	6.25666e-05	4.95842e-05	6.07791e-05	5.95948e-05	2.55139e-06	4.03907e-06	4.46242e-06	0.499317	0.669916	0.643184	0.154371	0.166444	0.231146	0.645365	0.682714	0.952503
yadE	putative polysaccharide deacetylase lipoprotein YadE	CDS	145081	146310	164	107	108	68	55	70	24	17	12	104	99	144	93	94	97	17	15	14	9.00926e-05	4.86378e-05	5.75275e-05	3.36305e-05	2.15337e-05	3.01592e-05	1.1009e-05	6.12835e-06	4.90521e-06	0.000103772	6.8322e-05	0.000102382	5.98874e-05	4.96803e-05	5.7807e-05	6.19624e-06	6.73178e-06	6.94155e-06	0.373289	0.442735	0.524256	0.122196	0.126	0.0852673	0.577105	0.727149	0.564622
panD	aspartate 1-decarboxylase proenzyme	CDS	146314	146694	2284	2098	2120	2030	2004	2294	348	304	452	2637	2902	3147	3388	2958	3050	309	319	253	0.0012547	0.000953665	0.00112924	0.00100397	0.000784608	0.000988359	0.00015963	0.000109589	0.000184763	0.00263122	0.00200273	0.00223747	0.0021817	0.00156334	0.00181764	0.000112626	0.000143162	0.000125444	0.800165	0.82273	0.87524	0.127225	0.114914	0.163617	0.82916	0.780606	0.812367
rpnC	recombination-promoting nuclease RpnC	CDS	146968	147870	550	527	500	483	447	429	52	38	56	467	562	606	435	526	478	41	36	38	0.00030214	0.000239553	0.000266331	0.000238876	0.00017501	0.000184833	2.38528e-05	1.36987e-05	2.2891e-05	0.000465977	0.000387848	0.000430856	0.000280119	0.000277998	0.000284863	1.49439e-05	1.61563e-05	1.88413e-05	0.790613	0.73057	0.693996	0.0789462	0.0571844	0.0859494	0.601143	0.716771	0.661156
panC	pantothenate synthetase	CDS	147944	148795	782	717	726	539	680	696	92	106	123	796	1051	1035	1165	1034	968	142	127	96	0.000429588	0.000325919	0.000386713	0.000266571	0.000266234	0.000299868	4.22011e-05	3.82121e-05	5.02785e-05	0.000794256	0.000725318	0.000735868	0.000750203	0.000546484	0.000576878	5.17568e-05	5.69957e-05	4.75992e-05	0.620529	0.816873	0.775429	0.0982362	0.117244	0.130015	0.944535	0.75344	0.783942
panB	3-methyl-2-oxobutanoate hydroxymethyltransferase	CDS	148807	149601	952	924	879	559	610	676	48	56	70	976	1313	1266	969	1010	832	92	67	44	0.000522976	0.000420012	0.00046821	0.000276463	0.000238828	0.000291252	2.2018e-05	2.01875e-05	2.86138e-05	0.000973861	0.00090613	0.000900105	0.000623988	0.000533799	0.000495829	3.35326e-05	3.00686e-05	2.18163e-05	0.528633	0.568621	0.622053	0.0421012	0.0480641	0.0611131	0.640736	0.589098	0.550857
yadC	fimbrial tip-adhesin YadC	CDS	149715	150953	8	15	6	7	6	11	1	0	7	14	12	24	7	19	10	5	8	5	4.39476e-06	6.81838e-06	3.19597e-06	3.46197e-06	2.34913e-06	4.7393e-06	4.58707e-07	0	2.86138e-06	1.39693e-05	8.28146e-06	1.70636e-05	4.50765e-06	1.00418e-05	5.95948e-06	1.82242e-06	3.59028e-06	2.47912e-06	0.787749	0.344528	1.4829	0.104376	0	0.895306	0.322682	1.21256	0.349251
yadK	putative fimbrial protein YadK	CDS	151003	151599	6	3	2	5	9	0	0	3	0	8	3	15	15	4	14	0	6	1	3.29607e-06	1.36368e-06	1.06532e-06	2.47283e-06	3.52369e-06	0	0	1.08147e-06	0	7.98247e-06	2.07036e-06	1.06648e-05	9.65926e-06	2.11406e-06	8.34328e-06	0	2.69271e-06	4.95825e-07	0.750237	2.58396	0	0	0.793057	0	1.21006	1.0211	0.782322
yadL	putative fimbrial protein YadL	CDS	151626	152231	16	11	14	6	2	3	0	6	0	14	7	11	9	8	5	0	6	0	8.78952e-06	5.00015e-06	7.45727e-06	2.9674e-06	7.83042e-07	1.29254e-06	0	2.16295e-06	0	1.39693e-05	4.83085e-06	7.82082e-06	5.79556e-06	4.22811e-06	2.97974e-06	0	2.69271e-06	0	0.337607	0.156604	0.173326	0	0.432576	0	0.414877	0.875231	0.381001
yadM	putative fimbrial protein YadM	CDS	152243	152812	6	2	2	4	7	6	1	3	0	11	7	8	3	10	12	5	3	0	3.29607e-06	9.09118e-07	1.06532e-06	1.97827e-06	2.74065e-06	2.58507e-06	4.58707e-07	1.08147e-06	0	1.09759e-05	4.83085e-06	5.68787e-06	1.93185e-06	5.28514e-06	7.15138e-06	1.82242e-06	1.34636e-06	0	0.60019	3.01462	2.42656	0.139168	1.18959	0	0.176009	1.09404	1.2573
htrE	putative fimbrial usher protein HtrE	CDS	152829	155426	134	86	71	48	56	59	14	7	16	109	115	126	53	94	55	20	21	15	7.36122e-05	3.90921e-05	3.7819e-05	2.37392e-05	2.19252e-05	2.54199e-05	6.4219e-06	2.52344e-06	6.54029e-06	0.000108761	7.9364e-05	8.95839e-05	3.41294e-05	4.96803e-05	3.27772e-05	7.2897e-06	9.42449e-06	7.43737e-06	0.32249	0.56086	0.672145	0.0872396	0.0645511	0.172936	0.313801	0.625981	0.365882
yadV	putative fimbrial chaperone YadV	CDS	155461	156201	3	5	2	0	5	1	0	3	1	6	3	6	1	6	7	0	1	0	1.64803e-06	2.27279e-06	1.06532e-06	0	1.95761e-06	4.30845e-07	0	1.08147e-06	4.08768e-07	5.98685e-06	2.07036e-06	4.2659e-06	6.43951e-07	3.17108e-06	4.17164e-06	0	4.48785e-07	0	0	0.861321	0.404426	0	0.475834	0.383703	0.107561	1.53166	0.977903
yadN	putative fimbrial protein YadN	CDS	156299	156883	1	2	4	4	3	3	2	1	0	5	1	1	0	4	2	1	2	2	5.49345e-07	9.09118e-07	2.13065e-06	1.97827e-06	1.17456e-06	1.29254e-06	9.17415e-07	3.60491e-07	0	4.98904e-06	6.90122e-07	7.10984e-07	0	2.11406e-06	1.1919e-06	3.64485e-07	8.9757e-07	9.91649e-07	3.60114	1.29198	0.60664	1.67002	0.396528	0	0	3.06331	1.6764
folK	2-amino-4-hydroxy-6-hydroxymethyldihydropteridine diphosphokinase	CDS	157253	157732	22	25	19	29	23	24	6	7	5	16	24	18	30	32	30	10	8	2	1.20856e-05	1.1364e-05	1.01206e-05	1.43424e-05	9.00498e-06	1.03403e-05	2.75224e-06	2.52344e-06	2.04384e-06	1.59649e-05	1.65629e-05	1.27977e-05	1.93185e-05	1.69125e-05	1.78784e-05	3.64485e-06	3.59028e-06	9.91649e-07	1.18674	0.792415	1.02171	0.227729	0.222056	0.201949	1.21006	1.0211	1.397
pcnB	poly(A) polymerase I	CDS	157729	159126	339	278	308	282	220	263	87	88	85	269	346	386	376	395	358	74	92	68	0.000186228	0.000126367	0.00016406	0.000139468	8.61346e-05	0.000113312	3.99075e-05	3.17232e-05	3.47453e-05	0.000268411	0.000238782	0.00027444	0.000242125	0.000208763	0.000213349	2.69719e-05	4.12882e-05	3.37161e-05	0.748909	0.681621	0.690676	0.214294	0.25104	0.211784	0.902071	0.874283	0.7774
gluQ	glutamyl-Q tRNA(Asp) synthetase	CDS	159186	160112	253	214	215	142	134	136	42	52	62	157	180	225	126	112	146	22	40	28	0.000138984	9.72756e-05	0.000114522	7.02285e-05	5.24638e-05	5.8595e-05	1.92657e-05	1.87455e-05	2.53436e-05	0.000156656	0.000124222	0.000159971	8.11378e-05	5.91936e-05	8.70084e-05	8.01866e-06	1.79514e-05	1.38831e-05	0.505298	0.539332	0.511646	0.138618	0.192705	0.221298	0.517936	0.476515	0.5439
dksA	RNA polymerase-binding transcription factor DksA	CDS	160149	160604	3098	2406	2813	1260	1236	1480	322	348	410	1868	2280	2648	1287	1422	1389	217	196	186	0.00170187	0.00109367	0.00149838	0.000623154	0.00048392	0.000637651	0.000147704	0.000125451	0.000167595	0.00186391	0.00157348	0.00188268	0.000828765	0.000751547	0.000827772	7.90932e-05	8.79619e-05	9.22234e-05	0.366158	0.442474	0.425561	0.0867891	0.114706	0.111851	0.444638	0.477635	0.439676
sfsA	sugar fermentation stimulation protein A	CDS	160782	161486	1871	1779	1846	640	567	738	161	122	194	1031	1356	1403	550	604	600	96	91	81	0.00102782	0.00080866	0.000983295	0.000316523	0.000221992	0.000317964	7.38519e-05	4.39799e-05	7.9301e-05	0.00102874	0.000935805	0.00099751	0.000354173	0.000319223	0.000357569	3.49905e-05	4.08394e-05	4.01618e-05	0.307954	0.274519	0.323366	0.0718526	0.0543861	0.0806482	0.344278	0.341121	0.358461
thpR	RNA 2'%2C3'-cyclic phosphodiesterase	CDS	161501	162031	91	50	47	42	48	78	4	3	9	67	71	85	72	59	80	4	1	4	4.99904e-05	2.27279e-05	2.50351e-05	2.07718e-05	1.8793e-05	3.36059e-05	1.83483e-06	1.08147e-06	3.67891e-06	6.68532e-05	4.89986e-05	6.04336e-05	4.63644e-05	3.11823e-05	4.76759e-05	1.45794e-06	4.48785e-07	1.9833e-06	0.415516	0.826868	1.34235	0.0367036	0.0475834	0.14695	0.693526	0.636392	0.788896
hrpB	RNA-dependent NTPase HrpB	CDS	162105	164534	568	476	548	385	351	349	66	76	78	413	603	573	468	577	516	49	47	52	0.000312028	0.00021637	0.000291899	0.000190408	0.000137424	0.000150365	3.02747e-05	2.73973e-05	3.18839e-05	0.000412095	0.000416143	0.000407394	0.000301369	0.000304953	0.000307509	1.78598e-05	2.10929e-05	2.57829e-05	0.610228	0.635134	0.515127	0.0970256	0.126623	0.109229	0.731309	0.732807	0.754821
mrcB	peptidoglycan glycosyltransferase/peptidoglycan DD-transpeptidase MrcB	CDS	164730	167264	467	406	464	275	306	315	73	73	93	397	513	567	416	501	429	85	77	70	0.000256544	0.000184551	0.000247155	0.000136006	0.000119805	0.000135716	3.34856e-05	2.63158e-05	3.80154e-05	0.00039613	0.000354032	0.000403128	0.000267883	0.000264786	0.000255662	3.09812e-05	3.45565e-05	3.47077e-05	0.530146	0.649173	0.549113	0.130526	0.142594	0.153812	0.676251	0.747913	0.634195
mrcB	PBP-1Bgamma	CDS	164865	167264	386	336	404	236	272	277	71	66	88	333	434	471	356	414	373	75	74	67	0.000212047	0.000152732	0.000215196	0.000116718	0.000106494	0.000119344	3.25682e-05	2.37924e-05	3.59716e-05	0.00033227	0.000299513	0.000334873	0.000229246	0.000218805	0.000222289	2.73364e-05	3.32101e-05	3.32203e-05	0.550433	0.69726	0.554585	0.15359	0.155779	0.167158	0.68994	0.730536	0.663799
fhuA	ferrichrome outer membrane transporter/phage receptor	CDS	167484	169727	3464	3400	3556	2194	2486	2592	438	529	613	3240	4280	4254	3516	3733	3206	448	422	465	0.00190293	0.0015455	0.00189415	0.00108508	0.000973321	0.00111675	0.000200914	0.0001907	0.000250575	0.0032329	0.00295372	0.00302452	0.00226413	0.00197294	0.00191061	0.000163289	0.000189387	0.000230558	0.570215	0.629778	0.58958	0.105581	0.12339	0.132289	0.70034	0.667952	0.631706
fhuC	Fe(3(+)) hydroxamate ABC transporter ATP binding subunit	CDS	169778	170575	292	338	255	302	262	207	79	119	94	229	390	318	341	339	372	134	94	89	0.000160409	0.000153641	0.000135829	0.000149359	0.000102579	8.9185e-05	3.62379e-05	4.28984e-05	3.84242e-05	0.000228498	0.000269147	0.000226093	0.000219587	0.000179166	0.000221693	4.8841e-05	4.21858e-05	4.41284e-05	0.931116	0.667651	0.656598	0.22591	0.279212	0.282887	0.961002	0.665681	0.980539
fhuD	Fe(3(+)) hydroxamate ABC transporter periplasmic binding protein	CDS	170575	171465	122	105	99	77	119	126	42	20	29	80	98	117	107	128	165	32	31	38	6.70201e-05	4.77287e-05	5.27336e-05	3.80816e-05	4.6591e-05	5.42865e-05	1.92657e-05	7.20982e-06	1.18543e-05	7.98247e-05	6.76319e-05	8.31851e-05	6.89027e-05	6.76498e-05	9.83315e-05	1.16635e-05	1.39123e-05	1.88413e-05	0.568212	0.976164	1.02945	0.287462	0.151058	0.224796	0.863175	1.00026	1.18208
fhuB	Fe(3(+)) hydroxamate ABC transporter membrane subunit	CDS	171462	173444	140	143	179	139	145	150	50	68	78	98	164	163	152	204	189	71	50	68	7.69083e-05	6.50019e-05	9.53466e-05	6.87448e-05	5.67706e-05	6.46268e-05	2.29354e-05	2.45134e-05	3.18839e-05	9.77853e-05	0.00011318	0.00011589	9.78805e-05	0.000107817	0.000112634	2.58784e-05	2.24393e-05	3.37161e-05	0.893854	0.873367	0.67781	0.298217	0.377118	0.3344	1.00097	0.952615	0.971903
hemL	glutamate-1-semialdehyde 2%2C1-aminomutase	CDS	173602	174882	1146	992	1028	719	832	848	288	388	504	933	1158	1100	1016	993	1031	320	391	289	0.000629549	0.000450922	0.000547577	0.000355593	0.000325746	0.000365357	0.000132108	0.000139871	0.000206019	0.000930956	0.000799161	0.000782082	0.000654254	0.000524815	0.000614423	0.000116635	0.000175475	0.000143293	0.564838	0.722398	0.667225	0.209845	0.310188	0.376238	0.702777	0.656707	0.785624
yadX	protein YadX	CDS	175048	175095	46	40	54	24	12	15	5	6	15	23	46	46	18	18	26	4	0	4	2.52699e-05	1.81824e-05	2.87638e-05	1.18696e-05	4.69825e-06	6.46268e-06	2.29354e-06	2.16295e-06	6.13152e-06	2.29496e-05	3.17456e-05	3.27053e-05	1.15911e-05	9.51325e-06	1.54947e-05	1.45794e-06	0	1.9833e-06	0.469714	0.258396	0.224681	0.0907617	0.118959	0.213168	0.505068	0.299672	0.473767
clcA	chloride:H(+) antiporter ClcA	CDS	175107	176528	486	375	434	186	262	245	74	73	120	363	446	476	292	314	232	56	70	46	0.000266982	0.00017046	0.000231175	9.19894e-05	0.000102579	0.000105557	3.39443e-05	2.63158e-05	4.90521e-05	0.000362205	0.000307794	0.000338428	0.000188034	0.000165953	0.00013826	2.04111e-05	3.1415e-05	2.28079e-05	0.344553	0.601776	0.45661	0.127141	0.154382	0.212186	0.519136	0.53917	0.408536
yadW	protein YadW	CDS	176552	176617	512	629	590	354	346	368	52	41	39	662	732	787	579	502	564	32	34	38	0.000281265	0.000285918	0.000314271	0.000175077	0.000135466	0.000158551	2.38528e-05	1.47801e-05	1.59419e-05	0.000660549	0.000505169	0.000559544	0.000372847	0.000265314	0.000336115	1.16635e-05	1.52587e-05	1.88413e-05	0.622462	0.473795	0.504505	0.0848055	0.0516937	0.0507268	0.56445	0.525199	0.600694
erpA	iron-sulfur cluster insertion protein ErpA	CDS	176610	176954	2511	2772	2742	1856	2028	2154	294	272	372	3050	3648	3673	3327	2690	2967	326	360	296	0.00137941	0.00126004	0.00146056	0.000917916	0.000794005	0.000928041	0.00013486	9.80536e-05	0.000152062	0.00304332	0.00251756	0.00261144	0.00214242	0.0014217	0.00176818	0.000118822	0.000161563	0.000146764	0.665443	0.630144	0.635401	0.0977668	0.077818	0.104112	0.703977	0.564714	0.677089
yadS	PF03458 family protein YadS	CDS	177001	177624	50	48	48	43	56	40	7	10	7	29	58	45	55	68	73	11	9	12	2.74672e-05	2.18188e-05	2.55678e-05	2.12664e-05	2.19252e-05	1.72338e-05	3.21095e-06	3.60491e-06	2.86138e-06	2.89365e-05	4.00271e-05	3.19943e-05	3.54173e-05	3.5939e-05	4.35042e-05	4.00933e-06	4.03907e-06	5.9499e-06	0.774245	1.00487	0.674044	0.116901	0.16522	0.111913	1.22397	0.897867	1.35975
btuF	vitamin B12 ABC transporter periplasmic binding protein	CDS	177662	178462	136	120	102	121	138	114	22	36	50	91	106	166	143	174	138	30	28	23	7.47109e-05	5.45471e-05	5.43316e-05	5.98426e-05	5.40299e-05	4.91164e-05	1.00916e-05	1.29777e-05	2.04384e-05	9.08006e-05	7.31529e-05	0.000118023	9.20849e-05	9.19615e-05	8.22409e-05	1.09345e-05	1.2566e-05	1.1404e-05	0.800988	0.990519	0.904012	0.135075	0.237917	0.376179	1.01414	1.25711	0.696819
mtn	5'-methylthioadenosine/S-adenosylhomocysteine nucleosidase	CDS	178455	179153	1174	1185	1119	949	1024	955	232	284	320	995	1460	1315	1326	1304	1220	260	186	159	0.000644931	0.000538652	0.000596049	0.000469344	0.000400918	0.000411457	0.00010642	0.000102379	0.000130806	0.00099282	0.00100758	0.000934944	0.000853879	0.000689182	0.000727057	9.4766e-05	8.3474e-05	7.88361e-05	0.727743	0.744298	0.690308	0.16501	0.190066	0.219455	0.860054	0.683999	0.777648
dgt	dGTP triphosphohydrolase	CDS	179237	180754	134	97	105	66	72	81	4	7	11	113	128	169	111	139	83	1	17	8	7.36122e-05	4.40922e-05	5.59295e-05	3.26414e-05	2.81895e-05	3.48985e-05	1.83483e-06	2.52344e-06	4.49645e-06	0.000112752	8.83356e-05	0.000120156	7.14785e-05	7.34635e-05	4.94637e-05	3.64485e-07	7.62935e-06	3.9666e-06	0.443424	0.639331	0.623972	0.0249256	0.0572309	0.0803948	0.633942	0.831641	0.411662
degP	periplasmic serine endoprotease DegP	CDS	180884	182308	512	393	445	295	293	282	154	198	245	400	463	524	420	474	401	186	126	137	0.000281265	0.000178642	0.000237035	0.000145897	0.000114716	0.000121498	7.06409e-05	7.13772e-05	0.000100148	0.000399124	0.000319526	0.000372555	0.000270459	0.000250516	0.000238975	6.77942e-05	5.65469e-05	6.7928e-05	0.518719	0.642155	0.512576	0.251155	0.399555	0.422504	0.677633	0.784022	0.641449
cdaR	DNA-binding transcriptional activator CdaR	CDS	182463	183620	103	98	92	54	89	55	24	10	16	72	106	87	68	76	58	11	14	9	5.65825e-05	4.45468e-05	4.90049e-05	2.67066e-05	3.48454e-05	2.36965e-05	1.1009e-05	3.60491e-06	6.54029e-06	7.18422e-05	7.31529e-05	6.18556e-05	4.37886e-05	4.01671e-05	3.4565e-05	4.00933e-06	6.28299e-06	4.46242e-06	0.471994	0.78222	0.483553	0.194565	0.0809242	0.133462	0.609511	0.549084	0.558802
yaeH	DUF3461 domain-containing protein YaeH	CDS	183709	184095	611	508	552	300	258	271	72	61	92	532	674	774	442	352	442	102	65	63	0.00033565	0.000230916	0.00029403	0.00014837	0.000101012	0.000116759	3.30269e-05	2.199e-05	3.76066e-05	0.000530834	0.000465142	0.000550301	0.000284626	0.000186037	0.000263409	3.71774e-05	2.9171e-05	3.1237e-05	0.442038	0.437442	0.3971	0.098397	0.0952293	0.127901	0.536187	0.399957	0.478663
yaeI	phosphodiesterase YaeI	CDS	184257	185069	78	57	62	62	57	76	4	2	5	40	65	71	72	97	85	6	10	7	4.28489e-05	2.59099e-05	3.30251e-05	3.06631e-05	2.23167e-05	3.27443e-05	1.83483e-06	7.20982e-07	2.04384e-06	3.99124e-05	4.48579e-05	5.04798e-05	4.63644e-05	5.12659e-05	5.06556e-05	2.18691e-06	4.48785e-06	3.47077e-06	0.715611	0.861321	0.991497	0.0428209	0.0278266	0.0618875	1.16166	1.14285	1.00348
dapD	tetrahydrodipicolinate succinylase	CDS	185123	185947	1981	1938	2086	1897	2071	2130	236	316	423	1774	2234	2246	2436	2254	2295	355	315	215	0.00108825	0.000880935	0.00111113	0.000938193	0.00081084	0.000917701	0.000108255	0.000113915	0.000172909	0.00177011	0.00154173	0.00159687	0.00156866	0.00119127	0.0013677	0.000129392	0.000141367	0.000106602	0.86211	0.920431	0.825914	0.099476	0.129312	0.155615	0.886194	0.772684	0.856489
glnD	protein-PII uridylyltransferase/uridylyl-removing enzyme	CDS	185978	188650	927	915	956	602	795	694	62	87	91	1016	1267	1398	1075	1166	1154	72	94	75	0.000509243	0.000415921	0.000509225	0.000297729	0.000311259	0.000299007	2.84399e-05	3.13627e-05	3.71979e-05	0.00101377	0.000874384	0.000993955	0.000692247	0.000616247	0.000687724	2.62429e-05	4.21858e-05	3.71868e-05	0.584651	0.748361	0.58718	0.0558474	0.0754054	0.073048	0.682842	0.704779	0.691907
map	methionine aminopeptidase	CDS	188712	189506	642	645	673	352	462	414	39	43	55	723	876	801	694	654	652	89	55	48	0.000352679	0.00029319	0.000358482	0.000174087	0.000180883	0.00017837	1.78896e-05	1.55011e-05	2.24822e-05	0.000721416	0.000604547	0.000569498	0.000446902	0.000345648	0.000388558	3.24391e-05	2.46832e-05	2.37996e-05	0.493614	0.616946	0.497571	0.0507248	0.0528705	0.0627151	0.619479	0.571748	0.682282
tff	putative small RNA T44	ncRNA	189712	189847	1166	1080	1044	900	866	889	476	530	588	1094	1334	1424	1610	1212	1199	588	712	466	0.000640536	0.000490924	0.000556099	0.00044511	0.000339057	0.000383022	0.000218345	0.00019106	0.000240356	0.0010916	0.000920622	0.00101244	0.00103676	0.000640559	0.000714542	0.000214317	0.000319535	0.000231054	0.694902	0.690652	0.688765	0.340878	0.389185	0.432217	0.94976	0.695789	0.705762
rpsB	30S ribosomal subunit protein S2	CDS	189874	190599	2804	2210	2514	2386	2754	2368	1266	1655	1874	2346	2647	2780	4170	3560	3366	1616	1698	1365	0.00154036	0.00100458	0.00133911	0.00118004	0.00107825	0.00102024	0.000580724	0.000596613	0.000766031	0.00234086	0.00182675	0.00197653	0.00268527	0.00188151	0.00200596	0.000589007	0.000762037	0.000676801	0.766077	1.07334	0.761879	0.377004	0.593896	0.572044	1.14713	1.02998	1.01489
tsf	protein chain elongation factor EF-Ts	CDS	190857	191708	3221	2617	2908	2663	2882	2697	1051	1087	1357	2855	3627	3330	4121	4012	3818	880	1018	880	0.00176944	0.00118958	0.00154898	0.00131703	0.00112836	0.00116199	0.000482101	0.000391854	0.000554698	0.00284874	0.00250307	0.00236758	0.00265372	0.0021204	0.00227533	0.000320747	0.000456863	0.000436326	0.744321	0.948539	0.750164	0.27246	0.329405	0.358105	0.931541	0.847119	0.961038
pyrH	UMP kinase	CDS	191855	192580	383	343	364	290	354	290	139	129	154	354	416	393	535	420	433	124	120	121	0.000210399	0.000155914	0.000193889	0.000143424	0.000138598	0.000124945	6.37603e-05	4.65033e-05	6.29503e-05	0.000353224	0.000287091	0.000279417	0.000344514	0.000221976	0.000258046	4.51961e-05	5.38542e-05	5.99948e-05	0.681678	0.888943	0.644416	0.303045	0.298263	0.324671	0.975339	0.773191	0.923516
frr	ribosome-recycling factor	CDS	192872	193429	1784	1632	1636	1109	1328	1317	307	357	414	2095	2014	2404	2420	1861	2007	580	357	384	0.000980031	0.00074184	0.000871436	0.000548474	0.00051994	0.000567423	0.000140823	0.000128695	0.00016923	0.00209041	0.0013899	0.0017092	0.00155836	0.000983565	0.00119607	0.000211401	0.000160216	0.000190397	0.55965	0.700879	0.651136	0.143693	0.173481	0.194197	0.745481	0.707649	0.69978
dxr	1-deoxy-D-xylulose 5-phosphate reductoisomerase	CDS	193521	194717	428	452	388	268	282	313	96	122	112	351	452	484	414	381	350	73	64	66	0.00023512	0.000205461	0.000206673	0.000132544	0.000110409	0.000134855	4.40359e-05	4.39799e-05	4.5782e-05	0.000350231	0.000311935	0.000344116	0.000266596	0.000201364	0.000208582	2.66074e-05	2.87222e-05	3.27244e-05	0.56373	0.537373	0.652502	0.187292	0.214055	0.221519	0.761199	0.645532	0.606138
ispZ	small regulatory RNA IspZ	ncRNA	194784	194844	76	54	49	38	34	48	6	16	22	37	57	52	66	50	54	12	14	10	4.17502e-05	2.45462e-05	2.61005e-05	1.87935e-05	1.33117e-05	2.06806e-05	2.75224e-06	5.76786e-06	8.99289e-06	3.69189e-05	3.93369e-05	3.69712e-05	4.25007e-05	2.64257e-05	3.21812e-05	4.37382e-06	6.28299e-06	4.95825e-06	0.450142	0.542313	0.792346	0.0659217	0.23498	0.344549	1.15119	0.671779	0.870441
ispU	ditrans%2Cpolycis-undecaprenyl-diphosphate synthase [(2E%2C6E)-farnesyl-diphosphate specific]	CDS	194903	195664	277	270	258	200	208	225	42	50	64	254	331	310	317	337	330	43	38	37	0.000152169	0.000122731	0.000137427	9.89133e-05	8.14364e-05	9.69402e-05	1.92657e-05	1.80246e-05	2.61611e-05	0.000253443	0.00022843	0.000220405	0.000204132	0.000178109	0.000196663	1.56728e-05	1.70538e-05	1.83455e-05	0.650025	0.663536	0.705395	0.126608	0.146862	0.190364	0.805436	0.77971	0.89228
cdsA	CDP-diglyceride synthetase	CDS	195677	196534	452	380	468	286	274	316	34	69	57	415	500	528	340	405	370	51	55	45	0.000248304	0.000172732	0.000249286	0.000141446	0.000107277	0.000136147	1.55961e-05	2.48739e-05	2.32998e-05	0.000414091	0.000345061	0.000375399	0.000218943	0.000214048	0.000220501	1.85887e-05	2.46832e-05	2.23121e-05	0.569649	0.621058	0.546148	0.0628103	0.144002	0.093466	0.528733	0.62032	0.587377
rseP	intramembrane zinc metalloprotease RseP	CDS	196546	197898	830	715	725	539	534	556	176	166	166	707	810	870	693	828	716	150	138	140	0.000455956	0.00032501	0.00038618	0.000266571	0.000209072	0.00023955	8.07325e-05	5.98415e-05	6.78555e-05	0.000705451	0.000558998	0.000618556	0.000446258	0.00043761	0.000426699	5.46727e-05	6.19323e-05	6.94155e-05	0.584643	0.64328	0.620306	0.177062	0.184122	0.175709	0.632585	0.782846	0.689831
bamA	outer membrane protein assembly factor BamA	CDS	197928	200360	2012	1903	1984	1031	1097	1148	332	396	431	1826	2354	2503	1578	1748	1575	277	340	325	0.00110528	0.000865026	0.0010568	0.000509898	0.000429499	0.000494611	0.000152291	0.000142754	0.000176179	0.001822	0.00162455	0.00177959	0.00101615	0.000923843	0.000938619	0.000100962	0.000152587	0.000161143	0.461329	0.496516	0.468026	0.137785	0.165029	0.16671	0.557714	0.568677	0.527435
skp	periplasmic chaperone Skp	CDS	200482	200967	3182	2978	3151	1740	1925	1952	349	436	444	3046	3715	3994	3245	3030	2664	398	406	346	0.00174802	0.00135368	0.00167842	0.000860546	0.000753678	0.00084101	0.000160089	0.000157174	0.000181493	0.00303933	0.0025638	0.00283967	0.00208962	0.0016014	0.00158761	0.000145065	0.000182207	0.000171555	0.492299	0.556764	0.501073	0.0915832	0.116109	0.108133	0.687527	0.624618	0.559081
lpxD	UDP-3-O-(3-hydroxymyristoyl)glucosamine N-acyltransferase	CDS	200971	201996	2754	2283	2496	1786	1876	1880	458	449	573	2267	2983	3059	2537	2705	2542	418	376	393	0.0015129	0.00103776	0.00132953	0.000883296	0.000734494	0.000809989	0.000210088	0.00016186	0.000234224	0.00226203	0.00205863	0.0021749	0.0016337	0.00142963	0.0015149	0.000152355	0.000168743	0.000194859	0.583845	0.70777	0.609232	0.138865	0.155971	0.176171	0.722228	0.694456	0.696538
fabZ	3-hydroxy-acyl-[acyl-carrier-protein] dehydratase	CDS	202101	202556	524	578	566	375	416	396	85	118	112	521	750	742	556	654	530	86	78	73	0.000287857	0.000262735	0.000301487	0.000185463	0.000162873	0.000170615	3.89901e-05	4.25379e-05	4.5782e-05	0.000519858	0.000517591	0.00052755	0.000358037	0.000345648	0.000315853	3.13457e-05	3.50052e-05	3.61952e-05	0.644288	0.619913	0.565911	0.13545	0.161904	0.151854	0.688719	0.667802	0.598716
lpxA	acyl-[acyl-carrier-protein]--UDP-N-acetylglucosamine O-acyltransferase	CDS	202560	203348	977	808	989	622	820	724	162	240	223	823	1092	1152	1051	1148	1052	251	214	156	0.00053671	0.000367284	0.000526803	0.00030762	0.000321047	0.000311932	7.43106e-05	8.65179e-05	9.11552e-05	0.000821197	0.000753613	0.000819053	0.000676792	0.000606734	0.000626938	9.14857e-05	9.604e-05	7.73486e-05	0.57316	0.874113	0.592123	0.138456	0.235561	0.173035	0.824154	0.805101	0.765442
lpxB	lipid A disaccharide synthase	CDS	203348	204496	355	306	300	204	315	278	54	86	81	306	350	350	401	460	371	104	61	72	0.000195017	0.000139095	0.000159799	0.000100892	0.000123329	0.000119775	2.47702e-05	3.10022e-05	3.31102e-05	0.000305329	0.000241543	0.000248844	0.000258224	0.000243116	0.000221097	3.79064e-05	2.73759e-05	3.56994e-05	0.517347	0.886654	0.749537	0.127015	0.222885	0.207199	0.845723	1.00652	0.888495
rnhB	RNase HII	CDS	204493	205089	49	52	46	48	75	56	18	20	42	43	65	88	95	88	99	36	25	45	2.69179e-05	2.36371e-05	2.45025e-05	2.37392e-05	2.93641e-05	2.41273e-05	8.25673e-06	7.20982e-06	1.71683e-05	4.29058e-05	4.48579e-05	6.25666e-05	6.11753e-05	4.65092e-05	5.89989e-05	1.31215e-05	1.12196e-05	2.23121e-05	0.881911	1.24229	0.98469	0.306738	0.305022	0.700674	1.42581	1.03681	0.942978
dnaE	DNA polymerase III subunit alpha	CDS	205126	208608	1009	812	818	526	555	543	272	275	306	698	857	914	784	792	790	242	294	236	0.000554289	0.000369102	0.000435718	0.000260142	0.000217294	0.000233949	0.000124768	9.9135e-05	0.000125083	0.000696471	0.000591434	0.000649839	0.000504857	0.000418583	0.000470799	8.82053e-05	0.000131943	0.000117015	0.469326	0.588711	0.536928	0.225096	0.268585	0.287073	0.72488	0.707743	0.724486
accA	acetyl-CoA carboxyltransferase subunit alpha	CDS	208621	209580	622	512	596	344	352	456	102	118	138	588	696	788	568	701	528	93	98	90	0.000341693	0.000232734	0.000317467	0.000170131	0.000137815	0.000196466	4.67882e-05	4.25379e-05	5.641e-05	0.000586712	0.000480325	0.000560255	0.000365764	0.000370488	0.000314661	3.38971e-05	4.39809e-05	4.46242e-05	0.497907	0.592158	0.618854	0.136931	0.182775	0.177688	0.623414	0.771329	0.561638
ldcC	lysine decarboxylase 2	CDS	209679	211820	606	494	474	174	164	144	70	44	62	367	504	538	244	232	208	62	36	52	0.000332903	0.000224552	0.000252482	8.60546e-05	6.42095e-05	6.20417e-05	3.21095e-05	1.58616e-05	2.53436e-05	0.000366196	0.000347821	0.000382509	0.000157124	0.000122615	0.000123957	2.25981e-05	1.61563e-05	2.57829e-05	0.258498	0.285945	0.245727	0.0964531	0.0706366	0.100378	0.429071	0.352524	0.324063
yaeR	VOC domain-containing protein YaeR	CDS	211877	212266	280	266	280	166	164	196	62	66	47	277	350	344	312	284	232	72	54	54	0.000153817	0.000120913	0.000149145	8.20981e-05	6.42095e-05	8.44457e-05	2.84399e-05	2.37924e-05	1.92121e-05	0.000276393	0.000241543	0.000244578	0.000200913	0.000150098	0.00013826	2.62429e-05	2.42344e-05	2.67745e-05	0.53374	0.53104	0.566197	0.184895	0.196774	0.128814	0.726909	0.621414	0.565299
tilS	tRNA(Ile)-lysidine synthetase	CDS	212331	213629	209	166	198	144	180	155	43	42	31	197	259	218	241	246	220	41	60	46	0.000114813	7.54568e-05	0.000105467	7.12176e-05	7.04738e-05	6.6781e-05	1.97244e-05	1.51406e-05	1.26718e-05	0.000196568	0.000178741	0.000154994	0.000155192	0.000130014	0.000131109	1.49439e-05	2.69271e-05	2.28079e-05	0.620292	0.933962	0.633193	0.171796	0.200653	0.120149	0.789507	0.727388	0.845892
rof	modulator of Rho-dependent transcription termination	CDS	213678	213932	921	737	849	470	506	492	85	87	162	692	802	895	568	630	572	82	88	68	0.000505947	0.00033501	0.00045223	0.000232446	0.00019811	0.000211976	3.89901e-05	3.13627e-05	6.62204e-05	0.000690484	0.000553478	0.00063633	0.000365764	0.000332964	0.000340882	2.98877e-05	3.94931e-05	3.37161e-05	0.459429	0.591355	0.468735	0.0770637	0.0936173	0.146431	0.529721	0.601585	0.5357
yaeP	PF06786 family protein YaeP	CDS	213925	214125	1464	1321	1314	571	602	706	119	143	172	1192	1484	1376	860	848	726	94	126	133	0.000804241	0.000600472	0.000699918	0.000282398	0.000235696	0.000304177	5.45862e-05	5.15502e-05	7.03081e-05	0.00118939	0.00102414	0.000978314	0.000553798	0.00044818	0.000432658	3.42616e-05	5.65469e-05	6.59447e-05	0.351136	0.392517	0.434589	0.0678729	0.0858495	0.100452	0.465616	0.437616	0.442249
yaeQ	uncharacterized protein YaeQ	CDS	214291	214836	160	134	103	67	62	70	10	16	11	110	124	130	90	75	81	12	16	5	8.78952e-05	6.09109e-05	5.48642e-05	3.3136e-05	2.42743e-05	3.01592e-05	4.58707e-06	5.76786e-06	4.49645e-06	0.000109759	8.55751e-05	9.24279e-05	5.79556e-05	3.96386e-05	4.82718e-05	4.37382e-06	7.18056e-06	2.47912e-06	0.376994	0.398522	0.549706	0.052188	0.0946934	0.0819559	0.528026	0.463202	0.522265
arfB	peptidyl-tRNA hydrolase%2C ribosome rescue factor	CDS	214833	215255	182	149	175	63	60	79	15	20	16	130	151	162	83	114	94	10	17	12	9.99808e-05	6.77293e-05	9.32159e-05	3.11577e-05	2.34913e-05	3.40368e-05	6.88061e-06	7.20982e-06	6.54029e-06	0.000129715	0.000104208	0.000115179	5.34479e-05	6.02506e-05	5.60191e-05	3.64485e-06	7.62935e-06	5.9499e-06	0.311637	0.346841	0.365139	0.0688193	0.106451	0.0701628	0.412041	0.578174	0.486364
nlpE	sensor lipoprotein NlpE	CDS	215269	215979	403	383	428	212	178	199	44	46	38	374	496	477	256	252	233	51	35	23	0.000221386	0.000174096	0.000227979	0.000104848	6.96907e-05	8.57382e-05	2.01831e-05	1.65826e-05	1.55332e-05	0.00037318	0.0003423	0.000339139	0.000164851	0.000133186	0.000138856	1.85887e-05	1.57075e-05	1.1404e-05	0.473599	0.400301	0.376079	0.0911671	0.0952497	0.0681341	0.441747	0.38909	0.409436
yaeF	peptidase C92 family protein YaeF	CDS	216179	217003	177	146	172	87	92	118	10	5	7	124	147	142	115	120	113	10	8	1	9.7234e-05	6.63656e-05	9.16179e-05	4.30273e-05	3.60199e-05	5.08398e-05	4.58707e-06	1.80246e-06	2.86138e-06	0.000123728	0.000101448	0.00010096	7.40543e-05	6.34217e-05	6.73422e-05	3.64485e-06	3.59028e-06	4.95825e-07	0.442513	0.54275	0.554911	0.0471756	0.0271595	0.0312316	0.598524	0.625165	0.66702
proS	proline--tRNA ligase	CDS	217057	218775	694	696	718	517	579	616	138	198	204	668	956	923	895	874	781	172	211	195	0.000381245	0.000316373	0.000382452	0.000255691	0.000226691	0.000265401	6.33016e-05	7.13772e-05	8.33887e-05	0.000666536	0.000659756	0.000656238	0.000576336	0.000461921	0.000465436	6.26914e-05	9.46937e-05	9.66858e-05	0.670673	0.71653	0.693946	0.166039	0.225611	0.218037	0.864673	0.700139	0.709248
trmO	tRNA m(6)t(6)A37 methyltransferase	CDS	218887	219594	226	167	189	125	114	111	36	32	40	125	202	240	104	144	125	34	24	28	0.000124152	7.59113e-05	0.000100673	6.18208e-05	4.46334e-05	4.78238e-05	1.65135e-05	1.15357e-05	1.63507e-05	0.000124726	0.000139405	0.000170636	6.69709e-05	7.6106e-05	7.44935e-05	1.23925e-05	1.07708e-05	1.38831e-05	0.497945	0.587968	0.475041	0.13301	0.151963	0.162414	0.536943	0.545936	0.436564
rcsF	sensor lipoprotein RcsF	CDS	219591	219995	244	261	214	178	143	176	24	15	15	255	366	274	176	266	190	12	3	17	0.00013404	0.00011864	0.00011399	8.80329e-05	5.59875e-05	7.58288e-05	1.1009e-05	5.40737e-06	6.13152e-06	0.000254441	0.000252585	0.00019481	0.000113335	0.000140585	0.00011323	4.37382e-06	1.34636e-06	8.42902e-06	0.656765	0.471911	0.665225	0.0821319	0.045578	0.0537901	0.445428	0.556585	0.581235
metQ	L-methionine/D-methionine ABC transporter membrane anchored binding protein	CDS	220113	220928	737	882	931	472	755	774	62	78	140	1556	1966	1898	1767	1798	1508	120	130	118	0.000404867	0.000400921	0.000495909	0.000233435	0.000295598	0.000333474	2.84399e-05	2.81183e-05	5.72275e-05	0.00155259	0.00135678	0.00134945	0.00113786	0.000950268	0.00089869	4.37382e-05	5.83421e-05	5.85073e-05	0.576573	0.737298	0.672451	0.0702449	0.0701343	0.115399	0.732879	0.700386	0.665969
metI	L-methionine/D-methionine ABC transporter membrane subunit	CDS	220968	221621	216	290	368	152	250	309	20	17	32	667	720	670	627	645	544	37	42	30	0.000118658	0.000131822	0.00019602	7.51741e-05	9.78803e-05	0.000133131	9.17415e-06	6.12835e-06	1.30806e-05	0.000665538	0.000496888	0.000476359	0.000403757	0.000340892	0.000324196	1.34859e-05	1.8849e-05	1.48747e-05	0.633534	0.742518	0.679173	0.0773156	0.0464895	0.0667309	0.606662	0.686054	0.68057
metN	L-methionine/D-methionine ABC transporter ATP binding subunit	CDS	221614	222645	293	423	484	240	450	468	28	70	108	1106	1073	1118	1174	954	909	242	91	119	0.000160958	0.000192278	0.000257809	0.000118696	0.000176184	0.000201636	1.28438e-05	2.52344e-05	4.41469e-05	0.00110358	0.0007405	0.00079488	0.000755998	0.000504202	0.000541717	8.82053e-05	4.08394e-05	5.90031e-05	0.737434	0.916299	0.782114	0.079796	0.131239	0.171239	0.685044	0.680894	0.681508
gmhB	D-glycero-beta-D-manno-heptose-1%2C7-bisphosphate 7-phosphatase	CDS	222833	223408	292	314	299	195	166	213	22	24	26	353	421	408	262	300	388	30	14	16	0.000160409	0.000142731	0.000159266	9.64405e-05	6.49925e-05	9.17701e-05	1.00916e-05	8.65179e-06	1.0628e-05	0.000352227	0.000290541	0.000290081	0.000168715	0.000158554	0.000231228	1.09345e-05	6.28299e-06	7.93319e-06	0.601217	0.455348	0.576206	0.0629116	0.0606158	0.0667309	0.478996	0.54572	0.797114
rrsH	16S ribosomal RNA	rRNA	223771	225312	3777	1623	4498	9196	7135	5775	10794	11958	5399	3096	2623	2971	3212	4902	4285	11833	3808	11817	0.00207488	0.000737749	0.00239592	0.00454804	0.0027935	0.00248813	0.00495129	0.00431075	0.00220694	0.00308922	0.00181019	0.00211233	0.00206837	0.00259078	0.00255364	0.00431295	0.00170897	0.00585916	2.19196	3.78652	1.03849	2.38631	5.84311	0.921125	0.669545	1.43122	1.20892
ileV	tRNA-Ile	tRNA	225381	225457	6901	6694	5324	4094	9932	4534	3998	4287	5973	2888	2796	2461	3415	4957	3834	5749	6411	3024	0.00379103	0.00304282	0.00283589	0.00202476	0.00388859	0.00195345	0.00183391	0.00154543	0.00244157	0.00288167	0.00192958	0.00174973	0.00219909	0.00261984	0.00228487	0.00209542	0.00287716	0.00149937	0.534091	1.27796	0.688831	0.48375	0.507893	0.860953	0.76313	1.35773	1.30584
alaV	tRNA-Ala	tRNA	225500	225575	50816	54646	39060	30006	75089	32374	30915	30716	43548	23462	20868	18773	26975	42465	31310	47197	54701	24591	0.0279155	0.0248398	0.0208058	0.01484	0.0293989	0.0139482	0.0141809	0.0110728	0.017801	0.0234106	0.0144015	0.0133473	0.0173706	0.0224434	0.0186591	0.0172026	0.024549	0.0121928	0.531603	1.18354	0.670399	0.507995	0.44577	0.85558	0.741996	1.55841	1.39797
rrlH	23S ribosomal RNA	rRNA	225759	228662	10461	5525	12612	26521	16794	16403	32020	32996	14339	8609	8666	9295	9854	12595	12174	31139	11037	32487	0.0057467	0.00251144	0.00671794	0.0131164	0.0065752	0.00706716	0.0146878	0.0118948	0.00586132	0.00859014	0.00598059	0.00660859	0.00634549	0.00665664	0.00725507	0.0113497	0.00495324	0.0161079	2.28242	2.6181	1.05198	2.55587	4.73624	0.872489	0.738695	1.11304	1.09782
rrfH	5S ribosomal RNA	rRNA	228756	228875	120809	111299	91024	109768	171365	133018	102777	114383	145204	69919	113152	112227	87436	87508	73532	129260	100408	85025	0.0663658	0.0505919	0.0484851	0.0542876	0.067093	0.0573102	0.0471446	0.041234	0.0593547	0.0697658	0.0780886	0.0797916	0.0563045	0.0462492	0.0438213	0.0471133	0.0450616	0.0421575	0.818005	1.32616	1.18202	0.710374	0.815032	1.22419	0.80705	0.592266	0.549197
aspU	tRNA-Asp	tRNA	228928	229004	60793	67868	48061	38332	86164	41355	38723	39252	54268	26348	26532	23760	33363	48225	36913	53129	60730	31563	0.0333963	0.03085	0.0256003	0.0189577	0.033735	0.0178176	0.0177625	0.01415	0.022183	0.0262903	0.0183103	0.016893	0.0214841	0.0254876	0.0219982	0.0193647	0.0272547	0.0156497	0.567659	1.09352	0.695993	0.531871	0.458671	0.866514	0.817189	1.39198	1.30221
dkgB	methylglyoxal reductase DkgB	CDS	229167	229970	62	55	76	46	52	43	5	10	6	72	89	100	67	91	75	5	5	10	3.40594e-05	2.50007e-05	4.04823e-05	2.27501e-05	2.03591e-05	1.85264e-05	2.29354e-06	3.60491e-06	2.45261e-06	7.18422e-05	6.14208e-05	7.10984e-05	4.31447e-05	4.80948e-05	4.46961e-05	1.82242e-06	2.24393e-06	4.95825e-06	0.667953	0.81434	0.45764	0.0673394	0.144192	0.0605846	0.600548	0.783037	0.628652
yafC	DNA-binding transcriptional regulator YafC	CDS	229967	230881	129	110	164	101	119	113	32	29	40	149	186	204	164	181	124	29	20	31	7.08655e-05	5.00015e-05	8.73566e-05	4.99512e-05	4.6591e-05	4.86855e-05	1.46786e-05	1.04542e-05	1.63507e-05	0.000148674	0.000128363	0.000145041	0.000105608	9.56611e-05	7.38976e-05	1.05701e-05	8.9757e-06	1.53706e-05	0.704874	0.931793	0.557319	0.207134	0.209079	0.187172	0.710334	0.745241	0.509496
yafD	endonuclease/exonuclease/phosphatase domain-containing protein YafD	CDS	231122	231922	1858	1659	1592	915	1144	1114	161	131	174	1390	2031	2002	1237	1443	1348	140	128	124	0.00102068	0.000754113	0.000847998	0.000452529	0.0004479	0.000479962	7.38519e-05	4.72243e-05	7.11256e-05	0.00138695	0.00140164	0.00142339	0.000796567	0.000762646	0.000803338	5.10279e-05	5.74445e-05	6.14823e-05	0.443359	0.593943	0.565994	0.0723554	0.0626223	0.0838747	0.574328	0.544111	0.564384
yafE	putative S-adenosylmethionine-dependent methyltransferase	CDS	231926	232549	158	119	172	139	119	108	42	50	72	136	172	198	166	197	186	42	27	38	8.67965e-05	5.40925e-05	9.16179e-05	6.87448e-05	4.6591e-05	4.65313e-05	1.92657e-05	1.80246e-05	2.94313e-05	0.000135702	0.000118701	0.000140775	0.000106896	0.000104117	0.000110846	1.53084e-05	1.21172e-05	1.88413e-05	0.792022	0.861321	0.507884	0.221964	0.333217	0.321239	0.787725	0.87714	0.787402
mltD	membrane-bound lytic murein transglycosylase D	CDS	232597	233955	898	922	796	587	648	739	74	80	101	671	872	869	742	1061	827	105	115	92	0.000493312	0.000419103	0.000423999	0.000290311	0.000253706	0.000318395	3.39443e-05	2.88393e-05	4.12856e-05	0.00066953	0.000601786	0.000617845	0.000477811	0.000560753	0.000492849	3.82709e-05	5.16103e-05	4.56159e-05	0.588493	0.605354	0.750932	0.0688091	0.0688119	0.0973718	0.713652	0.931815	0.797691
gloB	hydroxyacylglutathione hydrolase GloB	CDS	234027	234782	76	68	83	56	48	52	9	11	14	82	92	76	30	62	82	8	16	12	4.17502e-05	3.091e-05	4.4211e-05	2.76957e-05	1.8793e-05	2.2404e-05	4.12837e-06	3.9654e-06	5.72275e-06	8.18203e-05	6.34912e-05	5.40348e-05	1.93185e-05	3.27679e-05	4.88678e-05	2.91588e-06	7.18056e-06	5.9499e-06	0.663368	0.607991	0.506751	0.0988825	0.128289	0.129442	0.236109	0.516101	0.904376
ykfO	protein YkfO	CDS	234288	234320	3	0	3	1	1	2	0	0	0	0	0	4	1	5	1	0	1	0	1.64803e-06	0	1.59799e-06	4.94567e-07	3.91521e-07	8.61691e-07	0	0	0	0	0	2.84393e-06	6.43951e-07	2.64257e-06	5.95948e-07	0	4.48785e-07	0	0.300095	0	0.539235	0	0	0	0	0	0.209551
yafS	putative S-adenosyl-L-methionine-dependent methyltransferase	CDS	234816	235538	96	73	72	48	68	41	7	14	18	79	103	77	63	58	76	14	5	4	5.27371e-05	3.31828e-05	3.83517e-05	2.37392e-05	2.66234e-05	1.76647e-05	3.21095e-06	5.04687e-06	7.35782e-06	7.88269e-05	7.10825e-05	5.47457e-05	4.05689e-05	3.06538e-05	4.52921e-05	5.10279e-06	2.24393e-06	1.9833e-06	0.450142	0.802326	0.460597	0.060886	0.152093	0.191851	0.514658	0.431243	0.827317
rnhA	ribonuclease HI	CDS	235535	236002	203	193	179	135	167	114	20	10	16	153	213	197	165	167	160	28	8	12	0.000111517	8.77299e-05	9.53466e-05	6.67665e-05	6.5384e-05	4.91164e-05	9.17415e-06	3.60491e-06	6.54029e-06	0.000152665	0.000146996	0.000140064	0.000106252	8.82619e-05	9.53517e-05	1.02056e-05	3.59028e-06	5.9499e-06	0.598711	0.745288	0.515135	0.0822668	0.041091	0.0685949	0.695982	0.600438	0.680774
dnaQ	DNA polymerase III subunit epsilon	CDS	236067	236798	665	636	612	348	399	327	71	101	129	570	709	716	516	462	434	87	65	75	0.000365314	0.000289099	0.000325989	0.000172109	0.000156217	0.000140886	3.25682e-05	3.64096e-05	5.27311e-05	0.000568751	0.000489296	0.000509064	0.000332279	0.000244174	0.000258642	3.17102e-05	2.9171e-05	3.71868e-05	0.471126	0.540357	0.432181	0.0891512	0.125941	0.161757	0.584225	0.49903	0.508072
aspV	tRNA-Asp	tRNA	236931	237007	54763	61111	43652	34626	78088	36902	34608	35590	49319	24007	23986	21446	30199	43817	33574	48407	54983	28380	0.0300838	0.0277785	0.0232518	0.0171249	0.0305731	0.0158991	0.0158749	0.0128299	0.02016	0.0239544	0.0165533	0.0152478	0.0194467	0.0231579	0.0200084	0.0176436	0.0246756	0.0140715	0.569239	1.1006	0.683778	0.527691	0.461863	0.867032	0.81182	1.39899	1.31222
yafT	lipoprotein YafT	CDS	237335	238120	0	8	2	1	1	4	0	0	2	4	2	3	4	3	1	0	0	0	0	3.63647e-06	1.06532e-06	4.94567e-07	3.91521e-07	1.72338e-06	0	0	8.17536e-07	3.99124e-06	1.38024e-06	2.13295e-06	2.5758e-06	1.58554e-06	5.95948e-07	0	0	0	0	0.107665	1.61771	0	0	0.767405	0.645365	1.14874	0.279401
ykfM	uncharacterized protein YkfM	CDS	238257	238736	0	1	2	0	0	7	0	2	1	1	2	3	2	0	6	3	0	4	0	4.54559e-07	1.06532e-06	0	0	3.01592e-06	0	7.20982e-07	4.08768e-07	9.97809e-07	1.38024e-06	2.13295e-06	1.2879e-06	0	3.57569e-06	1.09345e-06	0	1.9833e-06	0	0	2.83098	0	1.58611	0.383703	1.29073	0	1.6764
yafV	2-oxoglutaramate amidase	CDS	239419	240189	647	576	619	305	342	368	100	116	100	455	578	637	406	415	379	60	66	76	0.000355426	0.000261826	0.000329718	0.000150843	0.0001339	0.000158551	4.58707e-05	4.1817e-05	4.08768e-05	0.000454003	0.00039889	0.000452897	0.000261444	0.000219333	0.000225864	2.18691e-05	2.96198e-05	3.76827e-05	0.4244	0.511409	0.480869	0.129058	0.159713	0.123975	0.575864	0.549859	0.498711
ivy	periplasmic chaperone%2C inhibitor of vertebrate C-type lysozyme	CDS	240343	240816	120	129	105	56	50	58	12	3	8	137	175	146	90	91	68	8	7	12	6.59214e-05	5.86381e-05	5.59295e-05	2.76957e-05	1.95761e-05	2.4989e-05	5.50449e-06	1.08147e-06	3.27014e-06	0.0001367	0.000120771	0.000103804	5.79556e-05	4.80948e-05	4.05245e-05	2.91588e-06	3.1415e-06	5.9499e-06	0.420133	0.333845	0.446795	0.0835008	0.0184432	0.058469	0.423962	0.39823	0.390396
fadE	acyl-CoA dehydrogenase	CDS	240859	243303	785	559	695	344	345	311	88	103	131	561	686	622	442	464	367	84	72	68	0.000431236	0.000254098	0.0003702	0.000170131	0.000135075	0.000133993	4.03663e-05	3.71306e-05	5.35486e-05	0.000559771	0.000473423	0.000442232	0.000284626	0.000245231	0.000218713	3.06167e-05	3.23125e-05	3.37161e-05	0.39452	0.531584	0.361947	0.093606	0.146127	0.144648	0.508469	0.517994	0.494566
gmhA	D-sedoheptulose 7-phosphate isomerase	CDS	243543	244121	714	823	762	468	531	554	44	46	67	718	936	971	714	757	761	60	51	45	0.000392232	0.000374102	0.000405889	0.000231457	0.000207898	0.000238688	2.01831e-05	1.65826e-05	2.73874e-05	0.000716427	0.000645954	0.000690365	0.000459781	0.000400085	0.000453517	2.18691e-05	2.2888e-05	2.23121e-05	0.590102	0.555725	0.588064	0.0514571	0.0443264	0.0674753	0.641769	0.619371	0.656923
yafJ	putative glutamine amidotransferase YafJ	CDS	244327	245094	371	287	267	250	236	248	33	28	24	308	411	375	337	329	324	32	22	28	0.000203807	0.000130458	0.000142221	0.000123642	9.2399e-05	0.00010685	1.51373e-05	1.00937e-05	9.81043e-06	0.000307325	0.00028364	0.000266619	0.000217011	0.000173881	0.000193087	1.16635e-05	9.87327e-06	1.38831e-05	0.606661	0.708264	0.751294	0.0742729	0.0773714	0.0689803	0.70613	0.613035	0.724207
dpaA	peptidoglycan meso-diaminopimelic acid protein amidase A	CDS	245065	245805	1060	960	874	900	933	984	131	107	134	884	1301	1330	1290	1511	1410	132	148	142	0.000582306	0.000436377	0.000465547	0.00044511	0.000365289	0.000423952	6.00907e-05	3.85725e-05	5.47749e-05	0.000882063	0.000897848	0.000945608	0.000830696	0.000798585	0.000840287	4.8112e-05	6.64202e-05	7.04071e-05	0.764392	0.837096	0.910654	0.103194	0.0883928	0.117657	0.941765	0.889443	0.888621
yafQ	ribosome-dependent mRNA interferase toxin YafQ	CDS	245961	246239	591	574	573	196	195	267	35	56	80	500	723	752	349	336	350	48	44	60	0.000324663	0.000260917	0.000305216	9.69351e-05	7.63466e-05	0.000115036	1.60548e-05	2.01875e-05	3.27014e-05	0.000498904	0.000498958	0.00053466	0.000224739	0.000177581	0.000208582	1.74953e-05	1.97465e-05	2.97495e-05	0.298572	0.292609	0.3769	0.0494506	0.0773714	0.107142	0.450465	0.355903	0.390121
dinJ	antitoxin/DNA-binding transcriptional repressor DinJ	CDS	246242	246502	1630	1924	1992	608	580	738	124	152	172	1929	2496	2444	1160	1066	1042	206	176	162	0.000895432	0.000874571	0.00106106	0.000300697	0.000227082	0.000317964	5.68797e-05	5.47946e-05	7.03081e-05	0.00192477	0.00172254	0.00173764	0.000746983	0.000563396	0.000620978	7.50839e-05	7.89862e-05	8.03236e-05	0.335812	0.25965	0.299665	0.0635221	0.0626531	0.0662619	0.388089	0.327072	0.357368
yafL	NlpC/P60 family protein YafL	CDS	246712	247461	187	160	180	79	73	46	13	18	32	101	134	154	55	90	56	12	23	24	0.000102727	7.27294e-05	9.58792e-05	3.90708e-05	2.8581e-05	1.98189e-05	5.9632e-06	6.48884e-06	1.30806e-05	0.000100779	9.24763e-05	0.000109491	3.54173e-05	4.75663e-05	3.33731e-05	4.37382e-06	1.03221e-05	1.18998e-05	0.380334	0.392978	0.206707	0.0580487	0.0892189	0.136428	0.351436	0.514362	0.304801
rayT	REP-associated tyrosine transposase	CDS	247637	248134	87	67	84	44	41	24	17	7	16	74	76	62	58	41	53	7	13	11	4.7793e-05	3.04554e-05	4.47436e-05	2.17609e-05	1.60524e-05	1.03403e-05	7.79803e-06	2.52344e-06	6.54029e-06	7.38379e-05	5.24492e-05	4.4081e-05	3.73491e-05	2.16691e-05	3.15853e-05	2.55139e-06	5.83421e-06	5.45407e-06	0.455316	0.527077	0.231101	0.163162	0.0828567	0.146172	0.505826	0.413144	0.716528
dinB	DNA polymerase IV	CDS	250898	251953	590	517	545	177	267	241	41	45	85	465	574	637	380	316	334	69	67	56	0.000324113	0.000235007	0.000290301	8.75383e-05	0.000104536	0.000103834	1.8807e-05	1.62221e-05	3.47453e-05	0.000463981	0.00039613	0.000452897	0.000244701	0.00016701	0.000199047	2.51494e-05	3.00686e-05	2.77662e-05	0.270085	0.444821	0.357676	0.058026	0.0690282	0.119687	0.527395	0.421605	0.439497
yafN	antitoxin YafN	CDS	252005	252298	126	148	140	38	50	45	7	12	6	107	136	162	58	70	50	8	8	2	6.92175e-05	6.72747e-05	7.45727e-05	1.87935e-05	1.95761e-05	1.9388e-05	3.21095e-06	4.32589e-06	2.45261e-06	0.000106766	9.38565e-05	0.000115179	3.73491e-05	3.6996e-05	2.97974e-05	2.91588e-06	3.59028e-06	9.91649e-07	0.271514	0.290987	0.259988	0.0463893	0.0643019	0.0328888	0.349824	0.394176	0.258704
yafO	ribosome-dependent mRNA interferase toxin YafO	CDS	252301	252699	71	57	71	20	26	24	1	3	14	48	92	68	30	44	37	4	10	4	3.90035e-05	2.59099e-05	3.7819e-05	9.89133e-06	1.01795e-05	1.03403e-05	4.58707e-07	1.08147e-06	5.72275e-06	4.78948e-05	6.34912e-05	4.83469e-05	1.93185e-05	2.32546e-05	2.20501e-05	1.45794e-06	4.48785e-06	1.9833e-06	0.253601	0.392883	0.273415	0.0117607	0.0417398	0.151319	0.403353	0.366265	0.456081
yafP	putative N-acetyltransferase YafP	CDS	252709	253161	19	23	28	12	10	18	7	2	3	17	36	29	23	20	19	5	3	3	1.04376e-05	1.04549e-05	1.49145e-05	5.9348e-06	3.91521e-06	7.75522e-06	3.21095e-06	7.20982e-07	1.2263e-06	1.69627e-05	2.48444e-05	2.06185e-05	1.48109e-05	1.05703e-05	1.1323e-05	1.82242e-06	1.34636e-06	1.48747e-06	0.568601	0.374487	0.519977	0.307635	0.0689615	0.082222	0.873141	0.42546	0.549167
pepD	peptidase D	CDS	254259	255716	693	644	589	426	510	469	90	87	125	706	872	916	765	759	709	113	96	92	0.000380696	0.000292736	0.000313738	0.000210685	0.000199676	0.000202067	4.12837e-05	3.13627e-05	5.1096e-05	0.000704453	0.000601786	0.000651261	0.000492622	0.000401142	0.000422527	4.11868e-05	4.30834e-05	4.56159e-05	0.553422	0.682102	0.644061	0.108443	0.107137	0.162862	0.699298	0.666586	0.648783
gpt	xanthine-guanine phsophoribosyltransferase	CDS	255977	256435	84	112	84	70	86	82	22	39	38	88	103	112	129	106	98	20	18	27	4.6145e-05	5.09106e-05	4.47436e-05	3.46197e-05	3.36708e-05	3.53293e-05	1.00916e-05	1.40592e-05	1.55332e-05	8.78072e-05	7.10825e-05	7.96302e-05	8.30696e-05	5.60225e-05	5.84029e-05	7.2897e-06	8.07813e-06	1.33873e-05	0.750237	0.661371	0.789594	0.218693	0.276154	0.34716	0.946046	0.788133	0.733427
frsA	fermentation-respiration switch protein	CDS	256527	257771	661	590	672	471	545	474	46	66	82	693	826	854	698	687	608	92	71	31	0.000363117	0.00026819	0.000357949	0.000232941	0.000213379	0.000204221	2.11005e-05	2.37924e-05	3.3519e-05	0.000691482	0.00057004	0.00060718	0.000449478	0.000363089	0.000362337	3.35326e-05	3.18637e-05	1.53706e-05	0.641504	0.795627	0.57053	0.0581095	0.0887148	0.0936417	0.650021	0.636953	0.596753
crl	RNA polymerase holoenzyme assembly factor Crl	pseudogene	257829	257899	464	555	502	288	260	333	20	30	33	470	638	670	350	406	378	20	23	21	0.000254896	0.00025228	0.000267396	0.000142435	0.000101795	0.000143472	9.17415e-06	1.08147e-05	1.34893e-05	0.00046897	0.000440298	0.000476359	0.000225383	0.000214577	0.000225268	7.2897e-06	1.03221e-05	1.04123e-05	0.558797	0.403502	0.53655	0.0359917	0.0428679	0.050447	0.480591	0.487345	0.472896
crl	RNA polymerase holoenzyme assembly factor Crl	pseudogene	258676	259006	823	727	794	617	753	656	79	77	92	630	959	983	739	846	752	58	66	49	0.000452111	0.000330464	0.000422934	0.000305148	0.000294815	0.000282635	3.62379e-05	2.77578e-05	3.76066e-05	0.00062862	0.000661827	0.000698897	0.00047588	0.000447123	0.000448153	2.11401e-05	2.96198e-05	2.42954e-05	0.67494	0.892125	0.668271	0.0801527	0.0839964	0.0889185	0.757023	0.675589	0.641229
insB9	IS1 transposase B	CDS	257923	258426	7	4	2	3	3	4	2	0	1	3	5	5	4	6	7	1	1	1	3.84541e-06	1.81824e-06	1.06532e-06	1.4837e-06	1.17456e-06	1.72338e-06	9.17415e-07	0	4.08768e-07	2.99343e-06	3.45061e-06	3.55492e-06	2.5758e-06	3.17108e-06	4.17164e-06	3.64485e-07	4.48785e-07	4.95825e-07	0.385836	0.645991	1.61771	0.238574	0	0.383703	0.860486	0.918993	1.17348
insA9	IS1 repressor TnpA	CDS	258345	258620	7	4	4	4	3	5	1	1	1	4	8	4	4	6	6	2	1	1	3.84541e-06	1.81824e-06	2.13065e-06	1.97827e-06	1.17456e-06	2.15423e-06	4.58707e-07	3.60491e-07	4.08768e-07	3.99124e-06	5.52097e-06	2.84393e-06	2.5758e-06	3.17108e-06	3.57569e-06	7.2897e-07	4.48785e-07	4.95825e-07	0.514448	0.645991	1.01107	0.119287	0.198264	0.191851	0.645365	0.574371	1.2573
phoE	outer membrane porin PhoE	CDS	259045	260100	9	9	9	3	2	10	2	3	1	9	16	16	9	6	9	3	3	1	4.9441e-06	4.09103e-06	4.79396e-06	1.4837e-06	7.83042e-07	4.30845e-06	9.17415e-07	1.08147e-06	4.08768e-07	8.98028e-06	1.10419e-05	1.13757e-05	5.79556e-06	3.17108e-06	5.36353e-06	1.09345e-06	1.34636e-06	4.95825e-07	0.300095	0.191405	0.898725	0.185557	0.264352	0.0852673	0.645365	0.287185	0.471489
proB	glutamate 5-kinase	CDS	260388	261491	1062	1055	1029	675	794	790	122	128	142	1022	1206	1321	1220	1241	1158	151	134	128	0.000583404	0.00047956	0.00054811	0.000333833	0.000310868	0.000340368	5.59623e-05	4.61429e-05	5.8045e-05	0.00101976	0.000832287	0.000939209	0.00078562	0.000655886	0.000690108	5.50372e-05	6.01372e-05	6.34656e-05	0.572215	0.648236	0.620985	0.0959237	0.0962192	0.1059	0.770396	0.788053	0.734775
proA	glutamate-5-semialdehyde dehydrogenase	CDS	261503	262756	1379	1152	1225	852	1123	1006	309	312	382	1247	1589	1681	1722	1483	1445	450	362	290	0.000757547	0.000523652	0.000652511	0.000421371	0.000439678	0.000433431	0.000141741	0.000112473	0.000156149	0.00124427	0.0010966	0.00119516	0.00110888	0.000783786	0.000861145	0.000164018	0.00016246	0.000143789	0.556231	0.839638	0.66425	0.187105	0.214786	0.239305	0.891193	0.71474	0.720525
thrW	tRNA-Thr	tRNA	262871	262946	2640	3071	2140	1701	4353	1874	1710	1798	2631	2028	1275	1059	1415	2684	1658	2821	3006	1372	0.00145027	0.00139595	0.0011399	0.000841258	0.00170429	0.000807404	0.00078439	0.000648163	0.00107547	0.00202356	0.000879905	0.000752932	0.00091119	0.00141853	0.000988082	0.00102821	0.00134905	0.000680271	0.58007	1.22088	0.708313	0.540857	0.464317	0.943478	0.450291	1.61214	1.31231
ykfI	toxin of the YkfI-YafW toxin-antitoxin system	CDS	263328	263669	21	23	16	8	16	18	2	7	3	23	16	11	7	16	25	4	6	2	1.15362e-05	1.04549e-05	8.5226e-06	3.95653e-06	6.26434e-06	7.75522e-06	9.17415e-07	2.52344e-06	1.2263e-06	2.29496e-05	1.10419e-05	7.82082e-06	4.50765e-06	8.45623e-06	1.48987e-05	1.45794e-06	2.69271e-06	9.91649e-07	0.342966	0.59918	0.909959	0.0795246	0.241365	0.143889	0.196415	0.765828	1.90501
yafW	antitoxin of the YkfI-YafW toxin-antitoxin pair	CDS	263690	264007	2	3	0	0	0	0	1	0	0	1	5	1	0	1	3	0	0	0	1.09869e-06	1.36368e-06	0	0	0	0	4.58707e-07	0	0	9.97809e-07	3.45061e-06	7.10984e-07	0	5.28514e-07	1.78784e-06	0	0	0	0	0	0	0.417504	0	0	0	0.153166	2.51461
ykfH	DUF987 domain-containing protein YkfH	CDS	264026	264247	1	3	1	0	0	0	0	0	0	0	0	2	0	2	0	3	0	7	5.49345e-07	1.36368e-06	5.32662e-07	0	0	0	0	0	0	0	0	1.42197e-06	0	1.05703e-06	0	1.09345e-06	0	3.47077e-06	0	0	0	0	0	0	0	0	0
ykfG	RadC-like JAB domain-containing protein YkfG	CDS	264256	264732	2	0	2	0	0	0	1	1	0	1	4	1	1	4	3	1	0	1	1.09869e-06	0	1.06532e-06	0	0	0	4.58707e-07	3.60491e-07	0	9.97809e-07	2.76049e-06	7.10984e-07	6.43951e-07	2.11406e-06	1.78784e-06	3.64485e-07	0	4.95825e-07	0	0	0	0.417504	0	0	0.645365	0.765828	2.51461
yafX	protein YafX	CDS	264748	265206	6	0	2	1	0	2	1	0	0	1	1	0	1	1	1	0	0	0	3.29607e-06	0	1.06532e-06	4.94567e-07	0	8.61691e-07	4.58707e-07	0	0	9.97809e-07	6.90122e-07	0	6.43951e-07	5.28514e-07	5.95948e-07	0	0	0	0.150047	0	0.808853	0.139168	0	0	0.645365	0.765828	0
ykfF	protein YkfF	CDS	265304	265543	1	0	1	2	3	1	0	0	0	0	1	2	1	2	0	1	0	0	5.49345e-07	0	5.32662e-07	9.89133e-07	1.17456e-06	4.30845e-07	0	0	0	0	6.90122e-07	1.42197e-06	6.43951e-07	1.05703e-06	0	3.64485e-07	0	0	1.80057	0	0.808853	0	0	0	0	1.53166	0
ykfB	protein YkfB	CDS	265620	266087	761	658	636	352	379	442	63	78	92	484	660	731	408	423	424	28	51	48	0.000418051	0.0002991	0.000338773	0.000174087	0.000148386	0.000190434	2.88986e-05	2.81183e-05	3.76066e-05	0.000482939	0.00045548	0.000519729	0.000262732	0.000223561	0.000252682	1.02056e-05	2.2888e-05	2.37996e-05	0.416426	0.49611	0.562127	0.0691268	0.0940098	0.111008	0.544027	0.490826	0.48618
yafY	inner membrane lipoprotein YafY	CDS	266110	266553	33	20	14	8	12	12	0	2	2	18	30	35	23	16	21	1	2	0	1.81284e-05	9.09118e-06	7.45727e-06	3.95653e-06	4.69825e-06	5.17015e-06	0	7.20982e-07	8.17536e-07	1.79606e-05	2.07036e-05	2.48844e-05	1.48109e-05	8.45623e-06	1.25149e-05	3.64485e-07	8.9757e-07	0	0.218251	0.516793	0.693302	0	0.0793057	0.109629	0.824633	0.408441	0.502921
yafZ	DUF932 domain-containing protein YafZ	CDS	267184	268005	3	8	2	4	3	2	1	6	6	1	4	4	3	7	1	2	1	1	1.64803e-06	3.63647e-06	1.06532e-06	1.97827e-06	1.17456e-06	8.61691e-07	4.58707e-07	2.16295e-06	2.45261e-06	9.97809e-07	2.76049e-06	2.84393e-06	1.93185e-06	3.6996e-06	5.95948e-07	7.2897e-07	4.48785e-07	4.95825e-07	1.20038	0.322995	0.808853	0.278336	0.594793	2.30222	1.93609	1.3402	0.209551
ykfA	putative GTP-binding protein YkfA	CDS	268097	268960	105	114	89	84	82	72	22	43	48	73	86	96	82	96	64	40	19	8	5.76812e-05	5.18197e-05	4.74069e-05	4.15436e-05	3.21047e-05	3.10209e-05	1.00916e-05	1.55011e-05	1.96209e-05	7.284e-05	5.93505e-05	6.82544e-05	5.2804e-05	5.07374e-05	3.81407e-05	1.45794e-05	8.52692e-06	3.9666e-06	0.720228	0.619547	0.654353	0.174954	0.299135	0.413882	0.72493	0.854877	0.558802
perR	putative transcriptional regulator PerR	CDS	269289	270182	16	23	12	8	10	5	2	3	7	13	9	19	9	18	13	3	0	1	8.78952e-06	1.04549e-05	6.39195e-06	3.95653e-06	3.91521e-06	2.15423e-06	9.17415e-07	1.08147e-06	2.86138e-06	1.29715e-05	6.21109e-06	1.35087e-05	5.79556e-06	9.51325e-06	7.74733e-06	1.09345e-06	0	4.95825e-07	0.450142	0.374487	0.337022	0.104376	0.103442	0.447653	0.446791	1.53166	0.573507
insN	CP4-6 prophage%3B IS911A regulator fragment	pseudogene	270278	270540	38	28	25	18	2	10	1	1	4	19	23	18	9	13	10	1	5	0	2.08751e-05	1.27276e-05	1.33166e-05	8.9022e-06	7.83042e-07	4.30845e-06	4.58707e-07	3.60491e-07	1.63507e-06	1.89584e-05	1.58728e-05	1.27977e-05	5.79556e-06	6.87068e-06	5.95948e-06	3.64485e-07	2.24393e-06	0	0.426451	0.0615229	0.323541	0.0219739	0.0283235	0.122785	0.305699	0.432859	0.465668
insN	CP4-6 prophage%3B IS911A regulator fragment	pseudogene	271764	272190	65	58	58	32	41	38	13	8	18	72	86	99	50	69	68	10	17	4	3.57074e-05	2.63644e-05	3.08944e-05	1.58261e-05	1.60524e-05	1.63721e-05	5.9632e-06	2.88393e-06	7.35782e-06	7.18422e-05	5.93505e-05	7.03874e-05	3.21975e-05	3.64675e-05	4.05245e-05	3.64485e-06	7.62935e-06	1.9833e-06	0.443217	0.608865	0.529938	0.167002	0.109387	0.23816	0.44817	0.614443	0.575735
insI1	IS30 transposase	CDS	270603	271754	96	112	91	46	43	49	8	8	10	95	113	109	59	76	66	5	11	10	5.27371e-05	5.09106e-05	4.84723e-05	2.27501e-05	1.68354e-05	2.11114e-05	3.66966e-06	2.88393e-06	4.08768e-06	9.47918e-05	7.79837e-05	7.74972e-05	3.79931e-05	4.01671e-05	3.93326e-05	1.82242e-06	4.93664e-06	4.95825e-06	0.431386	0.330686	0.435536	0.069584	0.0566469	0.0843303	0.400805	0.51507	0.507535
eyeA	small RNA EyeA	ncRNA	272580	272654	13	17	30	11	10	7	5	2	0	23	22	27	18	12	12	7	2	0	7.14148e-06	7.7275e-06	1.59799e-05	5.44023e-06	3.91521e-06	3.01592e-06	2.29354e-06	7.20982e-07	0	2.29496e-05	1.51827e-05	1.91966e-05	1.15911e-05	6.34217e-06	7.15138e-06	2.55139e-06	8.9757e-07	0	0.761779	0.506659	0.188732	0.321157	0.0933008	0	0.505068	0.417724	0.372534
ykfC	PF00078 domain-containing protein YkfC	CDS	272847	273992	85	51	93	63	53	74	21	22	37	85	120	102	85	107	83	25	26	35	4.66943e-05	2.31825e-05	4.95376e-05	3.11577e-05	2.07506e-05	3.18826e-05	9.63286e-06	7.9308e-06	1.51244e-05	8.48137e-05	8.28146e-05	7.25203e-05	5.47358e-05	5.6551e-05	4.94637e-05	9.11212e-06	1.16684e-05	1.73539e-05	0.66727	0.895098	0.643603	0.206296	0.342103	0.305312	0.645365	0.682863	0.682067
insH1	IS5 transposase and trans-activator	CDS	274101	275081	433	424	434	288	343	337	90	100	131	410	534	557	514	533	498	135	126	116	0.000237866	0.000192733	0.000231175	0.000142435	0.000134292	0.000145195	4.12837e-05	3.60491e-05	5.35486e-05	0.000409102	0.000368525	0.000396018	0.000330991	0.000281698	0.000296782	4.92054e-05	5.65469e-05	5.75157e-05	0.598804	0.696776	0.628072	0.173558	0.187042	0.231636	0.809067	0.764393	0.749416
mmuP	S-methyl-L-methionine transporter	CDS	275325	276728	171	124	149	90	142	158	25	40	38	197	183	237	324	241	225	32	32	19	9.3938e-05	5.63653e-05	7.93667e-05	4.4511e-05	5.5596e-05	6.80736e-05	1.14677e-05	1.44196e-05	1.55332e-05	0.000196568	0.000126292	0.000168503	0.00020864	0.000127372	0.000134088	1.16635e-05	1.43611e-05	9.42067e-06	0.473834	0.986351	0.85771	0.122077	0.255825	0.195714	1.06141	1.00855	0.795762
mmuM	homocysteine S-methyltransferase	CDS	276715	277647	233	194	208	151	185	212	59	69	69	192	214	234	257	243	253	72	64	61	0.000127997	8.81844e-05	0.000110794	7.46796e-05	7.24314e-05	9.13392e-05	2.70637e-05	2.48739e-05	2.8205e-05	0.000191579	0.000147686	0.00016637	0.000165495	0.000128429	0.000150775	2.62429e-05	2.87222e-05	3.02453e-05	0.583446	0.821363	0.824408	0.21144	0.282067	0.254572	0.863848	0.869608	0.906262
afuC	ABC transporter ATP-binding protein AfuC	CDS	277756	278802	23	27	17	35	23	32	0	5	4	20	36	40	27	26	31	8	6	3	1.26349e-05	1.22731e-05	9.05526e-06	1.73098e-05	9.00498e-06	1.37871e-05	0	1.80246e-06	1.63507e-06	1.99562e-05	2.48444e-05	2.84393e-05	1.73867e-05	1.37414e-05	1.84744e-05	2.91588e-06	2.69271e-06	1.48747e-06	1.37	0.733718	1.52255	0	0.146862	0.180566	0.871242	0.553098	0.649607
insB2	IS1 protein InsB	CDS	279178	279681	12	12	15	8	13	14	3	3	7	10	18	15	13	20	21	3	4	2	6.59214e-06	5.45471e-06	7.98993e-06	3.95653e-06	5.08977e-06	6.03184e-06	1.37612e-06	1.08147e-06	2.86138e-06	9.97809e-06	1.24222e-05	1.06648e-05	8.37136e-06	1.05703e-05	1.25149e-05	1.09345e-06	1.79514e-06	9.91649e-07	0.60019	0.933098	0.754929	0.208752	0.198264	0.358122	0.838974	0.850919	1.17348
insA2	IS1 protein InsA	CDS	279600	279875	12	11	13	6	11	8	2	4	2	14	12	11	23	14	16	3	3	2	6.59214e-06	5.00015e-06	6.92461e-06	2.9674e-06	4.30673e-06	3.44676e-06	9.17415e-07	1.44196e-06	8.17536e-07	1.39693e-05	8.28146e-06	7.82082e-06	1.48109e-05	7.3992e-06	9.53517e-06	1.09345e-06	1.34636e-06	9.91649e-07	0.450142	0.861321	0.497756	0.139168	0.288384	0.118062	1.06024	0.893465	1.2192
yagB	orphan antitoxin YagB	CDS	280385	280735	147	95	121	53	95	72	4	10	5	100	134	117	86	100	83	6	22	8	8.07537e-05	4.31831e-05	6.44521e-05	2.6212e-05	3.71945e-05	3.10209e-05	1.83483e-06	3.60491e-06	2.04384e-06	9.97809e-05	9.24763e-05	8.31851e-05	5.53798e-05	5.28514e-05	4.94637e-05	2.18691e-06	9.87327e-06	3.9666e-06	0.324592	0.861321	0.481301	0.0227213	0.0834797	0.031711	0.555014	0.571513	0.594622
yagA	integrase core domain-containing protein YagA	CDS	280829	281983	126	93	82	109	99	110	43	58	84	97	98	92	102	125	100	39	39	40	6.92175e-05	4.2274e-05	4.36783e-05	5.39078e-05	3.87606e-05	4.7393e-05	1.97244e-05	2.09085e-05	3.43365e-05	9.67875e-05	6.76319e-05	6.54105e-05	6.5683e-05	6.60643e-05	5.95948e-05	1.42149e-05	1.75026e-05	1.9833e-05	0.778818	0.91689	1.08505	0.284963	0.494595	0.786123	0.678631	0.976821	0.91109
yagE	2-dehydro-3-deoxygluconate aldolase	CDS	282278	283186	7	2	2	4	5	10	0	2	2	3	3	6	3	6	2	0	1	0	3.84541e-06	9.09118e-07	1.06532e-06	1.97827e-06	1.95761e-06	4.30845e-06	0	7.20982e-07	8.17536e-07	2.99343e-06	2.07036e-06	4.2659e-06	1.93185e-06	3.17108e-06	1.1919e-06	0	4.48785e-07	0	0.514448	2.1533	4.04426	0	0.793057	0.767405	0.645365	1.53166	0.279401
yagF	D-xylonate dehydratase	CDS	283201	285168	42	30	33	34	24	24	4	16	7	49	34	36	23	35	38	5	11	4	2.30725e-05	1.36368e-05	1.75779e-05	1.68153e-05	9.39651e-06	1.03403e-05	1.83483e-06	5.76786e-06	2.86138e-06	4.88926e-05	2.34641e-05	2.55954e-05	1.48109e-05	1.8498e-05	2.2646e-05	1.82242e-06	4.93664e-06	1.9833e-06	0.728802	0.689057	0.588257	0.0795246	0.422964	0.162783	0.302926	0.788352	0.884769
yagG	putative D-xylonate transporter YagG	CDS	285395	286777	32	21	28	15	18	14	7	9	6	14	26	30	14	25	25	14	12	4	1.7579e-05	9.54574e-06	1.49145e-05	7.4185e-06	7.04738e-06	6.03184e-06	3.21095e-06	3.24442e-06	2.45261e-06	1.39693e-05	1.79432e-05	2.13295e-05	9.01531e-06	1.32129e-05	1.48987e-05	5.10279e-06	5.38542e-06	1.9833e-06	0.422008	0.738275	0.404426	0.182658	0.339882	0.164444	0.645365	0.736373	0.698502
yagH	putative xylosidase/arabinosidase	CDS	286789	288399	39	43	17	22	24	20	6	5	6	32	59	54	22	28	29	4	2	2	2.14245e-05	1.9546e-05	9.05526e-06	1.08805e-05	9.39651e-06	8.61691e-06	2.75224e-06	1.80246e-06	2.45261e-06	3.19299e-05	4.07172e-05	3.83931e-05	1.41669e-05	1.47984e-05	1.72825e-05	1.45794e-06	8.9757e-07	9.91649e-07	0.507853	0.480737	0.951592	0.128463	0.0922159	0.270849	0.443688	0.363444	0.450146
xynR	DNA-binding transcriptional repressor XynR	CDS	288404	289162	110	107	110	108	115	117	18	13	33	102	126	115	134	161	113	49	40	40	6.04279e-05	4.86378e-05	5.85929e-05	5.34132e-05	4.50249e-05	5.04089e-05	8.25673e-06	4.68638e-06	1.34893e-05	0.000101776	8.69553e-05	8.17631e-05	8.62894e-05	8.50908e-05	6.73422e-05	1.78598e-05	1.79514e-05	1.9833e-05	0.883916	0.925719	0.860325	0.136638	0.0963527	0.230222	0.847832	0.978557	0.823625
argF	ornithine carbamoyltransferase ArgF	CDS	289301	290305	96	110	116	80	130	104	33	26	65	96	112	121	68	96	84	124	129	86	5.27371e-05	5.00015e-05	6.17888e-05	3.95653e-05	5.08977e-05	4.48079e-05	1.51373e-05	9.37277e-06	2.65699e-05	9.57896e-05	7.72936e-05	8.6029e-05	4.37886e-05	5.07374e-05	5.00597e-05	4.51961e-05	5.78933e-05	4.26409e-05	0.750237	1.01792	0.725178	0.287034	0.18745	0.430012	0.457133	0.656424	0.581893
argL	putative translational regulatory protein ArgL	CDS	290275	290370	4	10	8	10	10	6	1	2	2	4	15	8	4	6	11	6	6	4	2.19738e-06	4.54559e-06	4.2613e-06	4.94567e-06	3.91521e-06	2.58507e-06	4.58707e-07	7.20982e-07	8.17536e-07	3.99124e-06	1.03518e-05	5.68787e-06	2.5758e-06	3.17108e-06	6.55543e-06	2.18691e-06	2.69271e-06	1.9833e-06	2.25071	0.861321	0.60664	0.208752	0.158611	0.191851	0.645365	0.306331	1.15253
ykgS	protein YkgS	CDS	290510	290638	130	121	113	62	24	36	4	2	8	106	136	110	68	73	70	5	9	6	7.14148e-05	5.50016e-05	6.01908e-05	3.06631e-05	9.39651e-06	1.55104e-05	1.83483e-06	7.20982e-07	3.27014e-06	0.000105768	9.38565e-05	7.82082e-05	4.37886e-05	3.85815e-05	4.17164e-05	1.82242e-06	4.03907e-06	2.97495e-06	0.429366	0.170841	0.257688	0.0256926	0.0131084	0.0543296	0.414008	0.411069	0.533402
insB3	IS1 protein InsB	CDS	290649	291152	12	10	12	8	8	13	5	3	5	10	12	11	11	21	17	3	4	2	6.59214e-06	4.54559e-06	6.39195e-06	3.95653e-06	3.13217e-06	5.60099e-06	2.29354e-06	1.08147e-06	2.04384e-06	9.97809e-06	8.28146e-06	7.82082e-06	7.08346e-06	1.10988e-05	1.01311e-05	1.09345e-06	1.79514e-06	9.91649e-07	0.60019	0.689057	0.876257	0.34792	0.237917	0.319752	0.709901	1.3402	1.2954
insA3	IS1 protein InsA	CDS	291071	291346	12	7	12	6	13	6	1	4	2	11	10	10	17	14	16	3	3	2	6.59214e-06	3.18191e-06	6.39195e-06	2.9674e-06	5.08977e-06	2.58507e-06	4.58707e-07	1.44196e-06	8.17536e-07	1.09759e-05	6.90122e-06	7.10984e-06	1.09472e-05	7.3992e-06	9.53517e-06	1.09345e-06	1.34636e-06	9.91649e-07	0.450142	1.5996	0.404426	0.069584	0.453175	0.127901	0.997382	1.07216	1.34112
yagJ	protein YagJ	CDS	291500	292231	245	206	233	208	199	197	31	18	15	136	247	229	160	206	189	19	14	9	0.00013459	9.36391e-05	0.00012411	0.00010287	7.79127e-05	8.48765e-05	1.42199e-05	6.48884e-06	6.13152e-06	0.000135702	0.00017046	0.000162815	0.000103032	0.000108874	0.000112634	6.92521e-06	6.28299e-06	4.46242e-06	0.764323	0.832053	0.68388	0.105654	0.0692962	0.0494038	0.759253	0.638706	0.691792
yagK	uncharacterized protein YagK	CDS	292322	292948	88	97	76	54	55	70	2	17	28	90	124	122	60	105	88	22	12	19	4.83424e-05	4.40922e-05	4.04823e-05	2.67066e-05	2.15337e-05	3.01592e-05	9.17415e-07	6.12835e-06	1.14455e-05	8.98028e-05	8.55751e-05	8.674e-05	3.8637e-05	5.5494e-05	5.24434e-05	8.01866e-06	5.38542e-06	9.42067e-06	0.552447	0.488378	0.744996	0.0189775	0.138989	0.282728	0.430243	0.648483	0.604605
yagL	resolvase-like catalytic domain-containing protein YagL	CDS	293220	293918	9	5	10	4	2	11	3	6	5	14	12	20	6	15	15	6	7	2	4.9441e-06	2.27279e-06	5.32662e-06	1.97827e-06	7.83042e-07	4.7393e-06	1.37612e-06	2.16295e-06	2.04384e-06	1.39693e-05	8.28146e-06	1.42197e-05	3.8637e-06	7.92771e-06	8.93922e-06	2.18691e-06	3.1415e-06	9.91649e-07	0.400126	0.344528	0.889738	0.278336	0.951668	0.383703	0.276585	0.957284	0.628652
yagM	protein YagM	CDS	293945	294799	2	5	6	7	4	9	2	6	1	2	5	6	5	2	5	0	1	2	1.09869e-06	2.27279e-06	3.19597e-06	3.46197e-06	1.56608e-06	3.87761e-06	9.17415e-07	2.16295e-06	4.08768e-07	1.99562e-06	3.45061e-06	4.2659e-06	3.21975e-06	1.05703e-06	2.97974e-06	0	4.48785e-07	9.91649e-07	3.151	0.689057	1.21328	0.835008	0.951668	0.127901	1.61341	0.306331	0.698502
ykgV	protein YkgV	CDS	294918	295142	3	6	7	5	10	3	0	0	3	7	8	6	14	4	9	2	1	1	1.64803e-06	2.72735e-06	3.72864e-06	2.47283e-06	3.91521e-06	1.29254e-06	0	0	1.2263e-06	6.98466e-06	5.52097e-06	4.2659e-06	9.01531e-06	2.11406e-06	5.36353e-06	7.2897e-07	4.48785e-07	4.95825e-07	1.50047	1.43553	0.346651	0	0	0.328888	1.29073	0.382914	1.2573
yagN	protein YagN	CDS	295139	295579	394	386	384	230	178	230	12	7	12	394	562	558	291	264	310	11	15	9	0.000216442	0.00017546	0.000204542	0.00011375	6.96907e-05	9.90944e-05	5.50449e-06	2.52344e-06	4.90521e-06	0.000393137	0.000387848	0.000396729	0.00018739	0.000139528	0.000184744	4.00933e-06	6.73178e-06	4.46242e-06	0.525547	0.397189	0.484469	0.0254317	0.0143819	0.0239814	0.476653	0.359748	0.465668
intF	putative phage integrase	CDS	295696	297096	198	202	166	112	92	117	26	28	40	222	239	302	195	187	164	14	29	34	0.00010877	9.18209e-05	8.84219e-05	5.53915e-05	3.60199e-05	5.04089e-05	1.19264e-05	1.00937e-05	1.63507e-05	0.000221514	0.000164939	0.000214717	0.00012557	9.88321e-05	9.77355e-05	5.10279e-06	1.30148e-05	1.6858e-05	0.509252	0.392285	0.570095	0.109648	0.109929	0.184917	0.566874	0.599204	0.455183
yagP	putative LysR family substrate binding domain-containing protein YagP	CDS	297381	297791	20	28	21	13	6	19	4	3	6	15	24	10	20	13	19	5	1	5	1.09869e-05	1.27276e-05	1.11859e-05	6.42937e-06	2.34913e-06	8.18606e-06	1.83483e-06	1.08147e-06	2.45261e-06	1.49671e-05	1.65629e-05	7.10984e-06	1.2879e-05	6.87068e-06	1.1323e-05	1.82242e-06	4.48785e-07	2.47912e-06	0.585185	0.184569	0.731819	0.167002	0.0849704	0.219259	0.860486	0.414823	1.59258
paoD	molybdenum cofactor insertion chaperone PaoD	CDS	297770	298726	108	95	86	52	54	58	27	32	24	73	128	113	56	65	63	25	16	20	5.93292e-05	4.31831e-05	4.5809e-05	2.57175e-05	2.11421e-05	2.4989e-05	1.23851e-05	1.15357e-05	9.81043e-06	7.284e-05	8.83356e-05	8.03412e-05	3.60612e-05	3.43534e-05	3.75447e-05	9.11212e-06	7.18056e-06	9.91649e-06	0.43347	0.489593	0.545505	0.208752	0.267135	0.21416	0.495074	0.388897	0.467316
paoC	aldehyde dehydrogenase%2C molybdenum cofactor-binding subunit	CDS	298736	300934	274	190	221	132	99	132	34	45	48	139	196	190	141	166	153	63	41	45	0.000150521	8.63662e-05	0.000117718	6.52828e-05	3.87606e-05	5.68716e-05	1.55961e-05	1.62221e-05	1.96209e-05	0.000138695	0.000135264	0.000135087	9.0797e-05	8.77333e-05	9.11801e-05	2.29625e-05	1.84002e-05	2.23121e-05	0.433714	0.448794	0.483116	0.103614	0.187829	0.166676	0.654651	0.648609	0.674974
paoB	aldehyde dehydrogenase%2C FAD-binding Fe-S subunit	CDS	300931	301887	110	112	106	56	45	48	21	39	23	83	114	120	45	70	65	16	15	10	6.04279e-05	5.09106e-05	5.64622e-05	2.76957e-05	1.76184e-05	2.06806e-05	9.63286e-06	1.40592e-05	9.40166e-06	8.28181e-05	7.86739e-05	8.5318e-05	2.89778e-05	3.6996e-05	3.87366e-05	5.83176e-06	6.73178e-06	4.95825e-06	0.458327	0.346066	0.366273	0.159411	0.276154	0.166512	0.349897	0.470245	0.454026
paoA	aldehyde dehydrogenase%2C Fe-S subunit	CDS	301884	302573	87	118	71	34	40	30	10	18	10	68	82	90	36	22	38	18	16	12	4.7793e-05	5.36379e-05	3.7819e-05	1.68153e-05	1.56608e-05	1.29254e-05	4.58707e-06	6.48884e-06	4.08768e-06	6.7851e-05	5.659e-05	6.39885e-05	2.31822e-05	1.16273e-05	2.2646e-05	6.56073e-06	7.18056e-06	5.9499e-06	0.351835	0.291973	0.341769	0.0959779	0.120975	0.108085	0.341664	0.205466	0.353908
yagU	DUF1440 domain-containing inner membrane protein YagU	CDS	302991	303605	193	169	166	162	111	126	29	37	30	199	238	254	196	178	140	37	45	29	0.000106024	7.68205e-05	8.84219e-05	8.01198e-05	4.34588e-05	5.42865e-05	1.33025e-05	1.33382e-05	1.2263e-05	0.000198564	0.000164249	0.00018059	0.000126214	9.40755e-05	8.34328e-05	1.34859e-05	2.01953e-05	1.43789e-05	0.755679	0.56572	0.613949	0.125468	0.173628	0.138688	0.635636	0.572762	0.462001
ykgJ	putative metal-chelating domain-containing protein YkgJ	CDS	303853	304182	18	38	17	16	14	20	5	2	3	16	22	27	27	28	25	3	6	5	9.88821e-06	1.72732e-05	9.05526e-06	7.91307e-06	5.48129e-06	8.61691e-06	2.29354e-06	7.20982e-07	1.2263e-06	1.59649e-05	1.51827e-05	1.91966e-05	1.73867e-05	1.47984e-05	1.48987e-05	1.09345e-06	2.69271e-06	2.47912e-06	0.800253	0.317329	0.951592	0.231947	0.0417398	0.135424	1.08905	0.97469	0.776113
ecpE	putative fimbrial chaperone EcpE	CDS	304495	305205	76	72	68	38	54	46	3	2	10	72	67	91	44	69	67	3	9	8	4.17502e-05	3.27282e-05	3.6221e-05	1.87935e-05	2.11421e-05	1.98189e-05	1.37612e-06	7.20982e-07	4.08768e-06	7.18422e-05	4.62381e-05	6.46995e-05	2.83338e-05	3.64675e-05	3.99285e-05	1.09345e-06	4.03907e-06	3.9666e-06	0.450142	0.645991	0.547165	0.0329608	0.0220294	0.112854	0.39439	0.788688	0.617138
ecpD	fimbrial adhesin EcpD	CDS	305174	306817	80	50	54	24	30	37	5	13	5	42	62	70	48	47	37	6	5	13	4.39476e-05	2.27279e-05	2.87638e-05	1.18696e-05	1.17456e-05	1.59413e-05	2.29354e-06	4.68638e-06	2.04384e-06	4.1908e-05	4.27875e-05	4.97689e-05	3.09096e-05	2.48402e-05	2.20501e-05	2.18691e-06	2.24393e-06	6.44572e-06	0.270085	0.516793	0.554214	0.052188	0.206195	0.071056	0.73756	0.580547	0.44305
ecpC	putative fimbrial usher protein EcpC	CDS	306807	309332	1626	1008	1082	973	1474	1004	1052	1561	1734	1027	1204	1067	1375	1920	1498	1281	2285	1526	0.000893235	0.000458195	0.000576341	0.000481213	0.000577102	0.000432569	0.00048256	0.000562727	0.000708804	0.00102475	0.000830906	0.00075862	0.000885432	0.00101475	0.000892731	0.000466905	0.00102547	0.000756628	0.538731	1.25951	0.750544	0.540239	1.22814	1.22983	0.864047	1.22125	1.17678
ecpB	putative fimbrial chaperone EcpB	CDS	309358	310026	7	2	4	0	5	4	0	2	5	7	6	7	11	4	7	2	5	3	3.84541e-06	9.09118e-07	2.13065e-06	0	1.95761e-06	1.72338e-06	0	7.20982e-07	2.04384e-06	6.98466e-06	4.14073e-06	4.97689e-06	7.08346e-06	2.11406e-06	4.17164e-06	7.2897e-07	2.24393e-06	1.48747e-06	0	2.1533	0.808853	0	0.793057	0.959257	1.01414	0.510552	0.838202
ecpA	common pilus major subunit	CDS	310084	310671	14	6	16	9	11	3	6	0	0	10	16	18	12	7	12	1	1	1	7.69083e-06	2.72735e-06	8.5226e-06	4.4511e-06	4.30673e-06	1.29254e-06	2.75224e-06	0	0	9.97809e-06	1.10419e-05	1.27977e-05	7.72741e-06	3.6996e-06	7.15138e-06	3.64485e-07	4.48785e-07	4.95825e-07	0.578754	1.57909	0.15166	0.357861	0	0	0.774438	0.33505	0.558802
matA	DNA-binding transcriptional dual regulator MatA	CDS	310746	311336	3	2	3	3	2	4	1	0	1	2	3	0	1	0	2	0	2	1	1.64803e-06	9.09118e-07	1.59799e-06	1.4837e-06	7.83042e-07	1.72338e-06	4.58707e-07	0	4.08768e-07	1.99562e-06	2.07036e-06	0	6.43951e-07	0	1.1919e-06	0	8.9757e-07	4.95825e-07	0.900284	0.861321	1.07847	0.278336	0	0.255802	0.322682	0	0
ykgL	uncharacterized protein YkgL	CDS	312112	312339	50	39	42	31	36	53	3	3	4	38	74	51	40	52	45	6	0	1	2.74672e-05	1.77278e-05	2.23718e-05	1.53316e-05	1.40948e-05	2.28348e-05	1.37612e-06	1.08147e-06	1.63507e-06	3.79167e-05	5.1069e-05	3.62602e-05	2.5758e-05	2.74827e-05	2.68177e-05	2.18691e-06	0	4.95825e-07	0.558176	0.795065	1.0207	0.0501005	0.0610044	0.0730862	0.679331	0.538149	0.73959
ykgO	50S ribosomal subunit protein L36B	CDS	312374	312514	19	13	16	8	7	8	5	0	0	10	13	10	7	8	10	2	1	3	1.04376e-05	5.90927e-06	8.5226e-06	3.95653e-06	2.74065e-06	3.44676e-06	2.29354e-06	0	0	9.97809e-06	8.97158e-06	7.10984e-06	4.50765e-06	4.22811e-06	5.95948e-06	7.2897e-07	4.48785e-07	1.48747e-06	0.379067	0.463788	0.404426	0.219739	0	0	0.451755	0.471278	0.838202
ykgM	50S ribosomal subunit protein L31B	CDS	312514	312777	22	31	12	10	11	21	5	5	0	10	14	21	18	11	12	1	0	2	1.20856e-05	1.40913e-05	6.39195e-06	4.94567e-06	4.30673e-06	9.04775e-06	2.29354e-06	1.80246e-06	0	9.97809e-06	9.6617e-06	1.49307e-05	1.15911e-05	5.81366e-06	7.15138e-06	3.64485e-07	0	9.91649e-07	0.40922	0.30563	1.41549	0.189775	0.127912	0	1.16166	0.601722	0.478973
ykgR	putative membrane protein YkgR	CDS	313141	313242	0	0	0	0	0	0	0	0	0	0	1	0	0	0	0	1	0	0	0	0	0	0	0	0	0	0	0	0	6.90122e-07	0	0	0	0	3.64485e-07	0	0	0	0	0	0	0	0	0	0	0
insE1	IS3 element protein InsE	CDS	315291	315590	23	21	19	11	10	13	2	2	1	16	20	27	16	21	14	1	1	1	1.26349e-05	9.54574e-06	1.01206e-05	5.44023e-06	3.91521e-06	5.60099e-06	9.17415e-07	7.20982e-07	4.08768e-07	1.59649e-05	1.38024e-05	1.91966e-05	1.03032e-05	1.10988e-05	8.34328e-06	3.64485e-07	4.48785e-07	4.95825e-07	0.430571	0.410153	0.553426	0.0726094	0.0755292	0.0403898	0.645365	0.804119	0.434623
insF1	IS3 element protein InsF	CDS	315587	316453	82	65	68	52	48	61	7	8	10	71	91	86	76	76	69	10	13	7	4.50463e-05	2.95463e-05	3.6221e-05	2.57175e-05	1.8793e-05	2.62816e-05	3.21095e-06	2.88393e-06	4.08768e-06	7.08444e-05	6.28011e-05	6.11446e-05	4.89403e-05	4.01671e-05	4.11204e-05	3.64485e-06	5.83421e-06	3.47077e-06	0.570912	0.636052	0.725589	0.0712812	0.097607	0.112854	0.690813	0.639592	0.672511
rclC	DUF417 domain-containing inner membrane protein RclC	CDS	317726	318319	7	3	4	4	5	12	5	8	2	17	12	18	16	10	17	0	4	3	3.84541e-06	1.36368e-06	2.13065e-06	1.97827e-06	1.95761e-06	5.17015e-06	2.29354e-06	2.88393e-06	8.17536e-07	1.69627e-05	8.28146e-06	1.27977e-05	1.03032e-05	5.28514e-06	1.01311e-05	0	1.79514e-06	1.48747e-06	0.514448	1.43553	2.42656	0.596434	2.11482	0.383703	0.607402	0.63819	0.791636
rclB	hypochlorite stress response protein RclB	CDS	318331	318567	5	2	4	4	3	2	0	1	0	6	17	6	2	5	3	0	0	0	2.74672e-06	9.09118e-07	2.13065e-06	1.97827e-06	1.17456e-06	8.61691e-07	0	3.60491e-07	0	5.98685e-06	1.17321e-05	4.2659e-06	1.2879e-06	2.64257e-06	1.78784e-06	0	0	0	0.720228	1.29198	0.404426	0	0.396528	0	0.215122	0.225243	0.419101
rclA	cupric reductase RclA	CDS	318676	320001	132	96	74	33	46	52	10	11	18	102	85	149	46	67	54	23	15	5	7.25135e-05	4.36377e-05	3.9417e-05	1.63207e-05	1.801e-05	2.2404e-05	4.58707e-06	3.9654e-06	7.35782e-06	0.000101776	5.86603e-05	0.000105937	2.96217e-05	3.54104e-05	3.21812e-05	8.38315e-06	6.73178e-06	2.47912e-06	0.225071	0.412716	0.568383	0.0632582	0.0908711	0.186666	0.291047	0.603652	0.303778
rclR	DNA-binding transcriptional activator RclR	CDS	320227	321081	18	21	21	4	14	11	2	5	4	12	10	13	15	7	13	4	7	3	9.88821e-06	9.54574e-06	1.11859e-05	1.97827e-06	5.48129e-06	4.7393e-06	9.17415e-07	1.80246e-06	1.63507e-06	1.19737e-05	6.90122e-06	9.24279e-06	9.65926e-06	3.6996e-06	7.74733e-06	1.45794e-06	3.1415e-06	1.48747e-06	0.200063	0.574214	0.423685	0.0927787	0.188823	0.146172	0.806706	0.536079	0.838202
ykgE	putative lactate utilization oxidoreductase YkgE	CDS	321608	322327	20	10	19	5	10	6	2	3	1	6	16	24	12	14	8	6	5	2	1.09869e-05	4.54559e-06	1.01206e-05	2.47283e-06	3.91521e-06	2.58507e-06	9.17415e-07	1.08147e-06	4.08768e-07	5.98685e-06	1.10419e-05	1.70636e-05	7.72741e-06	7.3992e-06	4.76759e-06	2.18691e-06	2.24393e-06	9.91649e-07	0.225071	0.861321	0.255427	0.0835008	0.237917	0.0403898	1.29073	0.670099	0.279401
ykgF	putative amino acid dehydrogenase with NAD(P)-binding domain and ferridoxin-like domain	CDS	322338	323765	85	87	78	51	44	54	16	12	17	78	100	113	58	76	72	15	10	7	4.66943e-05	3.95466e-05	4.15477e-05	2.52229e-05	1.72269e-05	2.32657e-05	7.33932e-06	4.32589e-06	6.94905e-06	7.78291e-05	6.90122e-05	8.03412e-05	3.73491e-05	4.01671e-05	4.29083e-05	5.46727e-06	4.48785e-06	3.47077e-06	0.540171	0.435611	0.559975	0.157178	0.109387	0.167255	0.479887	0.582029	0.534076
ykgG	DUF162 domain-containing lactate utilization protein YkgG	CDS	323758	324453	73	70	81	54	66	50	12	17	22	66	62	82	62	59	62	20	15	10	4.01022e-05	3.18191e-05	4.31456e-05	2.67066e-05	2.58404e-05	2.15423e-05	5.50449e-06	6.12835e-06	8.99289e-06	6.58554e-05	4.27875e-05	5.83007e-05	3.99249e-05	3.11823e-05	3.69488e-05	7.2897e-06	6.73178e-06	4.95825e-06	0.665964	0.812103	0.499292	0.137262	0.1926	0.208431	0.606252	0.728771	0.633763
ykgH	uncharacterized protein YkgH	CDS	324696	325364	7	16	23	16	18	19	1	10	4	4	15	19	12	25	19	6	5	3	3.84541e-06	7.27294e-06	1.22512e-05	7.91307e-06	7.04738e-06	8.18606e-06	4.58707e-07	3.60491e-06	1.63507e-06	3.99124e-06	1.03518e-05	1.35087e-05	7.72741e-06	1.32129e-05	1.1323e-05	2.18691e-06	2.24393e-06	1.48747e-06	2.05779	0.968986	0.668183	0.119287	0.495661	0.133462	1.93609	1.27638	0.838202
betA	choline dehydrogenase	CDS	325577	327247	96	81	80	65	86	64	17	22	22	73	93	102	92	119	86	16	33	18	5.27371e-05	3.68193e-05	4.2613e-05	3.21468e-05	3.36708e-05	2.75741e-05	7.79803e-06	7.9308e-06	8.99289e-06	7.284e-05	6.41813e-05	7.25203e-05	5.92435e-05	6.28932e-05	5.12516e-05	5.83176e-06	1.48099e-05	8.92484e-06	0.609568	0.914489	0.647082	0.147866	0.215398	0.211036	0.813336	0.97993	0.70672
betB	betaine aldehyde dehydrogenase	CDS	327261	328733	187	171	162	132	144	136	28	24	19	189	248	247	195	202	190	40	34	31	0.000102727	7.77296e-05	8.62913e-05	6.52828e-05	5.6379e-05	5.8595e-05	1.28438e-05	8.65179e-06	7.76659e-06	0.000188586	0.00017115	0.000175613	0.00012557	0.00010676	0.00011323	1.45794e-05	1.52587e-05	1.53706e-05	0.635495	0.725323	0.679037	0.125028	0.111306	0.0900043	0.665853	0.623779	0.644771
betI	DNA-binding transcriptional repressor BetI	CDS	328747	329334	230	236	218	144	137	105	26	21	20	179	301	259	190	207	158	23	24	19	0.000126349	0.000107276	0.00011612	7.12176e-05	5.36384e-05	4.52388e-05	1.19264e-05	7.57031e-06	8.17536e-06	0.000178608	0.000207727	0.000184145	0.000122351	0.000109402	9.41598e-05	8.38315e-06	1.07708e-05	9.42067e-06	0.563656	0.500004	0.389585	0.0943922	0.0705686	0.0704042	0.685024	0.526665	0.511336
betT	choline:H(+) symporter	CDS	329463	331496	613	549	572	292	292	342	71	57	91	371	526	586	306	395	316	54	63	45	0.000336748	0.000249553	0.000304683	0.000144413	0.000114324	0.000147349	3.25682e-05	2.0548e-05	3.71979e-05	0.000370187	0.000363004	0.000416636	0.000197049	0.000208763	0.00018832	1.96822e-05	2.82735e-05	2.23121e-05	0.428847	0.458116	0.483615	0.0967138	0.0823392	0.122087	0.532295	0.575099	0.452
yahV	protein YahV	CDS	331802	331876	1	1	1	1	0	0	0	1	0	1	2	0	1	4	2	0	0	2	5.49345e-07	4.54559e-07	5.32662e-07	4.94567e-07	0	0	0	3.60491e-07	0	9.97809e-07	1.38024e-06	0	6.43951e-07	2.11406e-06	1.1919e-06	0	0	9.91649e-07	0.900284	0	0	0	0.793057	0	0.645365	1.53166	0
pdeL	DNA-binding transcriptional regulator/c-di-GMP phosphodiesterase PdeL	CDS	332371	333459	46	45	42	47	39	38	4	11	7	56	70	55	61	52	37	14	13	9	2.52699e-05	2.04551e-05	2.23718e-05	2.32446e-05	1.52693e-05	1.63721e-05	1.83483e-06	3.9654e-06	2.86138e-06	5.58773e-05	4.83085e-05	3.91041e-05	3.9281e-05	2.74827e-05	2.20501e-05	5.10279e-06	5.83421e-06	4.46242e-06	0.919856	0.746478	0.731819	0.0726094	0.193858	0.127901	0.702987	0.5689	0.563882
yahB	putative LysR-type DNA-binding transcriptional regulator YahB	CDS	333501	334433	93	84	105	48	41	40	14	7	9	91	107	103	58	66	60	0	6	4	5.10891e-05	3.81829e-05	5.59295e-05	2.37392e-05	1.60524e-05	1.72338e-05	6.4219e-06	2.52344e-06	3.67891e-06	9.08006e-05	7.3843e-05	7.32313e-05	3.73491e-05	3.48819e-05	3.57569e-05	0	2.69271e-06	1.9833e-06	0.464663	0.420407	0.308134	0.1257	0.0660881	0.0657776	0.411331	0.47238	0.488273
yahC	uncharacterized protein YahC	CDS	334525	335022	28	20	11	4	2	5	2	2	0	11	10	8	10	10	7	1	2	0	1.53817e-05	9.09118e-06	5.85929e-06	1.97827e-06	7.83042e-07	2.15423e-06	9.17415e-07	7.20982e-07	0	1.09759e-05	6.90122e-06	5.68787e-06	6.43951e-06	5.28514e-06	4.17164e-06	3.64485e-07	8.9757e-07	0	0.128612	0.0861321	0.36766	0.0596434	0.0793057	0	0.586695	0.765828	0.733427
yahD	ankyrin repeat-containing protein YahD	CDS	335280	335885	13	13	10	6	9	14	0	4	2	11	20	16	16	15	16	2	0	1	7.14148e-06	5.90927e-06	5.32662e-06	2.9674e-06	3.52369e-06	6.03184e-06	0	1.44196e-06	8.17536e-07	1.09759e-05	1.38024e-05	1.13757e-05	1.03032e-05	7.92771e-06	9.53517e-06	7.2897e-07	0	4.95825e-07	0.415516	0.596299	1.13239	0	0.244017	0.153481	0.938712	0.574371	0.838202
yahE	DUF2877 domain-containing protein YahE	CDS	335925	336788	6	6	6	2	2	4	2	1	0	4	8	12	3	9	4	1	0	1	3.29607e-06	2.72735e-06	3.19597e-06	9.89133e-07	7.83042e-07	1.72338e-06	9.17415e-07	3.60491e-07	0	3.99124e-06	5.52097e-06	8.5318e-06	1.93185e-06	4.75663e-06	2.38379e-06	3.64485e-07	0	4.95825e-07	0.300095	0.287107	0.539235	0.278336	0.132176	0	0.484024	0.861556	0.279401
yahF	putative acyl-CoA synthetase YahF	CDS	336778	338325	56	27	34	15	22	10	9	6	10	33	23	26	21	42	26	9	30	10	3.07633e-05	1.22731e-05	1.81105e-05	7.4185e-06	8.61346e-06	4.30845e-06	4.12837e-06	2.16295e-06	4.08768e-06	3.29277e-05	1.58728e-05	1.84856e-05	1.3523e-05	2.21976e-05	1.54947e-05	3.28036e-06	1.34636e-05	4.95825e-06	0.241148	0.701817	0.237898	0.134198	0.176235	0.225707	0.410687	1.39847	0.838202
yahG	DUF1116 domain-containing protein YahG	CDS	338325	339743	17	19	26	10	20	14	10	6	4	20	32	24	12	19	17	6	9	2	9.33886e-06	8.63662e-06	1.38492e-05	4.94567e-06	7.83042e-06	6.03184e-06	4.58707e-06	2.16295e-06	1.63507e-06	1.99562e-05	2.20839e-05	1.70636e-05	7.72741e-06	1.00418e-05	1.01311e-05	2.18691e-06	4.03907e-06	9.91649e-07	0.529579	0.906654	0.435536	0.491181	0.250439	0.118062	0.387219	0.45471	0.593727
yahH	putative uncharacterized protein YahH	CDS	339769	340089	6	12	4	2	4	4	1	0	1	5	11	12	4	9	8	0	0	1	3.29607e-06	5.45471e-06	2.13065e-06	9.89133e-07	1.56608e-06	1.72338e-06	4.58707e-07	0	4.08768e-07	4.98904e-06	7.59134e-06	8.5318e-06	2.5758e-06	4.75663e-06	4.76759e-06	0	0	4.95825e-07	0.300095	0.287107	0.808853	0.139168	0	0.191851	0.516292	0.626586	0.558802
yahI	carbamate kinase-like protein YahI	CDS	340165	341115	13	11	9	2	5	5	4	2	6	12	10	7	10	25	13	8	3	4	7.14148e-06	5.00015e-06	4.79396e-06	9.89133e-07	1.95761e-06	2.15423e-06	1.83483e-06	7.20982e-07	2.45261e-06	1.19737e-05	6.90122e-06	4.97689e-06	6.43951e-06	1.32129e-05	7.74733e-06	2.91588e-06	1.34636e-06	1.9833e-06	0.138505	0.391509	0.449363	0.256926	0.144192	0.511604	0.537804	1.91457	1.55666
yahJ	amidohydrolase family protein YahJ	CDS	341125	342507	200	208	179	138	154	143	18	14	38	177	249	198	208	184	177	25	24	31	0.000109869	9.45482e-05	9.53466e-05	6.82502e-05	6.02942e-05	6.16109e-05	8.25673e-06	5.04687e-06	1.55332e-05	0.000176612	0.00017184	0.000140775	0.000133942	9.72466e-05	0.000105483	9.11212e-06	1.07708e-05	1.53706e-05	0.621196	0.637709	0.646179	0.0751507	0.0533788	0.162913	0.758395	0.565913	0.749302
yahK	aldehyde reductase%2C NADPH-dependent	CDS	342884	343933	1343	1001	1115	565	638	596	305	356	411	856	1168	1082	597	664	620	180	271	204	0.00073777	0.000455013	0.000593918	0.00027943	0.00024979	0.000256784	0.000139906	0.000128335	0.000168004	0.000854124	0.000806062	0.000769284	0.000384439	0.000350933	0.000369488	6.56073e-05	0.000121621	0.000101148	0.37875	0.548974	0.432355	0.189633	0.282046	0.282873	0.450097	0.435368	0.480301
yahL	uncharacterized protein YahL	CDS	344176	344991	14	16	10	15	13	12	10	3	5	22	11	18	14	19	11	5	4	4	7.69083e-06	7.27294e-06	5.32662e-06	7.4185e-06	5.08977e-06	5.17015e-06	4.58707e-06	1.08147e-06	2.04384e-06	2.19518e-05	7.59134e-06	1.27977e-05	9.01531e-06	1.00418e-05	6.55543e-06	1.82242e-06	1.79514e-06	1.9833e-06	0.964591	0.699823	0.970623	0.596434	0.148698	0.383703	0.410687	1.32279	0.512235
xtpA	putative transcriptional regulator XtpA	CDS	345252	345434	21	28	25	13	15	14	4	7	3	14	15	24	10	26	20	6	16	8	1.15362e-05	1.27276e-05	1.33166e-05	6.42937e-06	5.87282e-06	6.03184e-06	1.83483e-06	2.52344e-06	1.2263e-06	1.39693e-05	1.03518e-05	1.70636e-05	6.43951e-06	1.37414e-05	1.1919e-05	2.18691e-06	7.18056e-06	3.9666e-06	0.557319	0.461422	0.452958	0.159049	0.198264	0.0920886	0.460975	1.32743	0.698502
yahM	uncharacterized protein YahM	CDS	345404	345649	4	4	3	2	4	2	4	0	1	2	4	4	2	6	2	0	0	1	2.19738e-06	1.81824e-06	1.59799e-06	9.89133e-07	1.56608e-06	8.61691e-07	1.83483e-06	0	4.08768e-07	1.99562e-06	2.76049e-06	2.84393e-06	1.2879e-06	3.17108e-06	1.1919e-06	0	0	4.95825e-07	0.450142	0.861321	0.539235	0.835008	0	0.255802	0.645365	1.14874	0.419101
yahN	putative amino acid exporter YahN	CDS	345666	346337	55	33	42	14	20	23	14	10	13	17	34	33	22	20	24	7	4	4	3.0214e-05	1.50004e-05	2.23718e-05	6.92393e-06	7.83042e-06	9.90944e-06	6.4219e-06	3.60491e-06	5.31398e-06	1.69627e-05	2.34641e-05	2.34625e-05	1.41669e-05	1.05703e-05	1.43028e-05	2.55139e-06	1.79514e-06	1.9833e-06	0.229163	0.522013	0.442943	0.212547	0.24032	0.23753	0.835178	0.450487	0.609602
yahO	DUF1471 domain-containing protein YahO	CDS	346484	346759	1916	1584	1627	580	590	656	263	285	351	1594	2160	2000	804	771	752	174	230	162	0.00105254	0.000720021	0.000866642	0.000286849	0.000230997	0.000282635	0.00012064	0.00010274	0.000143478	0.00159051	0.00149066	0.00142197	0.000517736	0.000407484	0.000448153	6.34203e-05	0.000103221	8.03236e-05	0.272529	0.32082	0.326126	0.114617	0.14269	0.165556	0.325516	0.273358	0.315164
prpR	DNA-binding transcriptional dual regulator PrpR	CDS	346857	348443	210	144	175	109	139	114	78	83	95	103	181	161	126	114	80	63	78	49	0.000115362	6.54565e-05	9.32159e-05	5.39078e-05	5.44214e-05	4.91164e-05	3.57792e-05	2.99208e-05	3.8833e-05	0.000102774	0.000124912	0.000114468	8.11378e-05	6.02506e-05	4.76759e-05	2.29625e-05	3.50052e-05	2.42954e-05	0.467291	0.831414	0.52691	0.310146	0.457109	0.416591	0.789475	0.482344	0.416498
prpB	2-methylisocitrate lyase	CDS	348682	349572	76	96	114	78	81	94	94	128	140	57	84	91	102	85	104	156	161	158	4.17502e-05	4.36377e-05	6.07235e-05	3.85762e-05	3.17132e-05	4.04995e-05	4.31185e-05	4.61429e-05	5.72275e-05	5.68751e-05	5.79702e-05	6.46995e-05	6.5683e-05	4.49237e-05	6.19786e-05	5.68596e-05	7.22544e-05	7.83403e-05	0.923976	0.72674	0.666949	1.03277	1.05741	0.942428	1.15486	0.774945	0.957946
prpC	2-methylcitrate synthase	CDS	350012	351181	36	46	30	37	28	35	46	52	54	12	21	32	42	24	29	46	48	75	1.97764e-05	2.09097e-05	1.59799e-05	1.8299e-05	1.09626e-05	1.50796e-05	2.11005e-05	1.87455e-05	2.20735e-05	1.19737e-05	1.44926e-05	2.27515e-05	2.70459e-05	1.26843e-05	1.72825e-05	1.67663e-05	2.15417e-05	3.71868e-05	0.925292	0.524282	0.943662	1.06695	0.896499	1.38133	2.25878	0.875231	0.759621
prpD	2-methylcitrate dehydratase	CDS	351215	352666	23	18	20	13	25	12	45	48	53	11	22	16	18	28	29	67	85	32	1.26349e-05	8.18206e-06	1.06532e-05	6.42937e-06	9.78803e-06	5.17015e-06	2.06418e-05	1.73036e-05	2.16647e-05	1.09759e-05	1.51827e-05	1.13757e-05	1.15911e-05	1.47984e-05	1.72825e-05	2.44205e-05	3.81467e-05	1.58664e-05	0.508856	1.19628	0.485312	1.63371	2.11482	2.03362	1.05605	0.97469	1.51924
prpE	propionyl-CoA synthetase	CDS	352706	354592	84	90	94	106	102	99	130	134	140	47	107	92	87	91	85	168	152	126	4.6145e-05	4.09103e-05	5.00703e-05	5.24241e-05	3.99351e-05	4.26537e-05	5.9632e-05	4.83058e-05	5.72275e-05	4.6897e-05	7.3843e-05	6.54105e-05	5.60237e-05	4.80948e-05	5.06556e-05	6.12334e-05	6.82153e-05	6.24739e-05	1.13607	0.976164	0.851877	1.29227	1.18077	1.14294	1.19461	0.651311	0.774426
codB	cytosine transporter	CDS	354922	356181	70	78	86	49	50	57	28	31	30	72	118	138	87	74	75	26	26	41	3.84541e-05	3.54556e-05	4.5809e-05	2.42338e-05	1.95761e-05	2.45582e-05	1.28438e-05	1.11752e-05	1.2263e-05	7.18422e-05	8.14343e-05	9.81158e-05	5.60237e-05	3.911e-05	4.46961e-05	9.4766e-06	1.16684e-05	2.03288e-05	0.630199	0.552129	0.5361	0.334003	0.315189	0.2677	0.779816	0.480265	0.455545
codA	cytosine/isoguanine deaminase	CDS	356171	357454	172	147	176	126	148	192	34	32	46	180	258	222	199	200	230	46	45	44	9.44873e-05	6.68202e-05	9.37486e-05	6.23154e-05	5.79451e-05	8.27223e-05	1.55961e-05	1.15357e-05	1.88033e-05	0.000179606	0.000178051	0.000157838	0.000128146	0.000105703	0.000137068	1.67663e-05	2.01953e-05	2.18163e-05	0.659511	0.86718	0.882385	0.16506	0.172638	0.200572	0.713487	0.593665	0.868408
cynR	DNA-binding transcriptional dual regulator CynR	CDS	357791	358690	24	23	8	14	13	15	0	4	4	14	20	16	13	17	14	0	1	6	1.31843e-05	1.04549e-05	4.2613e-06	6.92393e-06	5.08977e-06	6.46268e-06	0	1.44196e-06	1.63507e-06	1.39693e-05	1.38024e-05	1.13757e-05	8.37136e-06	8.98474e-06	8.34328e-06	0	4.48785e-07	2.97495e-06	0.525166	0.486834	1.5166	0	0.137923	0.383703	0.599267	0.650953	0.733427
cynT	carbonic anhydrase 1	CDS	358799	359458	4	7	8	0	3	2	1	0	1	11	6	10	12	8	6	2	1	0	2.19738e-06	3.18191e-06	4.2613e-06	0	1.17456e-06	8.61691e-07	4.58707e-07	0	4.08768e-07	1.09759e-05	4.14073e-06	7.10984e-06	7.72741e-06	4.22811e-06	3.57569e-06	7.2897e-07	4.48785e-07	0	0	0.369138	0.202213	0.208752	0	0.0959257	0.704034	1.0211	0.502921
cynS	cyanase	CDS	359489	359959	22	23	21	14	8	22	9	8	0	24	28	18	18	24	16	5	6	2	1.20856e-05	1.04549e-05	1.11859e-05	6.92393e-06	3.13217e-06	9.4786e-06	4.12837e-06	2.88393e-06	0	2.39474e-05	1.93234e-05	1.27977e-05	1.15911e-05	1.26843e-05	9.53517e-06	1.82242e-06	2.69271e-06	9.91649e-07	0.572908	0.29959	0.84737	0.341594	0.275846	0	0.484024	0.656424	0.745069
cynX	cyanate transporter	CDS	359992	361146	39	56	55	48	37	61	10	21	11	36	53	60	52	70	48	5	6	5	2.14245e-05	2.54553e-05	2.92964e-05	2.37392e-05	1.44863e-05	2.62816e-05	4.58707e-06	7.57031e-06	4.49645e-06	3.59211e-05	3.65764e-05	4.2659e-05	3.34854e-05	3.6996e-05	2.86055e-05	1.82242e-06	2.69271e-06	2.47912e-06	1.10804	0.569087	0.897091	0.214105	0.297396	0.153481	0.932194	1.01147	0.670562
lacA	galactoside O-acetyltransferase	CDS	361249	361860	19	14	8	7	14	5	2	3	2	20	19	14	6	18	12	6	8	5	1.04376e-05	6.36382e-06	4.2613e-06	3.46197e-06	5.48129e-06	2.15423e-06	9.17415e-07	1.08147e-06	8.17536e-07	1.99562e-05	1.31123e-05	9.95377e-06	3.8637e-06	9.51325e-06	7.15138e-06	2.18691e-06	3.59028e-06	2.47912e-06	0.331684	0.861321	0.505533	0.0878956	0.169941	0.191851	0.193609	0.725521	0.718459
lacY	lactose permease	CDS	361926	363179	30	36	28	13	13	18	13	11	7	19	37	42	34	34	27	10	3	6	1.64803e-05	1.63641e-05	1.49145e-05	6.42937e-06	5.08977e-06	7.75522e-06	5.9632e-06	3.9654e-06	2.86138e-06	1.89584e-05	2.55345e-05	2.98613e-05	2.18943e-05	1.79695e-05	1.60906e-05	3.64485e-06	1.34636e-06	2.97495e-06	0.390123	0.311033	0.519977	0.361837	0.242323	0.191851	1.15486	0.703733	0.538844
lacZ	beta-galactosidase	CDS	363231	366305	26	17	16	13	24	26	3	7	11	23	26	23	15	26	18	14	13	1	1.4283e-05	7.7275e-06	8.5226e-06	6.42937e-06	9.39651e-06	1.1202e-05	1.37612e-06	2.52344e-06	4.49645e-06	2.29496e-05	1.79432e-05	1.63526e-05	9.65926e-06	1.37414e-05	1.07271e-05	5.10279e-06	5.83421e-06	4.95825e-07	0.450142	1.21598	1.31439	0.0963471	0.326553	0.527591	0.42089	0.765828	0.655985
lacI	DNA-binding transcriptional repressor LacI	CDS	366428	367510	329	256	232	166	236	184	64	86	106	173	244	265	221	268	209	110	127	64	0.000180734	0.000116367	0.000123578	8.20981e-05	9.2399e-05	7.92756e-05	2.93573e-05	3.10022e-05	4.33294e-05	0.000172621	0.00016839	0.000188411	0.000142313	0.000141642	0.000124553	4.00933e-05	5.69957e-05	3.17328e-05	0.454247	0.79403	0.641504	0.162433	0.266418	0.350625	0.824426	0.841155	0.661073
mhpR	DNA-binding transcriptional activator MhpR	CDS	367587	368420	442	374	357	167	196	172	42	50	66	310	438	433	214	174	168	40	36	44	0.00024281	0.000170005	0.00019016	8.25926e-05	7.67381e-05	7.41054e-05	1.92657e-05	1.80246e-05	2.69787e-05	0.000309321	0.000302273	0.000307856	0.000137805	9.19615e-05	0.000100119	1.45794e-05	1.61563e-05	2.18163e-05	0.340153	0.451387	0.389699	0.0793447	0.106024	0.141873	0.44551	0.304233	0.325215
mhpA	3-(3-hydroxyphenyl)propanoate hydroxylase	CDS	368611	370275	33	61	31	20	23	25	1	7	4	17	23	24	26	35	26	6	6	0	1.81284e-05	2.77281e-05	1.65125e-05	9.89133e-06	9.00498e-06	1.07711e-05	4.58707e-07	2.52344e-06	1.63507e-06	1.69627e-05	1.58728e-05	1.70636e-05	1.67427e-05	1.8498e-05	1.54947e-05	2.18691e-06	2.69271e-06	0	0.545627	0.32476	0.652301	0.0253033	0.0910065	0.09902	0.987028	1.16539	0.908053
mhpB	3-carboxyethylcatechol 2%2C3-dioxygenase	CDS	370277	371221	30	26	24	13	20	22	6	9	3	13	22	25	24	18	26	9	3	8	1.64803e-05	1.18185e-05	1.27839e-05	6.42937e-06	7.83042e-06	9.4786e-06	2.75224e-06	3.24442e-06	1.2263e-06	1.29715e-05	1.51827e-05	1.77746e-05	1.54548e-05	9.51325e-06	1.54947e-05	3.28036e-06	1.34636e-06	3.9666e-06	0.390123	0.662555	0.741448	0.167002	0.27452	0.0959257	1.19144	0.626586	0.871731
mhpC	2-hydroxy-6-ketonona-2%2C4-dienedioate hydrolase	CDS	371239	372105	16	18	31	10	20	21	2	14	8	20	16	18	19	5	22	9	5	2	8.78952e-06	8.18206e-06	1.65125e-05	4.94567e-06	7.83042e-06	9.04775e-06	9.17415e-07	5.04687e-06	3.27014e-06	1.99562e-05	1.10419e-05	1.27977e-05	1.22351e-05	2.64257e-06	1.31109e-05	3.28036e-06	2.24393e-06	9.91649e-07	0.562678	0.957023	0.547933	0.104376	0.616822	0.19804	0.613097	0.239321	1.02447
mhpD	2-hydroxypentadienoate hydratase	CDS	372115	372924	18	12	14	16	32	16	6	4	6	16	10	30	20	16	17	4	2	6	9.88821e-06	5.45471e-06	7.45727e-06	7.91307e-06	1.25287e-05	6.89353e-06	2.75224e-06	1.44196e-06	2.45261e-06	1.59649e-05	6.90122e-06	2.13295e-05	1.2879e-05	8.45623e-06	1.01311e-05	1.45794e-06	8.9757e-07	2.97495e-06	0.800253	2.29686	0.924403	0.278336	0.264352	0.328888	0.806706	1.22532	0.474981
mhpF	acetaldehyde dehydrogenase (acetylating) MhpF	CDS	372921	373871	35	33	33	10	26	18	4	4	8	28	42	52	20	24	26	2	12	9	1.92271e-05	1.50004e-05	1.75779e-05	4.94567e-06	1.01795e-05	7.75522e-06	1.83483e-06	1.44196e-06	3.27014e-06	2.79386e-05	2.89851e-05	3.69712e-05	1.2879e-05	1.26843e-05	1.54947e-05	7.2897e-07	5.38542e-06	4.46242e-06	0.257224	0.678616	0.441192	0.0954295	0.0961281	0.186038	0.460975	0.437616	0.419101
mhpE	4-hydroxy-2-oxovalerate aldolase	CDS	373868	374881	68	70	68	50	46	76	14	11	23	61	102	78	70	77	59	11	12	10	3.73555e-05	3.18191e-05	3.6221e-05	2.47283e-05	1.801e-05	3.27443e-05	6.4219e-06	3.9654e-06	9.40166e-06	6.08663e-05	7.03924e-05	5.54567e-05	4.50765e-05	4.06956e-05	3.51609e-05	4.00933e-06	5.38542e-06	4.95825e-06	0.661974	0.566011	0.904012	0.171913	0.124623	0.259564	0.740583	0.578125	0.634025
mhpT	3-hydroxyphenylpropionate/3-hydroxycinnamate:H(+) symporter	CDS	375459	376670	340	267	343	213	281	291	46	73	93	250	323	377	266	293	302	42	58	44	0.000186777	0.000121367	0.000182703	0.000105343	0.000110017	0.000125376	2.11005e-05	2.63158e-05	3.80154e-05	0.000249452	0.000222909	0.000268041	0.000171291	0.000154855	0.000179976	1.53084e-05	2.60295e-05	2.18163e-05	0.564002	0.906484	0.686228	0.112972	0.216828	0.208072	0.686668	0.694698	0.671451
yaiL	DUF2058 domain-containing protein YaiL	CDS	376772	377311	459	388	370	248	249	289	17	30	34	342	462	441	372	390	327	28	34	25	0.000252149	0.000176369	0.000197085	0.000122653	9.74887e-05	0.000124514	7.79803e-06	1.08147e-05	1.38981e-05	0.000341251	0.000318836	0.000313544	0.00023955	0.000206121	0.000194875	1.02056e-05	1.52587e-05	1.23956e-05	0.486428	0.552755	0.63178	0.0309262	0.0613188	0.0705183	0.701976	0.646478	0.621524
frmB	S-formylglutathione hydrolase FrmB	CDS	377535	378368	154	136	127	69	70	83	35	39	50	96	134	160	94	77	78	37	19	15	8.45991e-05	6.182e-05	6.76481e-05	3.41251e-05	2.74065e-05	3.57602e-05	1.60548e-05	1.40592e-05	2.04384e-05	9.57896e-05	9.24763e-05	0.000113757	6.05314e-05	4.06956e-05	4.6484e-05	1.34859e-05	8.52692e-06	7.43737e-06	0.403374	0.443327	0.52862	0.189775	0.227421	0.302128	0.63192	0.440065	0.408624
frmA	S-(hydroxymethyl)glutathione dehydrogenase	CDS	378462	379571	286	241	300	144	106	140	85	102	117	250	253	306	174	197	150	114	114	84	0.000157113	0.000109549	0.000159799	7.12176e-05	4.15012e-05	6.03184e-05	3.89901e-05	3.67701e-05	4.78258e-05	0.000249452	0.000174601	0.000217561	0.000112047	0.000104117	8.93922e-05	4.15513e-05	5.11615e-05	4.16493e-05	0.45329	0.378838	0.377465	0.248167	0.335651	0.299288	0.449174	0.596316	0.410884
frmR	DNA-binding transcriptional repressor FrmR	CDS	379606	379881	66	58	37	20	24	29	22	7	15	44	74	66	30	27	20	11	6	8	3.62568e-05	2.63644e-05	1.97085e-05	9.89133e-06	9.39651e-06	1.24945e-05	1.00916e-05	2.52344e-06	6.13152e-06	4.39036e-05	5.1069e-05	4.69249e-05	1.93185e-05	1.42699e-05	1.1919e-05	4.00933e-06	2.69271e-06	3.9666e-06	0.272813	0.356409	0.633966	0.278336	0.0957138	0.31111	0.440021	0.279424	0.254001
yaiO	outer membrane protein YaiO	CDS	380069	380842	215	190	176	87	76	96	20	10	18	120	146	186	56	81	80	4	6	3	0.000118109	8.63662e-05	9.37486e-05	4.30273e-05	2.97556e-05	4.13612e-05	9.17415e-06	3.60491e-06	7.35782e-06	0.000119737	0.000100758	0.000132243	3.60612e-05	4.28096e-05	4.76759e-05	1.45794e-06	2.69271e-06	1.48747e-06	0.364301	0.344528	0.441192	0.0776752	0.0417398	0.0784846	0.30117	0.424877	0.360517
yaiX	putative acyltransferase%2C N-terminal fragment	pseudogene	382591	382872	24	24	17	13	12	5	2	1	0	21	22	20	16	23	30	1	0	2	1.31843e-05	1.09094e-05	9.05526e-06	6.42937e-06	4.69825e-06	2.15423e-06	9.17415e-07	3.60491e-07	0	2.0954e-05	1.51827e-05	1.42197e-05	1.03032e-05	1.21558e-05	1.78784e-05	3.64485e-07	0	9.91649e-07	0.487654	0.43066	0.237898	0.069584	0.033044	0	0.491706	0.800638	1.2573
yaiX	putative acyltransferase%2C N-terminal fragment	pseudogene	380844	381260	20	6	10	2	6	18	2	2	2	23	18	10	5	8	12	0	5	2	1.09869e-05	2.72735e-06	5.32662e-06	9.89133e-07	2.34913e-06	7.75522e-06	9.17415e-07	7.20982e-07	8.17536e-07	2.29496e-05	1.24222e-05	7.10984e-06	3.21975e-06	4.22811e-06	7.15138e-06	0	2.24393e-06	9.91649e-07	0.0900284	0.861321	1.45594	0.0835008	0.264352	0.153481	0.140297	0.340368	1.00584
insC1	IS2 element protein InsA	CDS	381351	381716	46	44	41	22	24	25	3	3	3	34	51	57	24	32	26	3	2	3	2.52699e-05	2.00006e-05	2.18392e-05	1.08805e-05	9.39651e-06	1.07711e-05	1.37612e-06	1.08147e-06	1.2263e-06	3.39255e-05	3.51962e-05	4.05261e-05	1.54548e-05	1.69125e-05	1.54947e-05	1.09345e-06	8.9757e-07	1.48747e-06	0.430571	0.469811	0.493203	0.054457	0.0540721	0.0561516	0.455552	0.480519	0.382338
insD1	IS2 element protein	CDS	381674	382579	101	90	89	41	52	48	12	8	15	73	110	108	64	88	63	8	14	8	5.54838e-05	4.09103e-05	4.74069e-05	2.02772e-05	2.03591e-05	2.06806e-05	5.50449e-06	2.88393e-06	6.13152e-06	7.284e-05	7.59134e-05	7.67862e-05	4.12128e-05	4.65092e-05	3.75447e-05	2.91588e-06	6.28299e-06	3.9666e-06	0.365462	0.497652	0.436235	0.0992089	0.0704939	0.129338	0.565799	0.612662	0.488951
yaiP	putative glucosyltransferase	CDS	382739	383935	98	78	108	31	63	52	10	8	13	80	94	79	38	74	75	14	10	6	5.38358e-05	3.54556e-05	5.75275e-05	1.53316e-05	2.46658e-05	2.2404e-05	4.58707e-06	2.88393e-06	5.31398e-06	7.98247e-05	6.48714e-05	5.61677e-05	2.44701e-05	3.911e-05	4.46961e-05	5.10279e-06	4.48785e-06	2.97495e-06	0.284784	0.695682	0.389448	0.0852049	0.0813392	0.0923729	0.306548	0.602886	0.795762
ykiC	protein YkiC	CDS	383960	384079	1	0	1	0	0	4	0	0	0	0	1	0	2	0	1	2	0	0	5.49345e-07	0	5.32662e-07	0	0	1.72338e-06	0	0	0	0	6.90122e-07	0	1.2879e-06	0	5.95948e-07	7.2897e-07	0	0	0	0	3.23541	0	0	0	0	0	0
yaiS	putative deacetylase YaiS	CDS	384059	384616	3	7	2	0	3	0	0	0	0	3	2	4	2	4	0	1	0	0	1.64803e-06	3.18191e-06	1.06532e-06	0	1.17456e-06	0	0	0	0	2.99343e-06	1.38024e-06	2.84393e-06	1.2879e-06	2.11406e-06	0	3.64485e-07	0	0	0	0.369138	0	0	0	0	0.430243	1.53166	0
tauA	taurine ABC transporter periplasmic binding protein	CDS	385232	386194	103	146	124	68	59	59	2	2	9	65	103	77	33	49	57	0	2	1	5.65825e-05	6.63656e-05	6.60501e-05	3.36305e-05	2.30997e-05	2.54199e-05	9.17415e-07	7.20982e-07	3.67891e-06	6.48576e-05	7.10825e-05	5.47457e-05	2.12504e-05	2.58972e-05	3.39691e-05	0	8.9757e-07	4.95825e-07	0.594363	0.348068	0.384857	0.0162137	0.0108638	0.0556988	0.327647	0.364326	0.620488
tauB	taurine ABC transporter ATP binding subunit	CDS	386207	386974	46	35	54	32	34	29	1	2	2	42	51	36	24	24	30	3	2	2	2.52699e-05	1.59096e-05	2.87638e-05	1.58261e-05	1.33117e-05	1.24945e-05	4.58707e-07	7.20982e-07	8.17536e-07	4.1908e-05	3.51962e-05	2.55954e-05	1.54548e-05	1.26843e-05	1.78784e-05	1.09345e-06	8.9757e-07	9.91649e-07	0.626285	0.836712	0.434384	0.0181523	0.0453175	0.0284224	0.36878	0.360389	0.698502
tauC	taurine ABC transporter membrane subunit	CDS	386971	387798	71	58	65	48	32	41	4	10	8	42	52	54	39	41	52	1	4	6	3.90035e-05	2.63644e-05	3.46231e-05	2.37392e-05	1.25287e-05	1.76647e-05	1.83483e-06	3.60491e-06	3.27014e-06	4.1908e-05	3.58863e-05	3.83931e-05	2.51141e-05	2.16691e-05	3.09893e-05	3.64485e-07	1.79514e-06	2.97495e-06	0.608643	0.475212	0.510199	0.0470427	0.136734	0.0944499	0.599267	0.603826	0.807158
tauD	taurine dioxygenase	CDS	387795	388646	130	95	79	73	68	64	6	11	8	65	79	79	59	71	94	4	6	6	7.14148e-05	4.31831e-05	4.20803e-05	3.61034e-05	2.66234e-05	2.75741e-05	2.75224e-06	3.9654e-06	3.27014e-06	6.48576e-05	5.45196e-05	5.61677e-05	3.79931e-05	3.75245e-05	5.60191e-05	1.45794e-06	2.69271e-06	2.97495e-06	0.505544	0.616524	0.655273	0.0385388	0.0918276	0.0777119	0.585793	0.688275	0.997355
hemB	porphobilinogen synthase	CDS	388753	389727	844	830	813	683	785	773	176	184	200	832	927	1021	907	942	946	173	154	155	0.000463647	0.000377284	0.000433054	0.000337789	0.000307344	0.000333044	8.07325e-05	6.63304e-05	8.17536e-05	0.000830177	0.000639743	0.000725914	0.000584063	0.00049786	0.000563767	6.30559e-05	6.91129e-05	7.68528e-05	0.728548	0.814623	0.769057	0.174125	0.17581	0.188784	0.703541	0.77822	0.77663
yaiT	putative autotransporter YaiT	pseudogene	390251	391708	72	75	63	40	38	77	19	13	15	46	60	109	51	86	55	14	18	11	3.95528e-05	3.40919e-05	3.35577e-05	1.97827e-05	1.48778e-05	3.31751e-05	8.71544e-06	4.68638e-06	6.13152e-06	4.58992e-05	4.14073e-05	7.74972e-05	3.28415e-05	4.54522e-05	3.27772e-05	5.10279e-06	8.07813e-06	5.45407e-06	0.500158	0.436403	0.988598	0.220349	0.137463	0.182716	0.715513	1.09769	0.422946
yaiT	putative autotransporter YaiT	pseudogene	392970	394418	128	122	125	88	73	95	20	14	13	73	114	125	71	114	70	18	14	4	7.03161e-05	5.54562e-05	6.65828e-05	4.35219e-05	2.8581e-05	4.09303e-05	9.17415e-06	5.04687e-06	5.31398e-06	7.284e-05	7.86739e-05	8.8873e-05	4.57205e-05	6.02506e-05	4.17164e-05	6.56073e-06	6.28299e-06	1.9833e-06	0.618946	0.515381	0.614728	0.13047	0.0910065	0.0798102	0.627684	0.765828	0.469393
ytiB	protein YtiB	CDS	391592	391648	18	13	15	12	15	5	1	0	1	6	15	16	11	9	22	3	1	5	9.88821e-06	5.90927e-06	7.98993e-06	5.9348e-06	5.87282e-06	2.15423e-06	4.58707e-07	0	4.08768e-07	5.98685e-06	1.03518e-05	1.13757e-05	7.08346e-06	4.75663e-06	1.31109e-05	1.09345e-06	4.48785e-07	2.47912e-06	0.60019	0.993832	0.269618	0.0463893	0	0.0511604	1.18317	0.459497	1.15253
insF2	IS3 element protein InsF	CDS	391739	392605	124	107	92	77	74	82	8	11	11	100	124	134	102	100	85	13	15	15	6.81188e-05	4.86378e-05	4.90049e-05	3.80816e-05	2.89726e-05	3.53293e-05	3.66966e-06	3.9654e-06	4.49645e-06	9.97809e-05	8.55751e-05	9.52718e-05	6.5683e-05	5.28514e-05	5.06556e-05	4.7383e-06	6.73178e-06	7.43737e-06	0.559048	0.59568	0.720934	0.0538715	0.0815292	0.091755	0.658272	0.617603	0.531696
insE2	IS3 element protein InsE	CDS	392602	392901	46	42	40	18	15	18	2	4	9	23	49	40	23	36	22	1	1	1	2.52699e-05	1.90915e-05	2.13065e-05	8.9022e-06	5.87282e-06	7.75522e-06	9.17415e-07	1.44196e-06	3.67891e-06	2.29496e-05	3.3816e-05	2.84393e-05	1.48109e-05	1.90265e-05	1.31109e-05	3.64485e-07	4.48785e-07	4.95825e-07	0.352285	0.307615	0.363984	0.0363047	0.0755292	0.172666	0.645365	0.562649	0.461011
iprA	putative DNA-binding transcriptional regulator IprA	CDS	394506	395129	2	2	2	7	2	7	2	3	4	0	3	9	2	3	6	1	2	5	1.09869e-06	9.09118e-07	1.06532e-06	3.46197e-06	7.83042e-07	3.01592e-06	9.17415e-07	1.08147e-06	1.63507e-06	0	2.07036e-06	6.39885e-06	1.2879e-06	1.58554e-06	3.57569e-06	3.64485e-07	8.9757e-07	2.47912e-06	3.151	0.861321	2.83098	0.835008	1.18959	1.53481	0	0.765828	0.558802
ampH	peptidoglycan DD-carboxypeptidase/peptidoglycan DD-endopeptidase	CDS	395130	396287	542	436	408	453	461	400	132	139	122	419	513	533	613	544	476	119	91	78	0.000297745	0.000198188	0.000217326	0.000224039	0.000180491	0.000172338	6.05494e-05	5.01083e-05	4.98697e-05	0.000418082	0.000354032	0.000378954	0.000394742	0.000287512	0.000283671	4.33737e-05	4.08394e-05	3.86743e-05	0.752452	0.910709	0.792993	0.20336	0.252832	0.229469	0.944173	0.812106	0.748564
sbmA	peptide antibiotic/peptide nucleic acid transporter	CDS	396639	397859	504	450	458	233	307	275	84	92	88	340	468	491	269	332	297	58	60	40	0.00027687	0.000204551	0.000243959	0.000115234	0.000120197	0.000118482	3.85314e-05	3.31652e-05	3.59716e-05	0.000339255	0.000322977	0.000349093	0.000173223	0.000175467	0.000176997	2.11401e-05	2.69271e-05	1.9833e-05	0.416203	0.587612	0.485665	0.139168	0.162136	0.147449	0.510597	0.543279	0.507019
yaiW	surface-exposed outer membrane lipoprotein	CDS	397872	398966	370	278	311	173	204	174	47	60	88	291	336	365	199	313	236	48	36	28	0.000203258	0.000126367	0.000165658	8.556e-05	7.98703e-05	7.49671e-05	2.15592e-05	2.16295e-05	3.59716e-05	0.000290362	0.000231881	0.000259509	0.000128146	0.000165425	0.000140644	1.74953e-05	1.61563e-05	1.38831e-05	0.420944	0.632048	0.452541	0.106069	0.171163	0.217144	0.441332	0.713405	0.541961
yaiY	DUF2755 domain-containing inner membrane protein YaiY	CDS	399025	399333	22	21	28	5	12	18	9	6	3	14	25	17	16	25	18	0	3	1	1.20856e-05	9.54574e-06	1.49145e-05	2.47283e-06	4.69825e-06	7.75522e-06	4.12837e-06	2.16295e-06	1.2263e-06	1.39693e-05	1.7253e-05	1.20867e-05	1.03032e-05	1.32129e-05	1.07271e-05	0	1.34636e-06	4.95825e-07	0.20461	0.492183	0.519977	0.341594	0.226588	0.082222	0.73756	0.765828	0.887508
yaiZ	DUF2754 domain-containing protein YaiZ	CDS	399593	399805	182	147	169	101	105	116	9	18	11	146	174	192	150	190	170	15	20	14	9.99808e-05	6.68202e-05	9.00199e-05	4.99512e-05	4.11097e-05	4.99781e-05	4.12837e-06	6.48884e-06	4.49645e-06	0.00014568	0.000120081	0.000136509	9.65926e-05	0.000100418	0.000101311	5.46727e-06	8.9757e-06	6.94155e-06	0.499608	0.615229	0.555189	0.0412916	0.097109	0.0499495	0.663046	0.836248	0.742158
ddlA	D-alanine--D-alanine ligase A	CDS	399829	400923	203	155	187	102	131	122	13	18	32	127	221	198	193	174	192	36	19	16	0.000111517	7.04566e-05	9.96079e-05	5.04458e-05	5.12893e-05	5.25631e-05	5.9632e-06	6.48884e-06	1.30806e-05	0.000126722	0.000152517	0.000140775	0.000124282	9.19615e-05	0.000114422	1.31215e-05	8.52692e-06	7.93319e-06	0.45236	0.727955	0.527701	0.0534734	0.0920969	0.131321	0.980751	0.602959	0.812802
iraP	anti-adaptor protein IraP	CDS	401386	401646	129	100	113	81	98	87	1	5	15	114	149	130	119	114	116	6	7	4	7.08655e-05	4.54559e-05	6.01908e-05	4.00599e-05	3.83691e-05	3.74836e-05	4.58707e-07	1.80246e-06	6.13152e-06	0.00011375	0.000102828	9.24279e-05	7.66301e-05	6.02506e-05	6.913e-05	2.18691e-06	3.1415e-06	1.9833e-06	0.565295	0.844094	0.622745	0.00647293	0.0396528	0.101868	0.67367	0.585935	0.747934
phoA	alkaline phosphatase	CDS	401747	403162	92	68	104	55	65	69	26	17	20	67	71	78	83	92	86	4	12	21	5.05397e-05	3.091e-05	5.53969e-05	2.72012e-05	2.54489e-05	2.97283e-05	1.19264e-05	6.12835e-06	8.17536e-06	6.68532e-05	4.89986e-05	5.54567e-05	5.34479e-05	4.86233e-05	5.12516e-05	1.45794e-06	5.38542e-06	1.04123e-05	0.538214	0.823321	0.536643	0.235981	0.198264	0.147578	0.799482	0.99234	0.924172
psiF	phosphate starvation-inducible protein PsiF	CDS	403281	403601	614	493	596	133	130	134	35	34	53	455	600	591	129	176	131	21	35	31	0.000337298	0.000224098	0.000317467	6.57774e-05	5.08977e-05	5.77333e-05	1.60548e-05	1.22567e-05	2.16647e-05	0.000454003	0.000414073	0.000420191	8.30696e-05	9.30185e-05	7.80692e-05	7.65418e-06	1.57075e-05	1.53706e-05	0.195013	0.227123	0.181856	0.0475982	0.0546936	0.0682424	0.182972	0.224643	0.185794
dgcC	diguanylate cyclase DgcC	CDS	403703	404818	473	429	383	330	403	525	200	216	258	268	394	360	310	371	303	185	129	119	0.00025984	0.000195006	0.00020401	0.000163207	0.000157783	0.000226194	9.17415e-05	7.78661e-05	0.000105462	0.000267413	0.000271908	0.000255954	0.000199625	0.000196079	0.000180572	6.74297e-05	5.78933e-05	5.90031e-05	0.628105	0.80912	1.10874	0.353069	0.399301	0.516947	0.746504	0.721122	0.705487
proC	pyrroline-5-carboxylate reductase	CDS	404835	405644	608	556	510	360	357	375	88	106	125	377	510	507	414	440	420	107	119	99	0.000334002	0.000252735	0.000271658	0.000178044	0.000139773	0.000161567	4.03663e-05	3.82121e-05	5.1096e-05	0.000376174	0.000351962	0.000360469	0.000266596	0.000232546	0.000250298	3.89999e-05	5.34054e-05	4.90866e-05	0.533063	0.553042	0.594745	0.120856	0.151194	0.18809	0.708703	0.660714	0.694369
yaiI	DUF188 domain-containing protein YaiI	CDS	405764	406222	125	115	122	71	92	82	16	24	28	90	124	144	126	157	136	48	54	14	6.86681e-05	5.22743e-05	6.49848e-05	3.51142e-05	3.60199e-05	3.53293e-05	7.33932e-06	8.65179e-06	1.14455e-05	8.98028e-05	8.55751e-05	0.000102382	8.11378e-05	8.29767e-05	8.1049e-05	1.74953e-05	2.42344e-05	6.94155e-06	0.511362	0.689057	0.543655	0.106881	0.165508	0.176126	0.903511	0.969636	0.791636
aroL	shikimate kinase 2	CDS	406405	406929	1802	1786	1706	971	1100	1206	199	137	163	1613	2271	2332	1502	1757	1701	140	154	155	0.00098992	0.000811842	0.000908722	0.000480224	0.000430673	0.0005196	9.12828e-05	4.93873e-05	6.66292e-05	0.00160947	0.00156727	0.00165801	0.000967214	0.000928599	0.00101371	5.10279e-05	6.91129e-05	7.68528e-05	0.485114	0.530489	0.571792	0.0922123	0.0608336	0.0733218	0.600953	0.592496	0.611399
yaiA	protein YaiA	CDS	406979	407170	816	616	736	342	393	414	74	92	90	513	620	726	364	454	450	52	57	63	0.000448265	0.000280008	0.000392039	0.000169142	0.000153868	0.00017837	3.39443e-05	3.31652e-05	3.67891e-05	0.000511876	0.000427875	0.000516174	0.000234398	0.000239945	0.000268177	1.89532e-05	2.55808e-05	3.1237e-05	0.377325	0.549512	0.45498	0.0757238	0.118444	0.0938403	0.45792	0.560783	0.519547
aroM	protein AroM	CDS	407428	408105	235	173	188	130	127	116	50	44	71	153	238	258	178	240	240	48	44	34	0.000129096	7.86387e-05	0.000100141	6.42937e-05	4.97232e-05	4.99781e-05	2.29354e-05	1.58616e-05	2.90225e-05	0.000152665	0.000164249	0.000183434	0.000114623	0.000126843	0.000143028	1.74953e-05	1.97465e-05	1.6858e-05	0.49803	0.632299	0.499079	0.177661	0.201702	0.289818	0.750817	0.772263	0.779723
ppnP	nucleoside phosphorylase PpnP	CDS	408177	408461	350	388	374	200	210	218	41	46	41	347	442	488	357	300	315	25	30	42	0.000192271	0.000176369	0.000199216	9.89133e-05	8.22194e-05	9.39243e-05	1.8807e-05	1.65826e-05	1.67595e-05	0.00034624	0.000305034	0.00034696	0.00022989	0.000158554	0.000187724	9.11212e-06	1.34636e-05	2.08246e-05	0.514448	0.466179	0.47147	0.0978152	0.0940222	0.0841273	0.663963	0.519792	0.541053
ykiD	protein YkiD	CDS	408947	409030	50	30	46	15	20	43	6	7	6	39	74	51	20	37	39	1	6	5	2.74672e-05	1.36368e-05	2.45025e-05	7.4185e-06	7.83042e-06	1.85264e-05	2.75224e-06	2.52344e-06	2.45261e-06	3.89145e-05	5.1069e-05	3.62602e-05	1.2879e-05	1.9555e-05	2.3242e-05	3.64485e-07	2.69271e-06	2.47912e-06	0.270085	0.574214	0.756102	0.100201	0.185047	0.100096	0.330956	0.382914	0.640978
rdgC	nucleoid-associated protein RdgC	CDS	409108	410019	233	154	204	120	141	143	24	28	33	184	235	250	216	200	208	36	29	17	0.000127997	7.00021e-05	0.000108663	5.9348e-05	5.52045e-05	6.16109e-05	1.1009e-05	1.00937e-05	1.34893e-05	0.000183597	0.000162179	0.000177746	0.000139093	0.000105703	0.000123957	1.31215e-05	1.30148e-05	8.42902e-06	0.463666	0.788612	0.56699	0.0860094	0.144192	0.124139	0.757602	0.651768	0.697384
mak	fructokinase	CDS	410144	411052	273	221	227	94	112	119	25	27	38	246	270	290	152	149	102	15	20	25	0.000149971	0.000100458	0.000120914	4.64893e-05	4.38504e-05	5.12706e-05	1.14677e-05	9.73326e-06	1.55332e-05	0.000245461	0.000186333	0.000206185	9.78805e-05	7.87486e-05	6.07867e-05	5.46727e-06	8.9757e-06	1.23956e-05	0.309988	0.436507	0.424024	0.0764659	0.0968893	0.128464	0.398762	0.422623	0.294816
araJ	putative transport protein AraJ	CDS	411297	412481	960	844	760	608	666	693	178	170	175	664	855	864	725	815	630	95	116	108	0.000527371	0.000383648	0.000404823	0.000300697	0.000260753	0.000298576	8.16499e-05	6.12835e-05	7.15344e-05	0.000662545	0.000590054	0.00061429	0.000466864	0.000430739	0.000375447	3.46261e-05	5.20591e-05	5.35491e-05	0.57018	0.679668	0.737546	0.154824	0.159739	0.176705	0.704653	0.729999	0.611189
sbcC	ATP-dependent structure-specific DNA nuclease - SbcC subunit	CDS	412607	415753	242	182	183	178	164	142	19	29	38	185	259	202	225	232	245	32	20	21	0.000132941	8.27297e-05	9.74772e-05	8.80329e-05	6.42095e-05	6.11801e-05	8.71544e-06	1.04542e-05	1.55332e-05	0.000184595	0.000178741	0.000143619	0.000144889	0.000122615	0.000146007	1.16635e-05	8.9757e-06	1.04123e-05	0.662193	0.776135	0.627634	0.0655585	0.126366	0.159352	0.784903	0.685992	1.01663
sbcD	ATP-dependent structure-specific DNA nuclease - SbcD subunit	CDS	415750	416952	83	49	72	42	67	44	8	16	9	63	73	104	92	103	74	12	10	11	4.55956e-05	2.22734e-05	3.83517e-05	2.07718e-05	2.62319e-05	1.89572e-05	3.66966e-06	5.76786e-06	3.67891e-06	6.2862e-05	5.03789e-05	7.39423e-05	5.92435e-05	5.4437e-05	4.41002e-05	4.37382e-06	4.48785e-06	5.45407e-06	0.455566	1.17772	0.494299	0.0804827	0.258957	0.0959257	0.942437	1.08055	0.596413
phoB	DNA-binding transcriptional dual regulator PhoB	CDS	417142	417831	161	120	106	68	87	101	18	12	32	132	142	199	110	105	88	17	20	8	8.84445e-05	5.45471e-05	5.64622e-05	3.36305e-05	3.40623e-05	4.35154e-05	8.25673e-06	4.32589e-06	1.30806e-05	0.000131711	9.79973e-05	0.000141486	7.08346e-05	5.5494e-05	5.24434e-05	6.19624e-06	8.9757e-06	3.9666e-06	0.380244	0.624458	0.770699	0.0933549	0.0793057	0.23167	0.537804	0.566281	0.370662
phoR	sensor histidine kinase PhoR	CDS	417889	419184	198	181	172	140	104	141	38	46	31	150	214	195	159	197	178	61	35	29	0.00010877	8.22752e-05	9.16179e-05	6.92393e-05	4.07182e-05	6.07492e-05	1.74309e-05	1.65826e-05	1.26718e-05	0.000149671	0.000147686	0.000138642	0.000102388	0.000104117	0.000106079	2.22336e-05	1.57075e-05	1.43789e-05	0.636565	0.494903	0.663071	0.160254	0.20155	0.138311	0.684087	0.704991	0.765128
brnQ	branched chain amino acid transporter BrnQ	CDS	419591	420910	429	398	439	373	350	444	106	132	97	362	489	480	462	479	438	104	124	116	0.000235669	0.000180914	0.000233839	0.000184473	0.000137032	0.000191295	4.8623e-05	4.75848e-05	3.96505e-05	0.000361207	0.000337469	0.000341272	0.000297505	0.000253158	0.000261025	3.79064e-05	5.56494e-05	5.75157e-05	0.782765	0.757443	0.818065	0.206319	0.263024	0.169563	0.823642	0.750166	0.76486
proY	putative transporter ProY	CDS	420986	422359	243	218	225	184	192	221	39	46	28	192	246	246	179	224	248	26	35	26	0.000133491	9.90938e-05	0.000119849	9.10003e-05	7.5172e-05	9.52168e-05	1.78896e-05	1.65826e-05	1.14455e-05	0.000191579	0.00016977	0.000174902	0.000115267	0.000118387	0.000147795	9.4766e-06	1.57075e-05	1.28914e-05	0.681697	0.758595	0.794473	0.134014	0.167342	0.0954993	0.601668	0.697339	0.845017
malZ	maltodextrin glucosidase	CDS	422518	424332	404	300	316	237	247	249	52	43	62	285	476	432	346	372	307	38	49	37	0.000221935	0.000136368	0.000168321	0.000117212	9.67057e-05	0.000107281	2.38528e-05	1.55011e-05	2.53436e-05	0.000284376	0.000328498	0.000307145	0.000222807	0.000196607	0.000182956	1.38504e-05	2.19905e-05	1.83455e-05	0.528137	0.709154	0.637356	0.107476	0.113671	0.150567	0.783495	0.598504	0.595667
acpH	acyl carrier protein phosphodiesterase	CDS	424337	424918	422	340	286	129	114	113	62	59	74	236	293	329	165	142	145	26	39	46	0.000231824	0.00015455	0.000152341	6.37991e-05	4.46334e-05	4.86855e-05	2.84399e-05	2.1269e-05	3.02488e-05	0.000235483	0.000202206	0.000233914	0.000106252	7.5049e-05	8.64125e-05	9.4766e-06	1.75026e-05	2.28079e-05	0.275205	0.288796	0.319582	0.122679	0.137619	0.198559	0.451208	0.371152	0.369421
queA	tRNA preQ1(34) S-adenosylmethionine ribosyltransferase-isomerase	CDS	425011	426081	85	69	94	88	103	81	25	32	26	97	116	105	97	128	117	33	24	24	4.66943e-05	3.13646e-05	5.00703e-05	4.35219e-05	4.03267e-05	3.48985e-05	1.14677e-05	1.15357e-05	1.0628e-05	9.67875e-05	8.00541e-05	7.46533e-05	6.24632e-05	6.76498e-05	6.97259e-05	1.2028e-05	1.07708e-05	1.18998e-05	0.932059	1.28574	0.69699	0.245591	0.367794	0.212261	0.645365	0.845051	0.933997
tgt	tRNA-guanine transglycosylase	CDS	426137	427264	191	186	205	144	158	179	42	64	50	170	256	238	236	260	210	82	54	40	0.000104925	8.4548e-05	0.000109196	7.12176e-05	6.18603e-05	7.71213e-05	1.92657e-05	2.30714e-05	2.04384e-05	0.000169627	0.000176671	0.000169214	0.000151972	0.000137414	0.000125149	2.98877e-05	2.42344e-05	1.9833e-05	0.678749	0.73166	0.706267	0.183614	0.27288	0.187172	0.895918	0.777794	0.73959
yajC	Sec translocon accessory complex subunit YajC	CDS	427287	427619	394	376	368	337	288	318	70	64	80	376	452	472	467	439	456	92	70	74	0.000216442	0.000170914	0.00019602	0.000166669	0.000112758	0.000137009	3.21095e-05	2.30714e-05	3.27014e-05	0.000375176	0.000311935	0.000335584	0.000300725	0.000232018	0.000271752	3.35326e-05	3.1415e-05	3.6691e-05	0.77004	0.659735	0.698954	0.148352	0.134988	0.166827	0.801557	0.743802	0.809789
secD	Sec translocon accessory complex subunit SecD	CDS	427647	429494	554	457	558	422	483	472	96	101	115	520	636	658	719	821	804	174	116	96	0.000304337	0.000207733	0.000297226	0.000208707	0.000189105	0.000203359	4.40359e-05	3.64096e-05	4.70083e-05	0.000518861	0.000438917	0.000467827	0.000463001	0.00043391	0.000479142	6.34203e-05	5.20591e-05	4.75992e-05	0.685776	0.910324	0.684191	0.144695	0.175271	0.158157	0.892341	0.988592	1.02419
secF	Sec translocon accessory complex subunit SecF	CDS	429505	430476	636	623	582	421	467	481	160	140	199	447	615	581	610	692	672	158	170	148	0.000349383	0.00028319	0.000310009	0.000208213	0.00018284	0.000207237	7.33932e-05	5.04687e-05	8.13448e-05	0.000446021	0.000424425	0.000413082	0.00039281	0.000365732	0.000400477	5.75886e-05	7.62935e-05	7.3382e-05	0.595943	0.645645	0.668485	0.210065	0.178215	0.262395	0.880699	0.861712	0.969487
yajD	HNH nuclease family protein YajD	CDS	430605	430952	348	305	348	236	223	242	21	9	26	332	424	393	271	303	290	7	5	4	0.000191172	0.00013864	0.000185366	0.000116718	8.73092e-05	0.000104265	9.63286e-06	3.24442e-06	1.0628e-05	0.000331273	0.000292612	0.000279417	0.000174511	0.00016014	0.000172825	2.55139e-06	2.24393e-06	1.9833e-06	0.610538	0.629753	0.562478	0.0503884	0.0234017	0.0573349	0.526789	0.547278	0.618521
tsx	nucleoside-specific channel-forming protein Tsx	CDS	431129	432013	62	66	66	34	15	30	10	12	21	48	55	67	45	43	51	11	18	7	3.40594e-05	3.00009e-05	3.51557e-05	1.68153e-05	5.87282e-06	1.29254e-05	4.58707e-06	4.32589e-06	8.58413e-06	4.78948e-05	3.79567e-05	4.76359e-05	2.89778e-05	2.27261e-05	3.03934e-05	4.00933e-06	8.07813e-06	3.47077e-06	0.493704	0.195755	0.36766	0.134679	0.144192	0.244174	0.605029	0.598738	0.638035
yajI	putative lipoprotein YajI	CDS	432312	432851	140	120	129	50	44	74	9	26	26	137	134	171	66	81	73	7	13	11	7.69083e-05	5.45471e-05	6.87134e-05	2.47283e-05	1.72269e-05	3.18826e-05	4.12837e-06	9.37277e-06	1.0628e-05	0.0001367	9.24763e-05	0.000121578	4.25007e-05	4.28096e-05	4.35042e-05	2.55139e-06	5.83421e-06	5.45407e-06	0.32153	0.315818	0.463993	0.0536791	0.171829	0.154671	0.310906	0.462926	0.357829
nrdR	NrdR transcriptional repressor	CDS	433002	433451	436	434	402	234	262	224	22	12	15	432	546	570	362	373	383	16	19	14	0.000239514	0.000197279	0.00021413	0.000115729	0.000102579	9.65094e-05	1.00916e-05	4.32589e-06	6.13152e-06	0.000431053	0.000376806	0.000405261	0.00023311	0.000197136	0.000228248	5.83176e-06	8.52692e-06	6.94155e-06	0.48318	0.519968	0.450704	0.0421334	0.0219278	0.0286345	0.540792	0.523175	0.563213
ribD	fused diaminohydroxyphosphoribosylaminopyrimidine deaminase/5-amino-6-(5-phosphoribosylamino)uracil reductase	CDS	433455	434558	630	579	607	397	413	471	48	56	51	564	728	805	622	619	592	48	47	42	0.000346087	0.00026319	0.000323326	0.000196343	0.000161698	0.000202928	2.2018e-05	2.01875e-05	2.08472e-05	0.000562764	0.000502409	0.000572342	0.000400537	0.00032715	0.000352801	1.74953e-05	2.10929e-05	2.08246e-05	0.567322	0.614379	0.627627	0.0636197	0.0767033	0.0644772	0.711732	0.651164	0.616417
ribE	6%2C7-dimethyl-8-ribityllumazine synthase	CDS	434647	435117	112	124	136	88	83	84	14	22	29	130	152	159	168	195	150	14	24	20	6.15266e-05	5.63653e-05	7.24421e-05	4.35219e-05	3.24962e-05	3.6191e-05	6.4219e-06	7.9308e-06	1.18543e-05	0.000129715	0.000104898	0.000113046	0.000108184	0.00010306	8.93922e-05	5.10279e-06	1.07708e-05	9.91649e-06	0.707366	0.576529	0.499586	0.104376	0.140704	0.163638	0.83401	0.982476	0.790757
nusB	transcription antitermination protein NusB	CDS	435137	435556	144	98	96	85	78	108	22	26	26	108	138	136	151	182	138	41	24	27	7.91057e-05	4.45468e-05	5.11356e-05	4.20382e-05	3.05386e-05	4.65313e-05	1.00916e-05	9.37277e-06	1.0628e-05	0.000107763	9.52368e-05	9.66938e-05	9.72366e-05	9.61896e-05	8.22409e-05	1.49439e-05	1.07708e-05	1.33873e-05	0.531418	0.685541	0.909959	0.127571	0.210403	0.207839	0.902316	1.01	0.850529
thiL	thiamine monophosphate kinase	CDS	435634	436611	200	200	174	127	123	124	32	22	42	177	222	236	125	176	173	38	29	30	0.000109869	9.09118e-05	9.26832e-05	6.281e-05	4.81571e-05	5.34248e-05	1.46786e-05	7.9308e-06	1.71683e-05	0.000176612	0.000153207	0.000167792	8.04938e-05	9.30185e-05	0.000103099	1.38504e-05	1.30148e-05	1.48747e-05	0.571681	0.529712	0.576424	0.133601	0.0872363	0.185236	0.455766	0.607143	0.614445
pgpA	phosphatidylglycerophosphatase A	CDS	436589	437107	471	417	390	279	314	296	35	36	52	364	486	495	325	400	370	34	32	28	0.000258741	0.000189551	0.000207738	0.000137984	0.000122938	0.00012753	1.60548e-05	1.29777e-05	2.12559e-05	0.000363202	0.000335399	0.000351937	0.000209284	0.000211406	0.000220501	1.23925e-05	1.43611e-05	1.38831e-05	0.53329	0.648573	0.613899	0.0620494	0.0684653	0.102321	0.576219	0.630311	0.626535
yajO	1-deoxyxylulose-5-phosphate synthase YajO	CDS	437161	438135	1810	1504	1752	603	688	611	188	202	246	1192	1600	1735	643	703	668	166	166	118	0.000994314	0.000683657	0.000933224	0.000298224	0.000269366	0.000263247	8.6237e-05	7.28192e-05	0.000100557	0.00118939	0.00110419	0.00123356	0.00041406	0.000371545	0.000398093	6.05045e-05	7.44983e-05	5.85073e-05	0.299929	0.394008	0.282083	0.0867301	0.106514	0.107752	0.348129	0.336485	0.32272
dxs	1-deoxy-D-xylulose-5-phosphate synthase	CDS	438315	440177	300	294	294	258	336	300	53	70	91	252	301	374	399	452	391	76	99	48	0.000164803	0.00013364	0.000156603	0.000127598	0.000131551	0.000129254	2.43115e-05	2.52344e-05	3.71979e-05	0.000251448	0.000207727	0.000265908	0.000256936	0.000238888	0.000233016	2.77008e-05	4.44297e-05	2.37996e-05	0.774245	0.984367	0.82536	0.147518	0.188823	0.23753	1.02183	1.15001	0.876303
ispA	geranyl diphosphate/farnesyl diphosphate synthase	CDS	440202	441101	288	264	300	194	258	237	54	43	69	267	323	301	350	371	318	48	47	63	0.000158211	0.000120004	0.000159799	9.59459e-05	0.000101012	0.00010211	2.47702e-05	1.55011e-05	2.8205e-05	0.000266415	0.000222909	0.000214006	0.000225383	0.000196079	0.000189512	1.74953e-05	2.10929e-05	3.1237e-05	0.606442	0.841745	0.638994	0.156564	0.129172	0.176503	0.845984	0.879635	0.885543
xseB	exodeoxyribonuclease VII subunit XseB	CDS	441101	441343	334	305	262	180	154	210	36	26	44	228	396	308	277	286	302	18	34	14	0.000183481	0.00013864	0.000139558	8.9022e-05	6.02942e-05	9.04775e-05	1.65135e-05	9.37277e-06	1.79858e-05	0.0002275	0.000273288	0.000218983	0.000178374	0.000151155	0.000179976	6.56073e-06	1.52587e-05	6.94155e-06	0.485183	0.434896	0.648317	0.0900009	0.0676048	0.128877	0.784062	0.553098	0.821874
thiI	tRNA uridine 4-sulfurtransferase	CDS	441549	442997	257	256	309	227	233	252	75	82	85	279	301	320	404	335	358	84	66	69	0.000141182	0.000116367	0.000164593	0.000112267	9.12244e-05	0.000108573	3.44031e-05	2.95603e-05	3.47453e-05	0.000278389	0.000207727	0.000227515	0.000260156	0.000177052	0.000213349	3.06167e-05	2.96198e-05	3.42119e-05	0.795193	0.783937	0.659647	0.243679	0.254026	0.211099	0.934507	0.852333	0.937739
yajL	protein/nucleic acid deglycase 3	CDS	443051	443641	353	219	309	146	143	146	34	22	44	346	409	400	195	254	236	12	26	24	0.000193919	9.95484e-05	0.000164593	7.22067e-05	5.59875e-05	6.29034e-05	1.55961e-05	7.9308e-06	1.79858e-05	0.000345242	0.00028226	0.000284393	0.00012557	0.000134243	0.000140644	4.37382e-06	1.16684e-05	1.18998e-05	0.372356	0.562415	0.382176	0.0804257	0.0796678	0.109275	0.363717	0.4756	0.494539
panE	2-dehydropantoate 2-reductase	CDS	443604	444515	536	506	505	202	219	224	28	27	38	520	685	694	283	344	288	35	32	22	0.000294449	0.000230007	0.000268994	9.99025e-05	8.57431e-05	9.65094e-05	1.28438e-05	9.73326e-06	1.55332e-05	0.000518861	0.000472733	0.000493423	0.000182238	0.000181809	0.000171633	1.2757e-05	1.43611e-05	1.09081e-05	0.339286	0.372785	0.358778	0.0436198	0.0423173	0.0577454	0.351227	0.384591	0.347842
yajQ	nucleotide binding protein YajQ	CDS	444683	445174	1251	1046	1238	865	810	850	410	475	574	1223	1547	1560	1450	1226	1237	483	382	328	0.00068723	0.000475469	0.000659436	0.0004278	0.000317132	0.000366219	0.00018807	0.000171233	0.000234633	0.00122032	0.00106762	0.00110913	0.000933728	0.000647958	0.000737188	0.000176046	0.000171436	0.00016263	0.622499	0.666988	0.555351	0.273664	0.360136	0.355808	0.76515	0.60692	0.664652
yajR	putative transport protein YajR	CDS	445302	446666	218	210	222	176	167	155	26	24	51	179	278	229	152	207	190	16	26	26	0.000119757	9.54574e-05	0.000118251	8.70437e-05	6.5384e-05	6.6781e-05	1.19264e-05	8.65179e-06	2.08472e-05	0.000178608	0.000191854	0.000162815	9.78805e-05	0.000109402	0.00011323	5.83176e-06	1.16684e-05	1.28914e-05	0.726835	0.684955	0.56474	0.0995881	0.0906351	0.176296	0.548019	0.570238	0.695452
cyoE	heme O synthase	CDS	446815	447705	755	630	796	732	894	762	218	280	254	1172	1277	1455	1846	1554	1842	385	436	298	0.000414755	0.000286372	0.000423999	0.000362023	0.00035002	0.000328304	9.99982e-05	0.000100937	0.000103827	0.00116943	0.000881285	0.00103448	0.00118873	0.000821311	0.00109774	0.000140327	0.00019567	0.000147756	0.872859	1.22226	0.774304	0.241102	0.35247	0.244876	1.0165	0.931947	1.06115
cyoD	cytochrome bo3 subunit 4	CDS	447717	448046	104	126	112	76	84	62	18	16	16	217	262	246	234	220	176	34	30	32	5.71319e-05	5.72744e-05	5.96582e-05	3.75871e-05	3.28878e-05	2.67124e-05	8.25673e-06	5.76786e-06	6.54029e-06	0.000216525	0.000180812	0.000174902	0.000150684	0.000116273	0.000104887	1.23925e-05	1.34636e-05	1.58664e-05	0.6579	0.574214	0.447758	0.144521	0.100706	0.109629	0.695923	0.643061	0.59969
cyoC	cytochrome bo3 subunit 3	CDS	448046	448660	134	156	166	75	124	112	18	20	16	228	344	296	334	334	274	38	21	33	7.36122e-05	7.09112e-05	8.84219e-05	3.70925e-05	4.85486e-05	4.82547e-05	8.25673e-06	7.20982e-06	6.54029e-06	0.0002275	0.000237402	0.000210451	0.00021508	0.000176524	0.00016329	1.38504e-05	9.42449e-06	1.63622e-05	0.503891	0.68464	0.545732	0.112165	0.101674	0.0739668	0.945403	0.743565	0.775904
cyoB	cytochrome bo3 subunit 1	CDS	448650	450641	292	243	256	160	192	212	34	22	34	504	634	641	680	610	494	52	53	60	0.000160409	0.000110458	0.000136362	7.91307e-05	7.5172e-05	9.13392e-05	1.55961e-05	7.9308e-06	1.38981e-05	0.000502896	0.000437537	0.000455741	0.000437886	0.000322394	0.000294398	1.89532e-05	2.37856e-05	2.97495e-05	0.493307	0.68055	0.669831	0.097227	0.0717994	0.101921	0.87073	0.736837	0.645978
cyoA	cytochrome bo3 subunit 2	CDS	450663	451610	231	259	240	139	180	169	17	33	28	399	524	550	501	498	456	48	56	60	0.000126899	0.000117731	0.000127839	6.87448e-05	7.04738e-05	7.28129e-05	7.79803e-06	1.18962e-05	1.14455e-05	0.000398126	0.000361624	0.000391041	0.000322619	0.0002632	0.000271752	1.74953e-05	2.5132e-05	2.97495e-05	0.54173	0.598601	0.569567	0.0614508	0.101046	0.0895306	0.810345	0.727828	0.694946
ampG	muropeptide:H(+) symporter	CDS	452070	453545	116	88	77	62	104	71	42	30	25	67	82	83	102	125	108	31	42	32	6.3724e-05	4.00012e-05	4.1015e-05	3.06631e-05	4.07182e-05	3.059e-05	1.92657e-05	1.08147e-05	1.02192e-05	6.68532e-05	5.659e-05	5.90116e-05	6.5683e-05	6.60643e-05	6.43624e-05	1.1299e-05	1.8849e-05	1.58664e-05	0.481187	1.01792	0.745825	0.30233	0.27036	0.249158	0.982496	1.16742	1.09067
yajG	putative lipoprotein YajG	CDS	453589	454167	131	134	136	98	108	118	8	14	11	110	164	172	170	198	177	14	17	18	7.19642e-05	6.09109e-05	7.24421e-05	4.84675e-05	4.22843e-05	5.08398e-05	3.66966e-06	5.04687e-06	4.49645e-06	0.000109759	0.00011318	0.000122289	0.000109472	0.000104646	0.000105483	5.10279e-06	7.62935e-06	8.92484e-06	0.673495	0.694199	0.701799	0.0509929	0.0828567	0.0620695	0.997382	0.924597	0.862569
bolA	DNA-binding transcriptional dual regulator BolA	CDS	454472	454789	4982	5014	4403	1528	1400	1730	513	417	606	3161	3847	4068	1293	1412	1520	250	298	336	0.00273684	0.00227916	0.00234531	0.000755698	0.000548129	0.000745363	0.000235317	0.000150325	0.000247713	0.00315407	0.0026549	0.00289228	0.000832628	0.000746262	0.000905841	9.11212e-05	0.000133738	0.000166597	0.276121	0.240496	0.31781	0.0859814	0.0659563	0.105621	0.263985	0.281089	0.313193
tig	trigger factor	CDS	455133	456431	525	428	497	506	572	518	154	130	146	480	654	675	927	820	752	204	163	152	0.000288406	0.000194551	0.000264733	0.000250251	0.00022395	0.000223178	7.06409e-05	4.68638e-05	5.96801e-05	0.000478948	0.00045134	0.000479914	0.000596942	0.000433382	0.000448153	7.43549e-05	7.3152e-05	7.53653e-05	0.867703	1.15111	0.84303	0.244936	0.240882	0.225435	1.24636	0.960212	0.93382
clpP	ATP-dependent Clp protease proteolytic subunit	CDS	456677	457300	1567	1436	1548	652	713	803	148	199	203	1399	1999	1957	1080	1132	1057	216	189	169	0.000860823	0.000652747	0.000824561	0.000322457	0.000279155	0.000345969	6.78887e-05	7.17377e-05	8.29799e-05	0.00139593	0.00137955	0.0013914	0.000695467	0.000598278	0.000629917	7.87287e-05	8.48204e-05	8.37944e-05	0.374592	0.427661	0.419579	0.0788648	0.109901	0.100635	0.498209	0.433675	0.452724
clpX	ATP-dependent Clp protease ATP-binding subunit ClpX	CDS	457426	458700	9694	8157	9253	3922	4784	4273	1038	1173	1486	7291	8778	9571	5931	5429	5572	1452	1280	957	0.00532535	0.00370784	0.00492872	0.00193969	0.00187304	0.001841	0.000476138	0.000422856	0.000607429	0.00727502	0.00605789	0.00680483	0.00381927	0.0028693	0.00332062	0.000529232	0.000574445	0.000474504	0.364237	0.505156	0.373525	0.0894098	0.114044	0.123243	0.524984	0.473647	0.487981
lon	Lon protease	CDS	458888	461242	2447	2199	2458	1495	1791	1708	689	776	1008	2470	2821	3009	2771	2531	2393	986	825	755	0.00134425	0.000999575	0.00130928	0.000739377	0.000701214	0.000735884	0.000316049	0.000279741	0.000412038	0.00246459	0.00194683	0.00213935	0.00178439	0.00133767	0.0014261	0.000359382	0.000370248	0.000374348	0.550031	0.701512	0.562051	0.235113	0.27986	0.314705	0.72401	0.6871	0.666606
hupB	DNA-binding protein HU-beta	CDS	461451	461723	1116	827	1003	819	876	934	314	329	397	1521	1510	1631	2634	1952	1999	831	671	663	0.000613069	0.00037592	0.00053426	0.00040505	0.000342972	0.00040241	0.000144034	0.000118602	0.000162281	0.00151767	0.00104208	0.00115961	0.00169617	0.00103166	0.0011913	0.000302887	0.000301135	0.000328732	0.660693	0.912354	0.753209	0.23494	0.315497	0.303749	1.11761	0.989997	1.02732
ppiD	periplasmic folding chaperone	CDS	461915	463786	1897	1802	1821	1115	1213	1152	138	173	179	1863	2224	2423	1734	1810	1814	260	180	178	0.00104211	0.000819115	0.000969978	0.000551442	0.000474915	0.000496334	6.33016e-05	6.2365e-05	7.31695e-05	0.00185892	0.00153483	0.00172271	0.00111661	0.000956611	0.00108105	9.4766e-05	8.07813e-05	8.82568e-05	0.52916	0.57979	0.511696	0.0607439	0.076137	0.0754341	0.600678	0.623268	0.627528
ybaV	helix-hairpin-helix 3 family protein	CDS	463937	464308	27	38	23	20	22	24	12	3	5	36	20	37	21	35	25	5	6	1	1.48323e-05	1.72732e-05	1.22512e-05	9.89133e-06	8.61346e-06	1.03403e-05	5.50449e-06	1.08147e-06	2.04384e-06	3.59211e-05	1.38024e-05	2.63064e-05	1.3523e-05	1.8498e-05	1.48987e-05	1.82242e-06	2.69271e-06	4.95825e-07	0.666877	0.498659	0.84402	0.371115	0.0626098	0.166827	0.376463	1.3402	0.566353
fadM	long-chain acyl-CoA thioesterase FadM	CDS	464402	464800	151	144	138	37	47	52	8	6	18	109	144	178	51	54	62	16	4	17	8.29511e-05	6.54565e-05	7.35074e-05	1.8299e-05	1.84015e-05	2.2404e-05	3.66966e-06	2.16295e-06	7.35782e-06	0.000108761	9.93775e-05	0.000126555	3.28415e-05	2.85398e-05	3.69488e-05	5.83176e-06	1.79514e-06	8.42902e-06	0.2206	0.281126	0.304785	0.0442388	0.033044	0.100096	0.30196	0.287185	0.291958
queC	7-cyano-7-deazaguanine synthase	CDS	464852	465547	292	312	312	216	271	293	29	26	41	326	398	470	355	411	409	28	34	28	0.000160409	0.000141822	0.000166191	0.000106826	0.000106102	0.000126238	1.33025e-05	9.37277e-06	1.67595e-05	0.000325286	0.000274668	0.000334162	0.000228602	0.000217219	0.000243743	1.02056e-05	1.52587e-05	1.38831e-05	0.665964	0.748134	0.759596	0.0829289	0.0660881	0.100845	0.702775	0.790842	0.729414
ybaE	uncharacterized protein YbaE	CDS	465612	467312	81	91	55	19	22	48	8	9	9	67	85	78	36	50	34	6	3	12	4.44969e-05	4.13649e-05	2.92964e-05	9.39677e-06	8.61346e-06	2.06806e-05	3.66966e-06	3.24442e-06	3.67891e-06	6.68532e-05	5.86603e-05	5.54567e-05	2.31822e-05	2.64257e-05	2.02622e-05	2.18691e-06	1.34636e-06	5.9499e-06	0.211178	0.208231	0.705908	0.0824699	0.0784342	0.125575	0.346763	0.450487	0.36537
cof	HMP-PP phosphatase	CDS	467412	468230	170	138	165	126	120	129	47	31	39	110	166	154	119	127	109	41	24	29	9.33886e-05	6.27291e-05	8.78893e-05	6.23154e-05	4.69825e-05	5.55791e-05	2.15592e-05	1.11752e-05	1.59419e-05	0.000109759	0.00011456	0.000109491	7.66301e-05	6.71213e-05	6.49584e-05	1.49439e-05	1.07708e-05	1.43789e-05	0.66727	0.748975	0.632376	0.230855	0.17815	0.181387	0.698167	0.585904	0.593273
decR	DNA-binding transcriptional activator DecR	CDS	468383	468841	120	72	104	44	66	42	9	6	11	144	134	130	76	106	92	7	1	5	6.59214e-05	3.27282e-05	5.53969e-05	2.17609e-05	2.58404e-05	1.80955e-05	4.12837e-06	2.16295e-06	4.49645e-06	0.000143684	9.24763e-05	9.24279e-05	4.89403e-05	5.60225e-05	5.48272e-05	2.55139e-06	4.48785e-07	2.47912e-06	0.330104	0.789544	0.326652	0.0626256	0.0660881	0.0811679	0.340609	0.605804	0.593189
mdlA	ABC transporter family protein MdlA	CDS	468871	470643	242	226	268	169	180	201	45	34	43	226	234	333	264	299	254	36	58	50	0.000132941	0.00010273	0.000142754	8.35818e-05	7.04738e-05	8.65999e-05	2.06418e-05	1.22567e-05	1.7577e-05	0.000225505	0.000161488	0.000236758	0.000170003	0.000158026	0.000151371	1.31215e-05	2.60295e-05	2.47912e-05	0.628711	0.686008	0.60664	0.15527	0.119309	0.123128	0.753877	0.978557	0.63935
mdlB	ABC transporter family protein MdlB	CDS	470636	472417	196	187	188	144	140	155	40	44	54	173	258	243	242	219	233	57	51	49	0.000107672	8.50025e-05	0.000100141	7.12176e-05	5.48129e-05	6.6781e-05	1.83483e-05	1.58616e-05	2.20735e-05	0.000172621	0.000178051	0.000172769	0.000155836	0.000115745	0.000138856	2.07756e-05	2.2888e-05	2.42954e-05	0.661433	0.644839	0.666873	0.17041	0.186602	0.220425	0.902765	0.650063	0.803709
glnK	nitrogen regulatory protein PII-2	CDS	472598	472936	2290	2715	2697	2410	2749	3085	2584	3323	3855	3164	4422	4456	6008	5329	5435	4452	4888	4414	0.001258	0.00123413	0.00143659	0.00119191	0.00107629	0.00132916	0.0011853	0.00119791	0.0015758	0.00315707	0.00305172	0.00316814	0.00386886	0.00281645	0.00323898	0.00162269	0.00219366	0.00218857	0.947461	0.872107	0.925217	0.94221	0.970655	1.0969	1.22546	0.922907	1.02236
amtB	ammonium transporter	CDS	472966	474252	6348	6083	6544	7539	10002	9047	12908	15400	18544	7137	9525	9916	16781	16344	16426	22160	24977	20394	0.00348724	0.00276508	0.00348574	0.00372854	0.00391599	0.00389786	0.00592099	0.00555156	0.00758019	0.00712136	0.00657341	0.00705011	0.0108061	0.00863803	0.00978905	0.00807698	0.0112093	0.0101118	1.06919	1.41623	1.11823	1.6979	2.00774	2.17463	1.51743	1.31409	1.38849
tesB	acyl-CoA thioesterase II	CDS	474301	475161	293	256	247	145	166	162	65	67	55	210	283	320	166	204	198	31	41	38	0.000160958	0.000116367	0.000131568	7.17122e-05	6.49925e-05	6.9797e-05	2.9816e-05	2.41529e-05	2.24822e-05	0.00020954	0.000195304	0.000227515	0.000106896	0.000107817	0.000117998	1.1299e-05	1.84002e-05	1.88413e-05	0.445533	0.558513	0.530503	0.185241	0.207558	0.17088	0.510145	0.552045	0.518638
ybaY	PF09619 family lipoprotein YbaY	CDS	475379	475951	1524	1278	1418	349	364	409	81	121	121	1006	1296	1308	322	399	413	94	68	95	0.000837202	0.000580926	0.000755315	0.000172604	0.000142514	0.000176216	3.71553e-05	4.36194e-05	4.94609e-05	0.0010038	0.000894398	0.000929967	0.000207352	0.000210877	0.000246127	3.42616e-05	3.05174e-05	4.71033e-05	0.206168	0.245321	0.233301	0.0443803	0.075086	0.0654838	0.206568	0.235776	0.264662
ybaZ	DNA base-flipping protein	CDS	475982	476371	254	251	232	168	139	155	24	16	28	170	263	235	190	235	218	16	17	14	0.000139534	0.000114094	0.000123578	8.30872e-05	5.44214e-05	6.6781e-05	1.1009e-05	5.76786e-06	1.14455e-05	0.000169627	0.000181502	0.000167081	0.000122351	0.000124201	0.000129917	5.83176e-06	7.62935e-06	6.94155e-06	0.595464	0.476986	0.540397	0.0788984	0.0505534	0.0926179	0.72129	0.684295	0.777567
ffs	signal recognition particle 4.5S RNA	ncRNA	476448	476561	224739	218490	155799	129225	213069	153172	150529	133346	187046	52586	94557	78459	95131	165611	120211	197227	209390	120051	0.123459	0.0993166	0.0829883	0.0639104	0.083421	0.0659935	0.0690488	0.04807	0.0764584	0.0524708	0.0652558	0.0557831	0.0612597	0.0875278	0.0716395	0.0718862	0.0939711	0.0595242	0.517664	0.83995	0.795214	0.559284	0.484008	0.921316	1.1675	1.3413	1.28425
ybaA	DUF1428 domain-containing protein YbaA	CDS	476672	477025	1262	1021	1255	565	668	683	204	206	296	784	1156	1198	553	589	575	110	158	153	0.000693273	0.000464105	0.000668491	0.00027943	0.000261536	0.000294267	9.35763e-05	7.42612e-05	0.000120995	0.000782282	0.000797781	0.000851758	0.000356105	0.000311295	0.00034267	4.00933e-05	7.0908e-05	7.58612e-05	0.403059	0.563528	0.440196	0.134978	0.16001	0.180998	0.455213	0.390201	0.402309
pdeB	cyclic di-GMP phosphodiesterase PdeB	CDS	477067	478617	206	242	244	103	122	122	32	45	41	138	204	251	109	129	113	28	21	31	0.000113165	0.000110003	0.00012997	5.09404e-05	4.77656e-05	5.25631e-05	1.46786e-05	1.62221e-05	1.67595e-05	0.000137698	0.000140785	0.000178457	7.01906e-05	6.81783e-05	6.73422e-05	1.02056e-05	9.42449e-06	1.53706e-05	0.450142	0.43422	0.404426	0.12971	0.147469	0.128949	0.509745	0.484273	0.377358
ylaC	putative inner membrane protein	CDS	478781	479251	137	108	101	55	67	73	8	9	8	118	140	124	91	107	93	14	16	8	7.52603e-05	4.90924e-05	5.37989e-05	2.72012e-05	2.62319e-05	3.14517e-05	3.66966e-06	3.24442e-06	3.27014e-06	0.000117741	9.6617e-05	8.8162e-05	5.85995e-05	5.6551e-05	5.54232e-05	5.10279e-06	7.18056e-06	3.9666e-06	0.361428	0.534338	0.584616	0.0487596	0.0660881	0.0607846	0.497697	0.585311	0.628652
maa	maltose O-acetyltransferase	CDS	479367	479918	172	151	162	131	119	151	42	20	46	136	173	145	124	169	155	23	23	22	9.44873e-05	6.86384e-05	8.62913e-05	6.47882e-05	4.6591e-05	6.50577e-05	1.92657e-05	7.20982e-06	1.88033e-05	0.000135702	0.000119391	0.000103093	7.98499e-05	8.93189e-05	9.2372e-05	8.38315e-06	1.03221e-05	1.09081e-05	0.685682	0.678789	0.753931	0.203897	0.105041	0.217905	0.588421	0.748121	0.896009
hha	hemolysin expression-modulating protein Hha	CDS	480090	480308	493	386	448	300	272	314	44	30	60	402	488	525	308	399	360	30	23	45	0.000270827	0.00017546	0.000238633	0.00014837	0.000106494	0.000135285	2.01831e-05	1.08147e-05	2.45261e-05	0.000401119	0.000336779	0.000373266	0.000198337	0.000210877	0.000214541	1.09345e-05	1.03221e-05	2.23121e-05	0.54784	0.606941	0.566919	0.074524	0.0616365	0.102778	0.494459	0.626158	0.574767
tomB	Hha toxicity modulator TomB	CDS	480334	480708	1679	1416	1579	746	702	897	124	90	118	1182	1505	1608	907	928	926	114	97	65	0.00092235	0.000643655	0.000841074	0.000368947	0.000274848	0.000386468	5.68797e-05	3.24442e-05	4.82346e-05	0.00117941	0.00103863	0.00114326	0.000584063	0.000490461	0.000551848	4.15513e-05	4.35322e-05	3.22286e-05	0.400007	0.427011	0.459494	0.0616682	0.0504062	0.0573488	0.495216	0.472218	0.482696
acrB	multidrug efflux pump RND permease AcrB	CDS	481254	484403	1234	1110	1080	787	872	803	230	217	306	1195	1635	1649	1337	1523	1421	282	262	243	0.000677892	0.00050456	0.000575275	0.000389224	0.000341406	0.000345969	0.000105503	7.82266e-05	0.000125083	0.00119238	0.00112835	0.00117241	0.000860962	0.000804927	0.000846842	0.000102785	0.000117582	0.000120485	0.574168	0.676641	0.601397	0.155634	0.155039	0.217432	0.722052	0.713367	0.722308
acrA	multidrug efflux pump membrane fusion lipoprotein AcrA	CDS	484426	485619	774	745	764	420	445	434	58	76	83	741	1066	1114	724	716	803	81	100	74	0.000425193	0.000338646	0.000406954	0.000207718	0.000174227	0.000186987	2.6605e-05	2.73973e-05	3.39277e-05	0.000739376	0.00073567	0.000792036	0.00046622	0.000378416	0.000478546	2.95233e-05	4.48785e-05	3.6691e-05	0.488526	0.51448	0.459479	0.0625717	0.0809024	0.08337	0.630559	0.514383	0.604198
acrR	DNA-binding transcriptional repressor AcrR	CDS	485761	486408	24	14	24	10	10	17	0	2	4	15	30	24	22	29	24	3	0	1	1.31843e-05	6.36382e-06	1.27839e-05	4.94567e-06	3.91521e-06	7.32437e-06	0	7.20982e-07	1.63507e-06	1.49671e-05	2.07036e-05	1.70636e-05	1.41669e-05	1.53269e-05	1.43028e-05	1.09345e-06	0	4.95825e-07	0.375119	0.615229	0.572937	0	0.113294	0.127901	0.946535	0.7403	0.838202
mscK	potassium dependent%2C small conductance mechanosensitive channel	CDS	486536	489898	404	360	372	321	290	308	59	49	64	296	392	448	300	437	406	42	62	51	0.000221935	0.000163641	0.00019815	0.000158756	0.000113541	0.0001327	2.70637e-05	1.76641e-05	2.61611e-05	0.000295351	0.000270528	0.000318521	0.000193185	0.000230961	0.000241955	1.53084e-05	2.78247e-05	2.52871e-05	0.715325	0.693842	0.669695	0.121944	0.107944	0.132027	0.654086	0.853741	0.759621
ybaM	DUF2496 domain-containing protein YbaM	CDS	490110	490271	154	159	130	115	131	126	54	32	68	190	185	172	216	186	229	76	76	60	8.45991e-05	7.22749e-05	6.92461e-05	5.68752e-05	5.12893e-05	5.42865e-05	2.47702e-05	1.15357e-05	2.77962e-05	0.000189584	0.000127672	0.000122289	0.000139093	9.83036e-05	0.000136472	2.77008e-05	3.41077e-05	2.97495e-05	0.67229	0.709642	0.783965	0.292795	0.159609	0.401412	0.733678	0.769967	1.11598
priC	primosomal replication protein N''	CDS	490285	490812	240	201	229	127	131	158	12	16	16	168	241	252	182	183	172	9	12	12	0.000131843	9.13663e-05	0.00012198	6.281e-05	5.12893e-05	6.80736e-05	5.50449e-06	5.76786e-06	6.54029e-06	0.000167632	0.000166319	0.000179168	0.000117199	9.67181e-05	0.000102503	3.28036e-06	5.38542e-06	5.9499e-06	0.476401	0.561358	0.558073	0.0417504	0.0631289	0.0536178	0.699145	0.581521	0.572106
ybaN	DUF454 domain-containing inner membrane protein YbaN	CDS	490882	491259	238	264	196	167	180	186	28	27	27	207	252	236	252	247	209	27	31	25	0.000130744	0.000120004	0.000104402	8.25926e-05	7.04738e-05	8.01373e-05	1.28438e-05	9.73326e-06	1.10367e-05	0.000206546	0.000173911	0.000167792	0.000162276	0.000130543	0.000124553	9.84109e-06	1.39123e-05	1.23956e-05	0.631712	0.587264	0.767585	0.0982362	0.0811081	0.105714	0.785661	0.750633	0.742306
apt	adenine phosphoribosyltransferase	CDS	491412	491963	128	88	87	102	116	120	54	63	66	86	111	109	190	197	167	83	48	57	7.03161e-05	4.00012e-05	4.63416e-05	5.04458e-05	4.54164e-05	5.17015e-05	2.47702e-05	2.27109e-05	2.69787e-05	8.58116e-05	7.66035e-05	7.74972e-05	0.000122351	0.000104117	9.95234e-05	3.02522e-05	2.15417e-05	2.8262e-05	0.717414	1.13538	1.11566	0.352269	0.567757	0.58217	1.42581	1.35917	1.28422
dnaX	DNA polymerase III subunit tau	CDS	492092	494023	753	807	724	496	646	578	72	125	132	666	909	938	708	834	720	99	94	75	0.000413657	0.000366829	0.000385648	0.000245305	0.000252923	0.000249029	3.30269e-05	4.50614e-05	5.39574e-05	0.000664541	0.000627321	0.000666903	0.000455917	0.000440781	0.000429083	3.6084e-05	4.21858e-05	3.71868e-05	0.593016	0.689484	0.645742	0.0798414	0.12284	0.139914	0.686063	0.70264	0.643396
dnaX	DNA polymerase III subunit gamma	CDS	492092	493375	288	357	266	192	246	233	23	31	37	261	358	390	267	326	308	25	35	21	0.000158211	0.000162278	0.000141688	9.49568e-05	9.63142e-05	0.000100387	1.05503e-05	1.11752e-05	1.51244e-05	0.000260428	0.000247064	0.000277284	0.000171935	0.000172296	0.000183552	9.11212e-06	1.57075e-05	1.04123e-05	0.60019	0.593515	0.708506	0.0666847	0.0688649	0.106744	0.660201	0.697374	0.661965
dnaX	DNA polymerase III subunit gamma	CDS	493375	493386	22	19	18	18	22	14	2	2	2	11	19	22	14	17	22	1	2	3	1.20856e-05	8.63662e-06	9.58792e-06	8.9022e-06	8.61346e-06	6.03184e-06	9.17415e-07	7.20982e-07	8.17536e-07	1.09759e-05	1.31123e-05	1.56416e-05	9.01531e-06	8.98474e-06	1.31109e-05	3.64485e-07	8.9757e-07	1.48747e-06	0.736596	0.997319	0.629108	0.0759098	0.0834797	0.0852673	0.821373	0.685214	0.838202
ybaB	putative nucleoid-associated protein YbaB	CDS	494076	494405	674	666	634	418	512	488	97	112	145	678	760	759	744	750	670	76	98	72	0.000370258	0.000302736	0.000337708	0.000206729	0.000200459	0.000210253	4.44946e-05	4.0375e-05	5.92713e-05	0.000676514	0.000524492	0.000539637	0.000479099	0.000396386	0.000399285	2.77008e-05	4.39809e-05	3.56994e-05	0.558337	0.662157	0.622587	0.120172	0.133367	0.175511	0.708188	0.755751	0.739915
recR	recombination mediator protein RecR	CDS	494405	495010	504	460	406	371	416	404	153	130	159	338	439	485	471	600	534	96	128	78	0.00027687	0.000209097	0.000216261	0.000183484	0.000162873	0.000174062	7.01822e-05	4.68638e-05	6.49941e-05	0.000337259	0.000302963	0.000344827	0.000303301	0.000317108	0.000318236	3.49905e-05	5.74445e-05	3.86743e-05	0.662709	0.778934	0.804868	0.253485	0.224125	0.300536	0.89931	1.04669	0.922887
htpG	chaperone protein HtpG	CDS	495120	496994	1329	1110	1234	775	1005	767	505	633	717	1403	1422	1492	1830	1456	1361	855	686	640	0.000730079	0.00050456	0.000657305	0.000383289	0.000393479	0.000330458	0.000231647	0.000228191	0.000293087	0.00139993	0.000981353	0.00106079	0.00117843	0.000769517	0.000811086	0.000311634	0.000307867	0.000317328	0.524997	0.779845	0.502747	0.31729	0.452257	0.445891	0.84178	0.784138	0.764607
adk	adenylate kinase	CDS	497175	497819	544	440	435	585	588	599	164	176	240	571	621	587	1086	867	855	308	194	216	0.000298844	0.000200006	0.000231708	0.000289322	0.000230214	0.000258076	7.5228e-05	6.34464e-05	9.81043e-05	0.000569749	0.000428566	0.000417347	0.00069933	0.000458222	0.000509536	0.000112261	8.70643e-05	0.000107098	0.968137	1.15104	1.1138	0.25173	0.317223	0.423396	1.22744	1.0692	1.22089
hemH	ferrochelatase	CDS	498055	499017	131	123	116	87	90	82	23	13	23	91	153	149	89	140	88	24	14	10	7.19642e-05	5.59107e-05	6.17888e-05	4.30273e-05	3.52369e-05	3.53293e-05	1.05503e-05	4.68638e-06	9.40166e-06	9.08006e-05	0.000105589	0.000105937	5.73116e-05	7.3992e-05	5.24434e-05	8.74763e-06	6.28299e-06	4.95825e-06	0.597899	0.630235	0.571775	0.146604	0.083819	0.152158	0.631181	0.700757	0.495046
aes	acetylesterase	CDS	499014	499973	38	52	50	34	39	33	7	7	9	41	50	59	31	44	39	7	1	3	2.08751e-05	2.36371e-05	2.66331e-05	1.68153e-05	1.52693e-05	1.42179e-05	3.21095e-06	2.52344e-06	3.67891e-06	4.09102e-05	3.45061e-05	4.1948e-05	1.99625e-05	2.32546e-05	2.3242e-05	2.55139e-06	4.48785e-07	1.48747e-06	0.805518	0.645991	0.533843	0.153817	0.106758	0.138133	0.487959	0.673928	0.554066
gsk	inosine/guanosine kinase	CDS	500125	501429	163	148	126	135	161	183	62	57	50	135	169	183	198	197	176	69	67	56	8.95432e-05	6.72747e-05	6.71155e-05	6.67665e-05	6.30349e-05	7.88447e-05	2.84399e-05	2.0548e-05	2.04384e-05	0.000134704	0.000116631	0.00013011	0.000127502	0.000104117	0.000104887	2.51494e-05	3.00686e-05	2.77662e-05	0.745634	0.936977	1.17476	0.31761	0.305434	0.304526	0.946535	0.89271	0.80614
ybaL	putative transporter YbaL	CDS	501562	503238	720	683	707	286	362	305	76	89	97	527	749	796	391	379	396	84	84	84	0.000395528	0.000310464	0.000376592	0.000141446	0.000141731	0.000131408	3.48618e-05	3.20837e-05	3.96505e-05	0.000525845	0.000516901	0.000565943	0.000251785	0.000200307	0.000235996	3.06167e-05	3.76979e-05	4.16493e-05	0.357613	0.456513	0.348939	0.0881397	0.103341	0.105288	0.478819	0.387515	0.416995
fsr	fosmidomycin efflux pump	CDS	503476	504696	172	164	133	130	120	123	25	20	26	140	190	188	149	173	189	12	20	20	9.44873e-05	7.45477e-05	7.08441e-05	6.42937e-05	4.69825e-05	5.2994e-05	1.14677e-05	7.20982e-06	1.0628e-05	0.000139693	0.000131123	0.000133665	9.59486e-05	9.14329e-05	0.000112634	4.37382e-06	8.9757e-06	9.91649e-06	0.680448	0.630235	0.748037	0.121367	0.0967143	0.150019	0.686853	0.697306	0.842661
ushA	5'-nucleotidase/UDP-sugar hydrolase	CDS	504914	506566	370	312	287	158	152	166	52	23	39	368	353	390	245	244	231	42	28	31	0.000203258	0.000141822	0.000152874	7.81415e-05	5.95112e-05	7.15203e-05	2.38528e-05	8.29129e-06	1.59419e-05	0.000367194	0.000243613	0.000277284	0.000157768	0.000128957	0.000137664	1.53084e-05	1.2566e-05	1.53706e-05	0.384446	0.419618	0.467838	0.117352	0.0584625	0.104282	0.429659	0.529354	0.496474
ybaK	Cys-tRNA(Pro)/Cys-tRNA(Cys) deacylase YbaK	CDS	506603	507082	50	61	57	41	33	31	3	11	17	41	71	86	81	76	57	14	16	11	2.74672e-05	2.77281e-05	3.03618e-05	2.02772e-05	1.29202e-05	1.33562e-05	1.37612e-06	3.9654e-06	6.94905e-06	4.09102e-05	4.89986e-05	6.11446e-05	5.216e-05	4.01671e-05	3.39691e-05	5.10279e-06	7.18056e-06	5.45407e-06	0.738233	0.46596	0.439902	0.0501005	0.14301	0.228875	1.27499	0.819759	0.555553
chiX	small regulatory RNA ChiX	ncRNA	507204	507287	35854	38698	33511	27717	44081	29406	26851	33307	31786	18301	26040	26457	33259	42194	35129	49416	53587	40167	0.0196962	0.0175905	0.01785	0.0137079	0.0172586	0.0126694	0.0123168	0.0120069	0.0129931	0.0182609	0.0179708	0.0188105	0.0214172	0.0223001	0.0209351	0.0180114	0.024049	0.0199158	0.695967	0.981133	0.709771	0.625336	0.682576	0.727903	1.17284	1.24091	1.11295
ybaP	TraB family protein YbaP	CDS	507286	508080	106	130	111	51	48	85	15	10	13	84	130	128	96	81	100	12	8	16	5.82306e-05	5.90927e-05	5.91255e-05	2.52229e-05	1.8793e-05	3.66219e-05	6.88061e-06	3.60491e-06	5.31398e-06	8.38159e-05	8.97158e-05	9.10059e-05	6.18193e-05	4.28096e-05	5.95948e-05	4.37382e-06	3.59028e-06	7.93319e-06	0.433156	0.318026	0.619392	0.118162	0.0610044	0.0898763	0.73756	0.477169	0.654846
ybaQ	DNA-binding transcriptional regulator YbaQ	CDS	508218	508559	922	892	875	584	572	628	66	58	88	695	909	912	588	684	679	56	42	46	0.000506496	0.000405467	0.00046608	0.000288827	0.00022395	0.000270571	3.02747e-05	2.09085e-05	3.59716e-05	0.000693477	0.000627321	0.000648417	0.000378643	0.000361504	0.000404649	2.04111e-05	1.8849e-05	2.28079e-05	0.570245	0.552327	0.580525	0.0597728	0.0515665	0.0771791	0.546006	0.576266	0.624056
copA	Cu(+) exporting P-type ATPase	CDS	508875	511379	1640	1142	1598	943	1167	1108	179	175	190	1319	1675	1725	1407	1438	1407	172	144	128	0.000900926	0.000519106	0.000851194	0.000466376	0.000456905	0.000477377	8.21086e-05	6.30859e-05	7.76659e-05	0.00131611	0.00115595	0.00122645	0.000906039	0.000760003	0.000838499	6.26914e-05	6.46251e-05	6.34656e-05	0.517664	0.880176	0.560832	0.0911381	0.121528	0.0912434	0.688422	0.657469	0.683682
copA	soluble Cu(+) chaperone	CDS	511176	511379	294	216	263	204	205	242	49	41	50	232	306	286	274	247	288	44	30	38	0.000161507	9.81847e-05	0.00014009	0.000100892	8.02618e-05	0.000104265	2.24767e-05	1.47801e-05	2.04384e-05	0.000231492	0.000211177	0.000203341	0.000176442	0.000130543	0.000171633	1.60373e-05	1.34636e-05	1.88413e-05	0.624687	0.817457	0.744268	0.139168	0.150534	0.145895	0.762198	0.618168	0.844064
copA	soluble Cu(+) chaperone	CDS	511168	511176	0	0	0	0	0	0	0	0	0	0	0	0	0	0	0	0	0	0	0	0	0	0	0	0	0	0	0	0	0	0	0	0	0	0	0	0	0	0	0	0	0	0	0	0	0
glsA	glutaminase 1	CDS	511641	512573	39	40	34	12	18	16	4	4	8	32	33	25	12	12	10	2	6	3	2.14245e-05	1.81824e-05	1.81105e-05	5.9348e-06	7.04738e-06	6.89353e-06	1.83483e-06	1.44196e-06	3.27014e-06	3.19299e-05	2.2774e-05	1.77746e-05	7.72741e-06	6.34217e-06	5.95948e-06	7.2897e-07	2.69271e-06	1.48747e-06	0.277011	0.387594	0.380637	0.0856418	0.0793057	0.180566	0.242012	0.278483	0.335281
ybaT	putative transporter YbaT	CDS	512576	513868	150	128	100	64	68	68	27	50	43	67	101	106	83	89	83	44	43	30	8.24017e-05	5.81835e-05	5.32662e-05	3.16523e-05	2.66234e-05	2.92975e-05	1.23851e-05	1.80246e-05	1.7577e-05	6.68532e-05	6.97023e-05	7.53643e-05	5.34479e-05	4.70378e-05	4.94637e-05	1.60373e-05	1.92978e-05	1.48747e-05	0.384121	0.457577	0.55002	0.150301	0.309788	0.329984	0.799482	0.674838	0.656328
cueR	DNA-binding transcriptional dual regulator CueR	CDS	513993	514400	632	542	618	284	318	335	24	38	49	562	780	729	419	450	409	36	48	33	0.000347186	0.000246371	0.000329185	0.000140457	0.000124504	0.000144333	1.1009e-05	1.36987e-05	2.00296e-05	0.000560769	0.000538295	0.000518307	0.000269815	0.000237831	0.000243743	1.31215e-05	2.15417e-05	1.63622e-05	0.404558	0.505351	0.438456	0.0317092	0.0556018	0.0608461	0.481153	0.441824	0.470267
ybbJ	NfeD-like family protein YbbJ	CDS	514401	514859	124	96	126	50	45	44	4	6	6	118	142	140	77	79	46	4	8	10	6.81188e-05	4.36377e-05	6.71155e-05	2.47283e-05	1.76184e-05	1.89572e-05	1.83483e-06	2.16295e-06	2.45261e-06	0.000117741	9.79973e-05	9.95377e-05	4.95842e-05	4.17526e-05	2.74136e-05	1.45794e-06	3.59028e-06	4.95825e-06	0.363018	0.403744	0.282457	0.0269357	0.0495661	0.0365431	0.421128	0.426059	0.275409
qmcA	PHB domain-containing protein QmcA	CDS	514856	515773	173	110	143	28	43	48	6	8	8	125	132	146	60	82	70	4	2	5	9.50367e-05	5.00015e-05	7.61707e-05	1.38479e-05	1.68354e-05	2.06806e-05	2.75224e-06	2.88393e-06	3.27014e-06	0.000124726	9.10961e-05	0.000103804	3.8637e-05	4.33382e-05	4.17164e-05	1.45794e-06	8.9757e-07	2.47912e-06	0.145711	0.336698	0.271503	0.0289598	0.0576769	0.0429318	0.309775	0.475741	0.401878
fetA	putative iron ABC exporter ATP-binding subunit FetA	CDS	515919	516596	44	54	54	25	29	23	1	2	3	49	69	68	32	26	41	0	5	1	2.41712e-05	2.45462e-05	2.87638e-05	1.23642e-05	1.13541e-05	9.90944e-06	4.58707e-07	7.20982e-07	1.2263e-06	4.88926e-05	4.76184e-05	4.83469e-05	2.06064e-05	1.37414e-05	2.44339e-05	0	2.24393e-06	4.95825e-07	0.511525	0.462561	0.344511	0.0189775	0.0293725	0.0426336	0.421463	0.288573	0.505387
fetB	putative iron ABC exporter membrane subunit FetB	CDS	516583	517362	58	81	58	45	31	31	9	7	6	79	68	75	64	47	53	8	8	4	3.1862e-05	3.68193e-05	3.08944e-05	2.22555e-05	1.21372e-05	1.33562e-05	4.12837e-06	2.52344e-06	2.45261e-06	7.88269e-05	4.69283e-05	5.33238e-05	4.12128e-05	2.48402e-05	3.15853e-05	2.91588e-06	3.59028e-06	1.9833e-06	0.698497	0.329641	0.432318	0.12957	0.0685358	0.0793868	0.522827	0.529322	0.59233
cnoX	chaperedoxin	CDS	517425	518279	937	863	1065	613	581	624	265	232	273	996	1353	1302	1009	966	895	263	258	217	0.000514736	0.000392284	0.000567285	0.000303169	0.000227474	0.000268848	0.000121557	8.36339e-05	0.000111594	0.000993818	0.000933735	0.000925701	0.000649746	0.000510545	0.000533374	9.58595e-05	0.000115787	0.000107594	0.58898	0.57987	0.473919	0.236155	0.213197	0.196715	0.653788	0.546777	0.576184
ybbO	NADP(+)-dependent aldehyde reductase YbbO	CDS	518340	519149	112	102	102	57	77	80	14	18	13	98	124	109	88	123	110	22	16	8	6.15266e-05	4.6365e-05	5.43316e-05	2.81903e-05	3.01471e-05	3.44676e-05	6.4219e-06	6.48884e-06	5.31398e-06	9.77853e-05	8.55751e-05	7.74972e-05	5.66677e-05	6.50072e-05	6.55543e-05	8.01866e-06	7.18056e-06	3.9666e-06	0.45818	0.650213	0.634394	0.104376	0.139951	0.0978066	0.579511	0.759652	0.845892
tesA	multifunctional acyl-CoA thioesterase I and protease I and lysophospholipase L1	CDS	519139	519765	86	95	87	40	64	56	3	7	11	55	113	95	108	103	121	3	11	7	4.72437e-05	4.31831e-05	4.63416e-05	1.97827e-05	2.50573e-05	2.41273e-05	1.37612e-06	2.52344e-06	4.49645e-06	5.48795e-05	7.79837e-05	6.75435e-05	6.95467e-05	5.4437e-05	7.21097e-05	1.09345e-06	4.93664e-06	3.47077e-06	0.418737	0.580258	0.520641	0.0291282	0.0584358	0.0970283	1.26726	0.698055	1.06761
ybbA	putative ABC transporter ATP-binding protein YbbA	CDS	519733	520419	186	138	178	79	125	131	13	19	26	185	204	230	143	200	176	30	30	24	0.000102178	6.27291e-05	9.48139e-05	3.90708e-05	4.89401e-05	5.64408e-05	5.9632e-06	6.84933e-06	1.0628e-05	0.000184595	0.000140785	0.000163526	9.20849e-05	0.000105703	0.000104887	1.09345e-05	1.34636e-05	1.18998e-05	0.382379	0.780182	0.595279	0.0583608	0.109189	0.112093	0.49885	0.750811	0.641407
ybbP	putative ABC transporter membrane subunit YbbP	CDS	520416	522830	316	269	357	238	300	266	65	79	95	298	393	423	344	369	329	108	118	78	0.000173593	0.000122276	0.00019016	0.000117707	0.000117456	0.000114605	2.9816e-05	2.84788e-05	3.8833e-05	0.000297347	0.000271218	0.000300746	0.000221519	0.000195022	0.000196067	3.93644e-05	5.29566e-05	3.86743e-05	0.678062	0.960581	0.602675	0.171758	0.232905	0.204212	0.744985	0.719059	0.651935
rhsD	protein RhsD	CDS	523261	527541	515	313	389	248	221	269	58	60	54	400	447	454	310	355	350	58	56	55	0.000282913	0.000142277	0.000207206	0.000122653	8.65262e-05	0.000115897	2.6605e-05	2.16295e-05	2.20735e-05	0.000399124	0.000308484	0.000322787	0.000199625	0.000187623	0.000208582	2.11401e-05	2.5132e-05	2.72704e-05	0.433535	0.608153	0.559335	0.0940397	0.152024	0.106529	0.500158	0.608208	0.646191
ybbC	PF15631 family protein YbbC	CDS	527581	527949	56	43	55	30	32	37	13	7	7	70	105	80	60	54	72	6	4	10	3.07633e-05	1.9546e-05	2.92964e-05	1.4837e-05	1.25287e-05	1.59413e-05	5.9632e-06	2.52344e-06	2.86138e-06	6.98466e-05	7.24628e-05	5.68787e-05	3.8637e-05	2.85398e-05	4.29083e-05	2.18691e-06	1.79514e-06	4.95825e-06	0.482295	0.640983	0.544137	0.193841	0.129102	0.0976698	0.55317	0.393854	0.754382
ylbG	putative DNA-binding transcriptional regulator YlbG	CDS	529645	530016	62	70	45	36	34	36	4	3	5	62	119	86	63	60	42	4	2	6	3.40594e-05	3.18191e-05	2.39698e-05	1.78044e-05	1.33117e-05	1.55104e-05	1.83483e-06	1.08147e-06	2.04384e-06	6.18641e-05	8.21245e-05	6.11446e-05	4.05689e-05	3.17108e-05	2.50298e-05	1.45794e-06	8.9757e-07	2.97495e-06	0.522746	0.418356	0.647082	0.0538715	0.0339882	0.0852673	0.655774	0.386132	0.409355
selU	tRNA 2-selenouridine synthase	CDS	530132	531226	77	63	68	51	46	60	11	14	14	77	94	87	73	70	81	16	9	14	4.22996e-05	2.86372e-05	3.6221e-05	2.52229e-05	1.801e-05	2.58507e-05	5.04578e-06	5.04687e-06	5.72275e-06	7.68313e-05	6.48714e-05	6.18556e-05	4.70084e-05	3.6996e-05	4.82718e-05	5.83176e-06	4.03907e-06	6.94155e-06	0.596292	0.628901	0.713694	0.119287	0.176235	0.157995	0.611839	0.570297	0.780395
allS	DNA-binding transcriptional activator AllS	CDS	531295	532221	35	29	23	10	11	7	5	5	3	21	16	27	6	17	17	3	1	1	1.92271e-05	1.31822e-05	1.22512e-05	4.94567e-06	4.30673e-06	3.01592e-06	2.29354e-06	1.80246e-06	1.2263e-06	2.0954e-05	1.10419e-05	1.91966e-05	3.8637e-06	8.98474e-06	1.01311e-05	1.09345e-06	4.48785e-07	4.95825e-07	0.257224	0.326708	0.246173	0.119287	0.136734	0.100096	0.18439	0.813692	0.527757
allA	ureidoglycolate lyase	CDS	532451	532933	14	6	17	8	14	12	4	2	0	15	20	26	18	18	15	0	2	0	7.69083e-06	2.72735e-06	9.05526e-06	3.95653e-06	5.48129e-06	5.17015e-06	1.83483e-06	7.20982e-07	0	1.49671e-05	1.38024e-05	1.84856e-05	1.15911e-05	9.51325e-06	8.93922e-06	0	8.9757e-07	0	0.514448	2.00975	0.570955	0.238574	0.264352	0	0.774438	0.689245	0.483578
allR	DNA-binding transcriptional repressor AllR	CDS	533011	533826	2864	2813	2983	1863	1606	2171	650	628	646	2064	3047	2947	1720	1862	1860	506	392	482	0.00157332	0.00127867	0.00158893	0.000921378	0.000628783	0.000935365	0.00029816	0.000226388	0.000264064	0.00205948	0.0021028	0.00209527	0.0011076	0.000984093	0.00110846	0.000184429	0.000175924	0.000238987	0.585625	0.491746	0.588676	0.189509	0.177049	0.16619	0.537804	0.467992	0.529032
allZ	small RNA AllZ	ncRNA	533629	533863	1961	1985	2177	1280	1034	1546	572	561	541	1271	1972	1831	928	1130	1018	455	312	435	0.00107727	0.000902299	0.00115961	0.000633045	0.000404833	0.000666087	0.000262381	0.000202235	0.000221143	0.00126821	0.00136092	0.00130181	0.000597586	0.000597221	0.000606675	0.000165841	0.000140021	0.000215684	0.587641	0.448668	0.574408	0.243562	0.224133	0.190706	0.471203	0.438836	0.466024
gcl	glyoxylate carboligase	CDS	533916	535697	200	184	198	59	71	87	38	48	54	148	183	190	93	92	94	55	63	53	0.000109869	8.36388e-05	0.000105467	2.91794e-05	2.7798e-05	3.74836e-05	1.74309e-05	1.73036e-05	2.20735e-05	0.000147676	0.000126292	0.000135087	5.98874e-05	4.86233e-05	5.60191e-05	2.00467e-05	2.82735e-05	2.62787e-05	0.265584	0.332358	0.355405	0.158652	0.206884	0.209292	0.405533	0.385006	0.41469
hyi	hydroxypyruvate isomerase	CDS	535710	536486	24	26	39	12	10	20	19	14	12	38	42	50	36	38	30	17	30	30	1.31843e-05	1.18185e-05	2.07738e-05	5.9348e-06	3.91521e-06	8.61691e-06	8.71544e-06	5.04687e-06	4.90521e-06	3.79167e-05	2.89851e-05	3.55492e-05	2.31822e-05	2.00835e-05	1.78784e-05	6.19624e-06	1.34636e-05	1.48747e-05	0.450142	0.331277	0.414796	0.661048	0.427031	0.236125	0.611398	0.692892	0.502921
glxR	tartronate semialdehyde reductase 2	CDS	536586	537464	6	13	18	8	4	8	6	1	19	22	13	18	11	15	13	14	14	12	3.29607e-06	5.90927e-06	9.58792e-06	3.95653e-06	1.56608e-06	3.44676e-06	2.75224e-06	3.60491e-07	7.76659e-06	2.19518e-05	8.97158e-06	1.27977e-05	7.08346e-06	7.92771e-06	7.74733e-06	5.10279e-06	6.28299e-06	5.9499e-06	1.20038	0.265022	0.35949	0.835008	0.0610044	0.810039	0.322682	0.883647	0.605368
allW	allantoin transporter	CDS	537633	539087	6	9	2	6	5	3	0	1	5	10	8	13	11	10	8	8	13	3	3.29607e-06	4.09103e-06	1.06532e-06	2.9674e-06	1.95761e-06	1.29254e-06	0	3.60491e-07	2.04384e-06	9.97809e-06	5.52097e-06	9.24279e-06	7.08346e-06	5.28514e-06	4.76759e-06	2.91588e-06	5.83421e-06	1.48747e-06	0.900284	0.478512	1.21328	0	0.0881174	1.91851	0.709901	0.957284	0.515817
allB	allantoinase	CDS	539147	540508	192	198	218	92	80	108	40	22	42	154	173	202	80	84	99	18	28	22	0.000105474	9.00027e-05	0.00011612	4.55001e-05	3.13217e-05	4.65313e-05	1.83483e-05	7.9308e-06	1.71683e-05	0.000153663	0.000119391	0.000143619	5.15161e-05	4.43952e-05	5.89989e-05	6.56073e-06	1.2566e-05	1.09081e-05	0.431386	0.348008	0.400716	0.17396	0.0881174	0.147849	0.335254	0.371847	0.410802
ybbY	putative purine transporter	CDS	540565	541866	96	96	92	54	79	54	26	21	44	84	86	79	54	68	66	13	18	12	5.27371e-05	4.36377e-05	4.90049e-05	2.67066e-05	3.09302e-05	2.32657e-05	1.19264e-05	7.57031e-06	1.79858e-05	8.38159e-05	5.93505e-05	5.61677e-05	3.47733e-05	3.5939e-05	3.93326e-05	4.7383e-06	8.07813e-06	5.9499e-06	0.50641	0.708795	0.474761	0.226148	0.173481	0.36702	0.414877	0.605538	0.70027
glxK	glycerate 2-kinase 2	CDS	541888	543033	106	90	88	57	30	47	15	13	14	81	92	90	62	62	56	11	16	12	5.82306e-05	4.09103e-05	4.68743e-05	2.81903e-05	1.17456e-05	2.02497e-05	6.88061e-06	4.68638e-06	5.72275e-06	8.08225e-05	6.34912e-05	6.39885e-05	3.99249e-05	3.27679e-05	3.33731e-05	4.00933e-06	7.18056e-06	5.9499e-06	0.484115	0.287107	0.432001	0.118162	0.114553	0.122087	0.493983	0.516101	0.521548
allE	(S)-ureidoglycine aminohydrolase	CDS	543261	544046	104	94	94	49	64	79	14	17	21	116	120	118	130	116	98	20	12	19	5.71319e-05	4.27285e-05	5.00703e-05	2.42338e-05	2.50573e-05	3.40368e-05	6.4219e-06	6.12835e-06	8.58413e-06	0.000115746	8.28146e-05	8.38961e-05	8.37136e-05	6.13076e-05	5.84029e-05	7.2897e-06	5.38542e-06	9.42067e-06	0.424172	0.586431	0.679781	0.112405	0.143425	0.171442	0.723254	0.7403	0.696134
allC	allantoate amidohydrolase	CDS	544057	545292	87	64	66	41	47	52	7	6	6	86	98	88	88	90	64	4	10	12	4.7793e-05	2.90918e-05	3.51557e-05	2.02772e-05	1.84015e-05	2.2404e-05	3.21095e-06	2.16295e-06	2.45261e-06	8.58116e-05	6.76319e-05	6.25666e-05	5.66677e-05	4.75663e-05	3.81407e-05	1.45794e-06	4.48785e-06	5.9499e-06	0.424272	0.632533	0.637278	0.0671846	0.0743491	0.0697641	0.660373	0.703311	0.609602
allD	ureidoglycolate dehydrogenase	CDS	545314	546363	6	2	7	3	2	6	2	1	2	3	3	2	2	6	0	1	3	5	3.29607e-06	9.09118e-07	3.72864e-06	1.4837e-06	7.83042e-07	2.58507e-06	9.17415e-07	3.60491e-07	8.17536e-07	2.99343e-06	2.07036e-06	1.42197e-06	1.2879e-06	3.17108e-06	0	3.64485e-07	1.34636e-06	2.47912e-06	0.450142	0.861321	0.693302	0.278336	0.396528	0.219259	0.430243	1.53166	0
fdrA	putative oxamate carbamoyltransferase FdrA	CDS	546680	548347	12	13	12	14	12	10	6	6	4	13	17	19	28	15	5	1	6	2	6.59214e-06	5.90927e-06	6.39195e-06	6.92393e-06	4.69825e-06	4.30845e-06	2.75224e-06	2.16295e-06	1.63507e-06	1.29715e-05	1.17321e-05	1.35087e-05	1.80306e-05	7.92771e-06	2.97974e-06	3.64485e-07	2.69271e-06	9.91649e-07	1.05033	0.795065	0.674044	0.417504	0.366026	0.255802	1.39002	0.67573	0.22058
ylbE	DUF1116 domain-containing protein YlbE	CDS	548357	549616	37	26	23	15	23	14	3	6	4	26	23	37	24	25	29	4	15	4	2.03258e-05	1.18185e-05	1.22512e-05	7.4185e-06	9.00498e-06	6.03184e-06	1.37612e-06	2.16295e-06	1.63507e-06	2.5943e-05	1.58728e-05	2.63064e-05	1.54548e-05	1.32129e-05	1.72825e-05	1.45794e-06	6.73178e-06	1.9833e-06	0.36498	0.761938	0.492345	0.0677034	0.183013	0.133462	0.595721	0.832421	0.656969
ylbF	DUF2877 domain-containing protein YlbF	CDS	549627	550442	28	22	38	32	22	26	6	8	10	22	56	23	19	32	30	12	9	2	1.53817e-05	1.00003e-05	2.02412e-05	1.58261e-05	8.61346e-06	1.1202e-05	2.75224e-06	2.88393e-06	4.08768e-06	2.19518e-05	3.86468e-05	1.63526e-05	1.22351e-05	1.69125e-05	1.78784e-05	4.37382e-06	4.03907e-06	9.91649e-07	1.0289	0.861321	0.553426	0.17893	0.288384	0.201949	0.55736	0.437616	1.09331
ybcF	putative carbamate kinase	CDS	550439	551332	39	29	36	21	21	26	3	10	1	25	52	33	32	28	38	5	6	2	2.14245e-05	1.31822e-05	1.91758e-05	1.03859e-05	8.22194e-06	1.1202e-05	1.37612e-06	3.60491e-06	4.08768e-07	2.49452e-05	3.58863e-05	2.34625e-05	2.06064e-05	1.47984e-05	2.2646e-05	1.82242e-06	2.69271e-06	9.91649e-07	0.484769	0.623715	0.584171	0.0642314	0.273468	0.0213168	0.826067	0.412369	0.965203
purK	5-(carboxyamino)imidazole ribonucleotide synthase	CDS	551527	552594	114	93	70	109	114	94	88	117	120	56	44	46	66	85	60	125	98	111	6.26253e-05	4.2274e-05	3.72864e-05	5.39078e-05	4.46334e-05	4.04995e-05	4.03663e-05	4.21775e-05	4.90521e-05	5.58773e-05	3.03654e-05	3.27053e-05	4.25007e-05	4.49237e-05	3.57569e-05	4.55606e-05	4.39809e-05	5.50365e-05	0.860798	1.05581	1.08617	0.644568	0.997717	1.31555	0.760608	1.47944	1.09331
purE	N(5)-carboxyaminoimidazole ribonucleotide mutase	CDS	552591	553100	62	53	43	55	57	60	39	44	43	35	41	37	34	38	25	63	32	39	3.40594e-05	2.40916e-05	2.29045e-05	2.72012e-05	2.23167e-05	2.58507e-05	1.78896e-05	1.58616e-05	1.7577e-05	3.49233e-05	2.8295e-05	2.63064e-05	2.18943e-05	2.00835e-05	1.48987e-05	2.29625e-05	1.43611e-05	1.93372e-05	0.798639	0.926326	1.12863	0.525247	0.658387	0.767405	0.626926	0.709791	0.566353
lpxH	UDP-2%2C3-diacylglucosamine diphosphatase	CDS	553218	553940	493	356	427	328	378	334	44	69	96	351	468	479	476	529	500	61	72	50	0.000270827	0.000161823	0.000227447	0.000162218	0.000147995	0.000143902	2.01831e-05	2.48739e-05	3.92417e-05	0.000350231	0.000322977	0.000340561	0.000306521	0.000279584	0.000297974	2.22336e-05	3.23125e-05	2.47912e-05	0.598972	0.914549	0.632686	0.074524	0.15371	0.172531	0.875196	0.865647	0.87495
ppiB	peptidyl-prolyl cis-trans isomerase B	CDS	553943	554437	2818	2756	2692	1978	1931	2332	246	299	366	2677	3454	3336	2919	2896	2684	207	202	202	0.00154805	0.00125276	0.00143393	0.000978253	0.000756027	0.00100473	0.000112842	0.000107787	0.000149609	0.00267113	0.00238368	0.00237184	0.00187969	0.00153058	0.00159953	7.54483e-05	9.06546e-05	0.000100157	0.631924	0.603487	0.700685	0.0728928	0.0860392	0.104335	0.703706	0.642107	0.674381
cysS	cysteine--tRNA ligase	CDS	554611	555996	370	332	305	320	336	334	48	59	62	308	385	464	486	386	396	76	81	56	0.000203258	0.000150914	0.000162462	0.000158261	0.000131551	0.000143902	2.2018e-05	2.1269e-05	2.53436e-05	0.000307325	0.000265697	0.000329896	0.00031296	0.000204006	0.000235996	2.77008e-05	3.63516e-05	2.77662e-05	0.778624	0.871698	0.88576	0.108325	0.140935	0.155997	1.01834	0.767817	0.715362
ybcI	PF04307 family inner membrane protein YbcI	CDS	556032	556553	20	16	16	5	7	14	1	5	1	19	11	10	10	20	17	4	2	1	1.09869e-05	7.27294e-06	8.5226e-06	2.47283e-06	2.74065e-06	6.03184e-06	4.58707e-07	1.80246e-06	4.08768e-07	1.89584e-05	7.59134e-06	7.10984e-06	6.43951e-06	1.05703e-05	1.01311e-05	1.45794e-06	8.9757e-07	4.95825e-07	0.225071	0.376828	0.707746	0.0417504	0.24783	0.0479628	0.339666	1.39241	1.42494
ybcJ	putative RNA-binding protein YbcJ	CDS	556661	556873	548	541	556	464	540	553	96	131	138	454	602	554	566	630	558	138	120	112	0.000301041	0.000245916	0.00029616	0.000229479	0.000211421	0.000238258	4.40359e-05	4.72243e-05	5.641e-05	0.000453005	0.000415453	0.000393885	0.000364476	0.000332964	0.000332539	5.02989e-05	5.38542e-05	5.55324e-05	0.762285	0.859729	0.804489	0.146279	0.192034	0.190471	0.804574	0.801447	0.844254
folD	bifunctional methylenetetrahydrofolate dehydrogenase/methenyltetrahydrofolate cyclohydrolase	CDS	556875	557741	842	935	874	682	742	820	104	131	150	687	988	877	827	853	820	116	113	98	0.000462548	0.000425013	0.000465547	0.000337294	0.000290509	0.000353293	4.77056e-05	4.72243e-05	6.13152e-05	0.000685495	0.00068184	0.000623533	0.000532547	0.000450823	0.000488678	4.22802e-05	5.07127e-05	4.85908e-05	0.729209	0.68353	0.758878	0.103136	0.111113	0.131706	0.77688	0.661185	0.783724
sfmA	putative fimbrial protein SfmA	CDS	558212	558754	17	14	10	6	12	10	3	4	5	6	12	7	3	5	6	5	1	0	9.33886e-06	6.36382e-06	5.32662e-06	2.9674e-06	4.69825e-06	4.30845e-06	1.37612e-06	1.44196e-06	2.04384e-06	5.98685e-06	8.28146e-06	4.97689e-06	1.93185e-06	2.64257e-06	3.57569e-06	1.82242e-06	4.48785e-07	0	0.317747	0.738275	0.808853	0.147354	0.226588	0.383703	0.322682	0.319095	0.718459
sfmC	putative fimbrial chaperone SfmC	CDS	558974	559666	1	1	0	0	0	1	0	0	0	0	2	2	3	2	1	0	1	6	5.49345e-07	4.54559e-07	0	0	0	4.30845e-07	0	0	0	0	1.38024e-06	1.42197e-06	1.93185e-06	1.05703e-06	5.95948e-07	0	4.48785e-07	2.97495e-06	0	0	0	0	0	0	0	0.765828	0.419101
sfmD	putative fimbrial usher protein SfmD	CDS	559697	562300	59	65	48	37	48	53	4	10	16	64	102	59	44	79	59	16	13	10	3.24113e-05	2.95463e-05	2.55678e-05	1.8299e-05	1.8793e-05	2.28348e-05	1.83483e-06	3.60491e-06	6.54029e-06	6.38598e-05	7.03924e-05	4.1948e-05	2.83338e-05	4.17526e-05	3.51609e-05	5.83176e-06	5.83421e-06	4.95825e-06	0.564585	0.636052	0.893108	0.0566107	0.122009	0.255802	0.443688	0.593141	0.838202
sfmH	putative fimbrial adhesin protein SfmH	CDS	562336	563319	2	4	8	5	4	2	3	10	6	5	13	8	10	6	5	2	4	5	1.09869e-06	1.81824e-06	4.2613e-06	2.47283e-06	1.56608e-06	8.61691e-07	1.37612e-06	3.60491e-06	2.45261e-06	4.98904e-06	8.97158e-06	5.68787e-06	6.43951e-06	3.17108e-06	2.97974e-06	7.2897e-07	1.79514e-06	2.47912e-06	2.25071	0.861321	0.202213	1.25251	1.98264	0.575554	1.29073	0.353459	0.523877
sfmF	putative fimbrial protein SfmF	CDS	563330	563845	21	12	10	8	8	14	2	2	2	16	7	16	14	12	19	0	2	1	1.15362e-05	5.45471e-06	5.32662e-06	3.95653e-06	3.13217e-06	6.03184e-06	9.17415e-07	7.20982e-07	8.17536e-07	1.59649e-05	4.83085e-06	1.13757e-05	9.01531e-06	6.34217e-06	1.1323e-05	0	8.9757e-07	4.95825e-07	0.342966	0.574214	1.13239	0.0795246	0.132176	0.153481	0.564694	1.31285	0.995365
fimZ	LuxR family transcriptional regulator FimZ	CDS	563848	564480	23	20	22	14	11	15	3	6	3	20	36	34	29	32	23	0	6	8	1.26349e-05	9.09118e-06	1.17186e-05	6.92393e-06	4.30673e-06	6.46268e-06	1.37612e-06	2.16295e-06	1.2263e-06	1.99562e-05	2.48444e-05	2.41734e-05	1.86746e-05	1.69125e-05	1.37068e-05	0	2.69271e-06	3.9666e-06	0.547999	0.473726	0.551491	0.108914	0.237917	0.104646	0.935779	0.680736	0.567019
argU	tRNA-Arg	tRNA	564723	564799	1721	1921	1482	1170	4358	1260	1054	1245	1645	1402	947	908	1025	1748	1292	1938	2044	973	0.000945423	0.000873208	0.000789406	0.000578643	0.00170625	0.000542865	0.000483478	0.000448811	0.000672423	0.00139893	0.000653545	0.000645573	0.000660049	0.000923843	0.000769965	0.000706371	0.000917317	0.000482437	0.612047	1.954	0.687689	0.511388	0.51398	0.85181	0.471825	1.41359	1.19268
intD	putative integrase	CDS	564815	565978	490	363	329	195	202	247	23	14	18	360	462	471	309	358	277	13	18	13	0.000269179	0.000165005	0.000175246	9.64405e-05	7.90873e-05	0.000106419	1.05503e-05	5.04687e-06	7.35782e-06	0.000359211	0.000318836	0.000334873	0.000198981	0.000189208	0.000165078	4.7383e-06	8.07813e-06	6.44572e-06	0.358276	0.479303	0.607254	0.0391943	0.0305862	0.0419857	0.553938	0.593433	0.492956
renD	DLP12 prophage%3B protein RenD	pseudogene	566684	566776	1	0	0	0	1	2	0	0	0	1	0	1	0	0	0	0	0	0	5.49345e-07	0	0	0	3.91521e-07	8.61691e-07	0	0	0	9.97809e-07	0	7.10984e-07	0	0	0	0	0	0	0	0	0	0	0	0	0	0	0
renD	DLP12 prophage%3B protein RenD	pseudogene	568035	568247	54	38	54	40	43	32	5	6	8	64	52	55	49	51	58	6	3	2	2.96646e-05	1.72732e-05	2.87638e-05	1.97827e-05	1.68354e-05	1.37871e-05	2.29354e-06	2.16295e-06	3.27014e-06	6.38598e-05	3.58863e-05	3.91041e-05	3.15536e-05	2.69542e-05	3.4565e-05	2.18691e-06	1.34636e-06	9.91649e-07	0.666877	0.974653	0.47932	0.0773156	0.12522	0.11369	0.494107	0.7511	0.883923
insE3	IS3 element protein InsE	CDS	566842	567141	23	21	19	11	10	13	2	2	1	16	20	27	16	21	14	1	1	1	1.26349e-05	9.54574e-06	1.01206e-05	5.44023e-06	3.91521e-06	5.60099e-06	9.17415e-07	7.20982e-07	4.08768e-07	1.59649e-05	1.38024e-05	1.91966e-05	1.03032e-05	1.10988e-05	8.34328e-06	3.64485e-07	4.48785e-07	4.95825e-07	0.430571	0.410153	0.553426	0.0726094	0.0755292	0.0403898	0.645365	0.804119	0.434623
insF3	IS3 element protein InsF	CDS	567138	568004	125	99	105	79	56	92	7	11	15	98	132	135	110	90	99	12	15	12	6.86681e-05	4.50013e-05	5.59295e-05	3.90708e-05	2.19252e-05	3.96378e-05	3.21095e-06	3.9654e-06	6.13152e-06	9.77853e-05	9.10961e-05	9.59828e-05	7.08346e-05	4.75663e-05	5.89989e-05	4.37382e-06	6.73178e-06	5.9499e-06	0.56898	0.487212	0.708709	0.0467604	0.0881174	0.109629	0.724389	0.522155	0.614682
emrE	multidrug/betaine/choline efflux transporter EmrE	CDS	568315	568647	258	214	254	172	158	206	27	38	30	202	297	264	182	195	239	24	22	19	0.000141731	9.72756e-05	0.000135296	8.50655e-05	6.18603e-05	8.87542e-05	1.23851e-05	1.36987e-05	1.2263e-05	0.000201557	0.000204966	0.0001877	0.000117199	0.00010306	0.000142432	8.74763e-06	9.87327e-06	9.42067e-06	0.60019	0.635929	0.655999	0.0873846	0.140823	0.0906384	0.581467	0.502816	0.758827
ylcJ	protein YlcJ	CDS	568695	568844	10	22	14	5	13	8	2	2	2	10	12	10	16	22	12	1	0	1	5.49345e-06	1.00003e-05	7.45727e-06	2.47283e-06	5.08977e-06	3.44676e-06	9.17415e-07	7.20982e-07	8.17536e-07	9.97809e-06	8.28146e-06	7.10984e-06	1.03032e-05	1.16273e-05	7.15138e-06	3.64485e-07	0	4.95825e-07	0.450142	0.508962	0.462202	0.167002	0.0720961	0.109629	1.03258	1.40402	1.00584
ybcK	putative recombinase YbcK	CDS	568902	570428	25	33	36	39	28	22	5	9	8	46	49	35	43	39	48	6	8	8	1.37336e-05	1.50004e-05	1.91758e-05	1.92881e-05	1.09626e-05	9.4786e-06	2.29354e-06	3.24442e-06	3.27014e-06	4.58992e-05	3.3816e-05	2.48844e-05	2.76899e-05	2.06121e-05	2.86055e-05	2.18691e-06	3.59028e-06	3.9666e-06	1.40444	0.730818	0.494299	0.167002	0.216288	0.170535	0.603276	0.609536	1.14953
ybcL	periplasmic protein YbcL	CDS	570893	571444	30	16	19	7	13	19	10	4	3	28	24	26	22	20	18	5	5	4	1.64803e-05	7.27294e-06	1.01206e-05	3.46197e-06	5.08977e-06	8.18606e-06	4.58707e-06	1.44196e-06	1.2263e-06	2.79386e-05	1.65629e-05	1.84856e-05	1.41669e-05	1.05703e-05	1.07271e-05	1.82242e-06	2.24393e-06	1.9833e-06	0.210066	0.699823	0.808853	0.278336	0.198264	0.121169	0.507072	0.63819	0.580294
ybcM	putative DNA-binding transcriptional regulator	CDS	571454	572251	172	176	154	117	46	135	20	14	20	160	202	184	98	152	166	20	12	17	9.44873e-05	8.00024e-05	8.203e-05	5.78643e-05	1.801e-05	5.81641e-05	9.17415e-06	5.04687e-06	8.17536e-06	0.000159649	0.000139405	0.000130821	6.31072e-05	8.03341e-05	9.89274e-05	7.2897e-06	5.38542e-06	8.42902e-06	0.612403	0.225118	0.709059	0.097094	0.0630841	0.099663	0.395286	0.576266	0.756204
ylcH	uncharacterized protein YlcH	CDS	572368	572469	38	18	14	12	20	12	0	5	2	36	42	38	12	16	14	3	1	0	2.08751e-05	8.18206e-06	7.45727e-06	5.9348e-06	7.83042e-06	5.17015e-06	0	1.80246e-06	8.17536e-07	3.59211e-05	2.89851e-05	2.70174e-05	7.72741e-06	8.45623e-06	8.34328e-06	1.09345e-06	4.48785e-07	0	0.2843	0.957023	0.693302	0	0.220294	0.109629	0.215122	0.291744	0.308811
ybcN	DNA base-flipping protein	CDS	572466	572921	0	4	0	0	6	0	2	0	0	1	3	6	2	4	2	0	1	0	0	1.81824e-06	0	0	2.34913e-06	0	9.17415e-07	0	0	9.97809e-07	2.07036e-06	4.2659e-06	1.2879e-06	2.11406e-06	1.1919e-06	0	4.48785e-07	0	0	1.29198	0	0	0	0	1.29073	1.0211	0.279401
ninE	NinE family prophage protein	CDS	572921	573091	0	0	0	0	0	0	1	0	0	0	0	1	2	0	0	0	0	0	0	0	0	0	0	0	4.58707e-07	0	0	0	0	7.10984e-07	1.2879e-06	0	0	0	0	0	0	0	0	0	0	0	0	0	0
ybcO	putative nuclease YbcO	CDS	573084	573374	0	0	0	0	0	1	0	2	1	2	4	1	2	2	2	1	1	0	0	0	0	0	0	4.30845e-07	0	7.20982e-07	4.08768e-07	1.99562e-06	2.76049e-06	7.10984e-07	1.2879e-06	1.05703e-06	1.1919e-06	3.64485e-07	4.48785e-07	0	0	0	0	0	0	0	0.645365	0.382914	1.6764
rusA	crossover junction endodeoxyribonuclease RusA	CDS	573371	573733	0	6	4	4	1	3	2	0	0	3	0	12	3	3	0	0	0	0	0	2.72735e-06	2.13065e-06	1.97827e-06	3.91521e-07	1.29254e-06	9.17415e-07	0	0	2.99343e-06	0	8.5318e-06	1.93185e-06	1.58554e-06	0	0	0	0	0	0.143553	0.60664	0	0	0	0.645365	0	0
ylcG	uncharacterized protein YlcG	CDS	573730	573870	2	10	8	4	1	1	5	2	4	5	2	6	4	4	6	0	1	0	1.09869e-06	4.54559e-06	4.2613e-06	1.97827e-06	3.91521e-07	4.30845e-07	2.29354e-06	7.20982e-07	1.63507e-06	4.98904e-06	1.38024e-06	4.2659e-06	2.5758e-06	2.11406e-06	3.57569e-06	0	4.48785e-07	0	1.80057	0.0861321	0.101107	2.08752	0.158611	0.383703	0.516292	1.53166	0.838202
quuD	prophage antitermination protein Q homolog QuuD	CDS	573956	574339	24	19	38	40	15	21	2	3	7	24	20	27	33	37	37	5	2	3	1.31843e-05	8.63662e-06	2.02412e-05	1.97827e-05	5.87282e-06	9.04775e-06	9.17415e-07	1.08147e-06	2.86138e-06	2.39474e-05	1.38024e-05	1.91966e-05	2.12504e-05	1.9555e-05	2.20501e-05	1.82242e-06	8.9757e-07	1.48747e-06	1.50047	0.67999	0.446998	0.069584	0.12522	0.141364	0.887377	1.41678	1.14865
nmpC	DLP12 prophage%3B putative outer membrane porin NmpC	pseudogene	575786	576825	60	46	47	30	15	18	19	5	2	38	51	44	12	31	34	3	17	5	3.29607e-05	2.09097e-05	2.50351e-05	1.4837e-05	5.87282e-06	7.75522e-06	8.71544e-06	1.80246e-06	8.17536e-07	3.79167e-05	3.51962e-05	3.12833e-05	7.72741e-06	1.63839e-05	2.02622e-05	1.09345e-06	7.62935e-06	2.47912e-06	0.450142	0.280866	0.309773	0.264419	0.0862018	0.0326555	0.203799	0.465503	0.647702
nmpC	DLP12 prophage%3B putative outer membrane porin NmpC	pseudogene	574529	574586	6	10	14	8	7	5	0	3	0	1	8	10	8	12	7	3	0	1	3.29607e-06	4.54559e-06	7.45727e-06	3.95653e-06	2.74065e-06	2.15423e-06	0	1.08147e-06	0	9.97809e-07	5.52097e-06	7.10984e-06	5.15161e-06	6.34217e-06	4.17164e-06	1.09345e-06	0	4.95825e-07	1.20038	0.602925	0.288876	0	0.237917	0	5.16292	1.14874	0.586742
insH2	IS5 transposase and trans-activator	CDS	574737	575717	433	424	435	288	344	338	90	100	133	412	535	558	515	534	500	136	127	117	0.000237866	0.000192733	0.000231708	0.000142435	0.000134683	0.000145626	4.12837e-05	3.60491e-05	5.43661e-05	0.000411097	0.000369215	0.000396729	0.000331635	0.000282227	0.000297974	4.95699e-05	5.69957e-05	5.80115e-05	0.598804	0.698808	0.628488	0.173558	0.187042	0.234632	0.806706	0.764396	0.751077
essD	putative phage lysis protein	CDS	577398	577613	12	7	12	3	8	5	5	1	1	10	4	14	10	12	14	3	0	2	6.59214e-06	3.18191e-06	6.39195e-06	1.4837e-06	3.13217e-06	2.15423e-06	2.29354e-06	3.60491e-07	4.08768e-07	9.97809e-06	2.76049e-06	9.95377e-06	6.43951e-06	6.34217e-06	8.34328e-06	1.09345e-06	0	9.91649e-07	0.225071	0.984367	0.337022	0.34792	0.113294	0.0639504	0.645365	2.29748	0.838202
rrrD	lysozyme	CDS	577613	578110	30	24	26	21	19	14	4	8	2	18	34	35	11	40	19	0	0	3	1.64803e-05	1.09094e-05	1.38492e-05	1.03859e-05	7.4389e-06	6.03184e-06	1.83483e-06	2.88393e-06	8.17536e-07	1.79606e-05	2.34641e-05	2.48844e-05	7.08346e-06	2.11406e-05	1.1323e-05	0	0	1.48747e-06	0.630199	0.681879	0.435536	0.111334	0.264352	0.0590312	0.39439	0.900974	0.455024
rzpD	putative prophage endopeptidase RzpD	CDS	578107	578568	14	14	14	11	9	4	1	1	4	11	21	27	20	14	13	2	0	4	7.69083e-06	6.36382e-06	7.45727e-06	5.44023e-06	3.52369e-06	1.72338e-06	4.58707e-07	3.60491e-07	1.63507e-06	1.09759e-05	1.44926e-05	1.91966e-05	1.2879e-05	7.3992e-06	7.74733e-06	7.2897e-07	0	1.9833e-06	0.707366	0.553706	0.231101	0.0596434	0.0566469	0.219259	1.17339	0.510552	0.403579
rzoD	putative prophage lysis lipoprotein RzoD	CDS	578327	578509	3	4	9	2	6	1	1	0	2	3	6	10	7	6	7	0	0	1	1.64803e-06	1.81824e-06	4.79396e-06	9.89133e-07	2.34913e-06	4.30845e-07	4.58707e-07	0	8.17536e-07	2.99343e-06	4.14073e-06	7.10984e-06	4.50765e-06	3.17108e-06	4.17164e-06	0	0	4.95825e-07	0.60019	1.29198	0.0898725	0.278336	0	0.170535	1.50585	0.765828	0.586742
borD	prophage lipoprotein BorD	CDS	578600	578893	7	7	4	5	4	5	6	4	3	3	7	5	2	3	3	3	0	0	3.84541e-06	3.18191e-06	2.13065e-06	2.47283e-06	1.56608e-06	2.15423e-06	2.75224e-06	1.44196e-06	1.2263e-06	2.99343e-06	4.83085e-06	3.55492e-06	1.2879e-06	1.58554e-06	1.78784e-06	1.09345e-06	0	0	0.64306	0.492183	1.01107	0.715721	0.453175	0.575554	0.430243	0.328212	0.502921
ybcV	DUF1398 domain-containing protein YbcV	CDS	579184	579594	2	1	7	1	0	2	0	0	2	2	2	1	1	2	0	1	0	1	1.09869e-06	4.54559e-07	3.72864e-06	4.94567e-07	0	8.61691e-07	0	0	8.17536e-07	1.99562e-06	1.38024e-06	7.10984e-07	6.43951e-07	1.05703e-06	0	3.64485e-07	0	4.95825e-07	0.450142	0	0.231101	0	0	0.219259	0.322682	0.765828	0
ybcW	uncharacterized protein YbcW	CDS	579880	580086	10	1	14	6	3	9	0	2	1	4	6	19	6	10	4	1	3	3	5.49345e-06	4.54559e-07	7.45727e-06	2.9674e-06	1.17456e-06	3.87761e-06	0	7.20982e-07	4.08768e-07	3.99124e-06	4.14073e-06	1.35087e-05	3.8637e-06	5.28514e-06	2.38379e-06	3.64485e-07	1.34636e-06	1.48747e-06	0.540171	2.58396	0.519977	0	1.58611	0.0548147	0.968047	1.27638	0.176464
ylcI	DUF3950 domain-containing protein YlcI	CDS	580251	580445	0	0	1	1	0	0	0	0	0	0	0	4	2	2	3	0	0	0	0	0	5.32662e-07	4.94567e-07	0	0	0	0	0	0	0	2.84393e-06	1.2879e-06	1.05703e-06	1.78784e-06	0	0	0	0	0	0	0	0	0	0	0	0.628652
nohD	putative DNA-packaging protein NohD	CDS	580834	581379	27	14	24	10	17	10	4	0	0	23	20	32	20	24	6	1	0	2	1.48323e-05	6.36382e-06	1.27839e-05	4.94567e-06	6.65586e-06	4.30845e-06	1.83483e-06	0	0	2.29496e-05	1.38024e-05	2.27515e-05	1.2879e-05	1.26843e-05	3.57569e-06	3.64485e-07	0	9.91649e-07	0.333439	1.04589	0.337022	0.123705	0	0	0.561187	0.918993	0.157163
tfaD	putative tail fiber assembly protein TfaD	CDS	581534	582097	17	5	9	8	3	4	1	2	0	4	11	12	6	7	6	1	3	1	9.33886e-06	2.27279e-06	4.79396e-06	3.95653e-06	1.17456e-06	1.72338e-06	4.58707e-07	7.20982e-07	0	3.99124e-06	7.59134e-06	8.5318e-06	3.8637e-06	3.6996e-06	3.57569e-06	3.64485e-07	1.34636e-06	4.95825e-07	0.423663	0.516793	0.35949	0.0491181	0.317223	0	0.968047	0.487345	0.419101
tfaX	protein TfaX	CDS	582875	583060	5	3	10	4	9	8	0	1	0	7	3	6	3	8	3	0	3	0	2.74672e-06	1.36368e-06	5.32662e-06	1.97827e-06	3.52369e-06	3.44676e-06	0	3.60491e-07	0	6.98466e-06	2.07036e-06	4.2659e-06	1.93185e-06	4.22811e-06	1.78784e-06	0	1.34636e-06	0	0.720228	2.58396	0.647082	0	0.264352	0	0.276585	2.04221	0.419101
appY	DNA-binding transcriptional activator AppY	CDS	583681	584430	67	68	72	21	30	34	4	9	13	77	78	94	46	47	47	8	6	11	3.68061e-05	3.091e-05	3.83517e-05	1.03859e-05	1.17456e-05	1.46487e-05	1.83483e-06	3.24442e-06	5.31398e-06	7.68313e-05	5.38295e-05	6.68325e-05	2.96217e-05	2.48402e-05	2.80096e-05	2.91588e-06	2.69271e-06	5.45407e-06	0.282179	0.379995	0.381958	0.0498512	0.104963	0.138559	0.385543	0.46146	0.419101
ompT	omptin family outer membrane protease OmpT	CDS	584680	585633	514	448	518	334	318	343	37	35	44	716	867	846	596	646	591	50	24	30	0.000282363	0.000203642	0.000275919	0.000165185	0.000124504	0.00014778	1.69722e-05	1.26172e-05	1.79858e-05	0.000714431	0.000598335	0.000601492	0.000383795	0.00034142	0.000352205	1.82242e-05	1.07708e-05	1.48747e-05	0.58501	0.611384	0.535592	0.0601076	0.0619576	0.065185	0.537203	0.570617	0.585553
envY	DNA-binding transcriptional activator EnvY	CDS	586147	586908	43	30	31	15	21	22	4	6	4	26	39	68	27	31	39	5	2	3	2.36218e-05	1.36368e-05	1.65125e-05	7.4185e-06	8.22194e-06	9.4786e-06	1.83483e-06	2.16295e-06	1.63507e-06	2.5943e-05	2.69147e-05	4.83469e-05	1.73867e-05	1.63839e-05	2.3242e-05	1.82242e-06	8.9757e-07	1.48747e-06	0.314053	0.602925	0.574025	0.0776752	0.158611	0.09902	0.670187	0.608735	0.480734
ybcH	putative exopolysaccharide secretion system auxiliary component	CDS	587091	587981	74	73	86	52	55	68	23	16	22	58	66	96	48	68	67	17	22	18	4.06515e-05	3.31828e-05	4.5809e-05	2.57175e-05	2.15337e-05	2.92975e-05	1.05503e-05	5.76786e-06	8.99289e-06	5.78729e-05	4.5548e-05	6.82544e-05	3.09096e-05	3.5939e-05	3.99285e-05	6.19624e-06	9.87327e-06	8.92484e-06	0.632632	0.64894	0.639558	0.25953	0.173821	0.196313	0.534095	0.789034	0.584995
nfrA	exopolysaccharide secretion system outer membrane protein NfrA	CDS	587982	590954	193	192	189	57	114	101	40	25	36	175	202	244	124	149	136	20	39	36	0.000106024	8.72753e-05	0.000100673	2.81903e-05	4.46334e-05	4.35154e-05	1.83483e-05	9.01228e-06	1.47156e-05	0.000174617	0.000139405	0.00017348	7.98499e-05	7.87486e-05	8.1049e-05	7.2897e-06	1.75026e-05	1.78497e-05	0.265887	0.511409	0.432244	0.173059	0.103263	0.146172	0.457287	0.564893	0.467195
nfrB	cyclic di-3'%2C5'-guanylate-activated glycosyltransferase	CDS	590941	593178	176	187	167	62	64	62	16	31	25	126	180	168	65	91	78	27	25	16	9.66847e-05	8.50025e-05	8.89546e-05	3.06631e-05	2.50573e-05	2.67124e-05	7.33932e-06	1.11752e-05	1.02192e-05	0.000125724	0.000124222	0.000119445	4.18568e-05	4.80948e-05	4.6484e-05	9.84109e-06	1.12196e-05	7.93319e-06	0.317146	0.294784	0.300293	0.0759098	0.131469	0.114881	0.332926	0.387168	0.389165
cusS	sensor histidine kinase CusS	CDS	593328	594770	64	24	35	38	34	37	12	4	2	42	55	49	55	62	48	10	7	17	3.51581e-05	1.09094e-05	1.86432e-05	1.87935e-05	1.33117e-05	1.59413e-05	5.50449e-06	1.44196e-06	8.17536e-07	4.1908e-05	3.79567e-05	3.48382e-05	3.54173e-05	3.27679e-05	2.86055e-05	3.64485e-06	3.1415e-06	8.42902e-06	0.534544	1.2202	0.855073	0.156564	0.132176	0.0438517	0.845121	0.863297	0.821096
cusR	DNA-binding transcriptional activator CusR	CDS	594760	595443	148	134	119	98	96	121	18	27	13	140	174	172	152	179	160	22	23	28	8.1303e-05	6.09109e-05	6.33868e-05	4.84675e-05	3.7586e-05	5.21323e-05	8.25673e-06	9.73326e-06	5.31398e-06	0.000139693	0.000120081	0.000122289	9.78805e-05	9.4604e-05	9.53517e-05	8.01866e-06	1.03221e-05	1.38831e-05	0.596134	0.617066	0.822447	0.101555	0.159795	0.0838342	0.700682	0.787834	0.779723
cusC	copper/silver export system outer membrane channel	CDS	595600	596973	17	18	11	19	8	16	8	1	1	16	26	9	10	17	15	6	7	3	9.33886e-06	8.18206e-06	5.85929e-06	9.39677e-06	3.13217e-06	6.89353e-06	3.66966e-06	3.60491e-07	4.08768e-07	1.59649e-05	1.79432e-05	6.39885e-06	6.43951e-06	8.98474e-06	8.93922e-06	2.18691e-06	3.1415e-06	1.48747e-06	1.0062	0.382809	1.17651	0.392945	0.0440587	0.0697641	0.403353	0.500733	1.397
cusF	copper/silver export system periplasmic binding protein	CDS	597131	597463	1	4	2	2	4	0	0	0	2	3	2	2	6	4	3	2	0	0	5.49345e-07	1.81824e-06	1.06532e-06	9.89133e-07	1.56608e-06	0	0	0	8.17536e-07	2.99343e-06	1.38024e-06	1.42197e-06	3.8637e-06	2.11406e-06	1.78784e-06	7.2897e-07	0	0	1.80057	0.861321	0	0	0	0.767405	1.29073	1.53166	1.2573
cusB	copper/silver export system membrane fusion protein	CDS	597479	598702	26	13	19	12	17	6	8	8	8	15	19	20	12	17	18	6	12	4	1.4283e-05	5.90927e-06	1.01206e-05	5.9348e-06	6.65586e-06	2.58507e-06	3.66966e-06	2.88393e-06	3.27014e-06	1.49671e-05	1.31123e-05	1.42197e-05	7.72741e-06	8.98474e-06	1.07271e-05	2.18691e-06	5.38542e-06	1.9833e-06	0.415516	1.12634	0.255427	0.256926	0.488035	0.323118	0.516292	0.685214	0.754382
cusA	copper/silver export system RND permease	CDS	598714	601857	104	78	100	54	61	72	28	16	20	70	111	98	79	90	75	10	18	7	5.71319e-05	3.54556e-05	5.32662e-05	2.67066e-05	2.38828e-05	3.10209e-05	1.28438e-05	5.76786e-06	8.17536e-06	6.98466e-05	7.66035e-05	6.96764e-05	5.08721e-05	4.75663e-05	4.46961e-05	3.64485e-06	8.07813e-06	3.47077e-06	0.467455	0.673597	0.582374	0.22481	0.162678	0.153481	0.72834	0.620941	0.641481
pheP	phenylalanine:H(+) symporter PheP	CDS	601959	603335	123	111	90	100	98	113	28	37	51	101	128	117	146	112	121	32	22	23	6.75694e-05	5.0456e-05	4.79396e-05	4.94567e-05	3.83691e-05	4.86855e-05	1.28438e-05	1.33382e-05	2.08472e-05	0.000100779	8.83356e-05	8.31851e-05	9.40168e-05	5.91936e-05	7.21097e-05	1.16635e-05	9.87327e-06	1.1404e-05	0.731939	0.760445	1.01556	0.190083	0.264352	0.434863	0.932904	0.670099	0.866859
ybdG	miniconductance mechanosensitive channel YbdG	CDS	603416	604663	168	146	160	131	156	138	16	41	28	170	224	241	222	233	213	30	14	19	9.22899e-05	6.63656e-05	8.5226e-05	6.47882e-05	6.10773e-05	5.94567e-05	7.33932e-06	1.47801e-05	1.14455e-05	0.000169627	0.000154587	0.000171347	0.000142957	0.000123144	0.000126937	1.09345e-05	6.28299e-06	9.42067e-06	0.702008	0.920315	0.697636	0.0795246	0.222708	0.134296	0.84277	0.796597	0.740818
nfsB	NAD(P)H-dependent nitroreductase NfsB	CDS	604771	605424	441	399	378	375	370	335	104	97	118	432	496	535	656	539	595	109	100	79	0.000242261	0.000181369	0.000201346	0.000185463	0.000144863	0.000144333	4.77056e-05	3.49676e-05	4.82346e-05	0.000431053	0.0003423	0.000380376	0.000422432	0.000284869	0.000354589	3.97288e-05	4.48785e-05	3.91701e-05	0.765548	0.798719	0.71684	0.196918	0.192798	0.23956	0.979998	0.83222	0.932206
ybdF	PF04237 family protein YbdF	CDS	605518	605886	87	67	97	50	47	42	8	8	10	57	69	87	55	83	41	8	7	4	4.7793e-05	3.04554e-05	5.16682e-05	2.47283e-05	1.84015e-05	1.80955e-05	3.66966e-06	2.88393e-06	4.08768e-06	5.68751e-05	4.76184e-05	6.18556e-05	3.54173e-05	4.38667e-05	2.44339e-05	2.91588e-06	3.1415e-06	1.9833e-06	0.517405	0.60421	0.350225	0.0767823	0.0946934	0.079114	0.62272	0.921213	0.395015
ybdJ	DUF1158 domain-containing protein YbdJ	CDS	605951	606199	330	318	295	226	218	237	66	50	78	248	329	314	216	250	234	28	48	28	0.000181284	0.00014455	0.000157135	0.000111772	8.53516e-05	0.00010211	3.02747e-05	1.80246e-05	3.18839e-05	0.000247457	0.00022705	0.000223249	0.000139093	0.000132129	0.000139452	1.02056e-05	2.15417e-05	1.38831e-05	0.616558	0.590465	0.649824	0.167002	0.124694	0.202907	0.562092	0.581936	0.624648
ybdK	putative glutamate--cysteine ligase 2	CDS	606265	607383	884	777	744	223	226	245	41	62	77	495	592	658	211	222	186	33	38	57	0.000485621	0.000353192	0.000396301	0.000110288	8.84838e-05	0.000105557	1.8807e-05	2.23504e-05	3.14751e-05	0.000493915	0.000408552	0.000467827	0.000135874	0.00011733	0.000110846	1.2028e-05	1.70538e-05	2.8262e-05	0.227108	0.250526	0.266356	0.0387277	0.0632812	0.0794223	0.275095	0.287185	0.236939
sokE	small RNA SokE	ncRNA	607733	607792	2229	1115	1352	821	1373	1251	149	162	230	1449	1982	2052	1286	1749	1575	158	237	160	0.00122449	0.000506833	0.000720159	0.000406039	0.000537558	0.000538988	6.83474e-05	5.83995e-05	9.40166e-05	0.00144582	0.00136782	0.00145894	0.000828121	0.000924371	0.000938619	5.75886e-05	0.000106362	7.93319e-05	0.331599	1.06062	0.748428	0.055817	0.115224	0.13055	0.572767	0.675798	0.643357
hokE	small toxic polypeptide HokE	CDS	607836	607988	16	10	13	14	9	10	1	1	0	11	18	10	14	8	14	2	0	1	8.78952e-06	4.54559e-06	6.92461e-06	6.92393e-06	3.52369e-06	4.30845e-06	4.58707e-07	3.60491e-07	0	1.09759e-05	1.24222e-05	7.10984e-06	9.01531e-06	4.22811e-06	8.34328e-06	7.2897e-07	0	4.95825e-07	0.787749	0.775189	0.622194	0.052188	0.0793057	0	0.821373	0.340368	1.17348
insL2	IS186/IS421 transposase	CDS	608065	609177	230	207	253	178	179	184	63	71	81	192	297	302	221	290	253	72	74	64	0.000126349	9.40937e-05	0.000134764	8.80329e-05	7.00823e-05	7.92756e-05	2.88986e-05	2.55949e-05	3.31102e-05	0.000191579	0.000204966	0.000214717	0.000142313	0.000153269	0.000150775	2.62429e-05	3.32101e-05	3.17328e-05	0.696742	0.744814	0.588257	0.22872	0.272015	0.245691	0.742842	0.747778	0.702203
entD	phosphopantetheinyl transferase EntD	CDS	609459	610079	39	27	30	28	17	29	3	7	13	36	47	42	36	73	35	4	5	12	2.14245e-05	1.22731e-05	1.59799e-05	1.38479e-05	6.65586e-06	1.24945e-05	1.37612e-06	2.52344e-06	5.31398e-06	3.59211e-05	3.24357e-05	2.98613e-05	2.31822e-05	3.85815e-05	2.08582e-05	1.45794e-06	2.24393e-06	5.9499e-06	0.646358	0.542313	0.781891	0.0642314	0.205607	0.332542	0.645365	1.18948	0.698502
fepA	ferric enterobactin outer membrane transporter	CDS	610254	612494	230	262	246	207	199	210	56	35	60	307	420	403	362	474	406	48	52	60	0.000126349	0.000119094	0.000131035	0.000102375	7.79127e-05	9.04775e-05	2.56876e-05	1.26172e-05	2.45261e-05	0.000306327	0.000289851	0.000286526	0.00023311	0.000250516	0.000241955	1.74953e-05	2.33368e-05	2.97495e-05	0.810256	0.654209	0.690484	0.203306	0.105943	0.187172	0.760984	0.864291	0.844442
fes	ferric enterobactin esterase	CDS	612737	613939	420	389	342	302	318	312	85	94	72	340	470	470	406	478	422	96	65	87	0.000230725	0.000176823	0.000182171	0.000149359	0.000124504	0.000134424	3.89901e-05	3.38862e-05	2.94313e-05	0.000339255	0.000324357	0.000334162	0.000261444	0.00025263	0.00025149	3.49905e-05	2.9171e-05	4.31367e-05	0.647347	0.704113	0.737901	0.16899	0.191638	0.161559	0.770641	0.778863	0.752599
ybdZ	enterobactin biosynthesis protein YbdZ	CDS	613942	614160	100	83	87	65	89	85	21	18	32	64	106	113	114	128	100	28	26	28	5.49345e-05	3.77284e-05	4.63416e-05	3.21468e-05	3.48454e-05	3.66219e-05	9.63286e-06	6.48884e-06	1.30806e-05	6.38598e-05	7.31529e-05	8.03412e-05	7.34104e-05	6.76498e-05	5.95948e-05	1.02056e-05	1.16684e-05	1.38831e-05	0.585185	0.923585	0.790259	0.175352	0.171988	0.282264	1.14956	0.924773	0.741772
entF	apo-serine activating enzyme	CDS	614157	618038	864	714	833	674	807	756	231	251	251	642	942	996	971	1205	945	223	253	223	0.000474634	0.000324555	0.000443708	0.000333338	0.000315957	0.000325719	0.000105961	9.04833e-05	0.000102601	0.000640593	0.000650095	0.00070814	0.000625276	0.00063686	0.000563171	8.12801e-05	0.000113543	0.000110569	0.702305	0.97351	0.734085	0.223249	0.278792	0.231235	0.976089	0.979641	0.795282
fepE	polysaccharide co-polymerase family protein FepE	CDS	618254	619387	6	5	6	3	4	3	2	6	3	1	4	7	1	6	12	1	1	1	3.29607e-06	2.27279e-06	3.19597e-06	1.4837e-06	1.56608e-06	1.29254e-06	9.17415e-07	2.16295e-06	1.2263e-06	9.97809e-07	2.76049e-06	4.97689e-06	6.43951e-07	3.17108e-06	7.15138e-06	3.64485e-07	4.48785e-07	4.95825e-07	0.450142	0.689057	0.404426	0.278336	0.951668	0.383703	0.645365	1.14874	1.43692
fepC	ferric enterobactin ABC transporter ATP binding subunit	CDS	619384	620199	22	15	28	10	12	11	6	2	4	30	37	31	22	43	32	4	7	6	1.20856e-05	6.81838e-06	1.49145e-05	4.94567e-06	4.69825e-06	4.7393e-06	2.75224e-06	7.20982e-07	1.63507e-06	2.99343e-05	2.55345e-05	2.20405e-05	1.41669e-05	2.27261e-05	1.90703e-05	1.45794e-06	3.1415e-06	2.97495e-06	0.40922	0.689057	0.317764	0.227729	0.105741	0.109629	0.473268	0.890016	0.865241
fepG	ferric enterobactin ABC transporter membrane subunit FepG	CDS	620196	621188	27	29	24	10	14	30	15	3	3	28	42	45	34	41	48	4	3	3	1.48323e-05	1.31822e-05	1.27839e-05	4.94567e-06	5.48129e-06	1.29254e-05	6.88061e-06	1.08147e-06	1.2263e-06	2.79386e-05	2.89851e-05	3.19943e-05	2.18943e-05	2.16691e-05	2.86055e-05	1.45794e-06	1.34636e-06	1.48747e-06	0.333439	0.41581	1.01107	0.463893	0.0820404	0.0959257	0.783657	0.747594	0.894083
fepD	ferric enterobactin ABC transporter membrane subunit FebD	CDS	621185	622189	292	247	260	152	133	186	26	24	15	204	312	362	168	293	234	19	22	26	0.000160409	0.000112276	0.000138492	7.51741e-05	5.20723e-05	8.01373e-05	1.19264e-05	8.65179e-06	6.13152e-06	0.000203553	0.000215318	0.000257376	0.000108184	0.000154855	0.000139452	6.92521e-06	9.87327e-06	1.28914e-05	0.468641	0.463788	0.578641	0.07435	0.0770582	0.0442734	0.531477	0.719191	0.541821
entS	enterobactin exporter EntS	CDS	622300	623550	189	177	128	130	101	155	48	48	38	109	207	180	184	221	183	29	24	27	0.000103826	8.04569e-05	6.81808e-05	6.42937e-05	3.95436e-05	6.6781e-05	2.2018e-05	1.73036e-05	1.55332e-05	0.000108761	0.000142855	0.000127977	0.000118487	0.000116802	0.000109059	1.05701e-05	1.07708e-05	1.33873e-05	0.619243	0.491488	0.97947	0.212066	0.215066	0.227823	1.08942	0.817623	0.852172
fepB	ferric enterobactin ABC transporter periplasmic binding protein	CDS	623554	624510	290	256	364	212	228	212	21	22	42	247	404	344	268	318	309	20	61	22	0.00015931	0.000116367	0.000193889	0.000104848	8.92668e-05	9.13392e-05	9.63286e-06	7.9308e-06	1.71683e-05	0.000246459	0.000278809	0.000244578	0.000172579	0.000168067	0.000184148	7.2897e-06	2.73759e-05	1.09081e-05	0.658139	0.767114	0.47109	0.0604661	0.0681533	0.0885468	0.700234	0.602805	0.75292
entC	isochorismate synthase EntC	CDS	624885	626060	146	150	171	112	132	126	13	10	26	187	206	260	201	236	195	40	38	29	8.02044e-05	6.81838e-05	9.10853e-05	5.53915e-05	5.16808e-05	5.42865e-05	5.9632e-06	3.60491e-06	1.0628e-05	0.00018659	0.000142165	0.000184856	0.000129434	0.000124729	0.00011621	1.45794e-05	1.70538e-05	1.43789e-05	0.690629	0.757962	0.595997	0.07435	0.0528705	0.116682	0.693681	0.877356	0.628652
entE	2%2C3-dihydroxybenzoate-AMP ligase	CDS	626070	627680	136	128	148	102	86	116	24	28	42	113	214	214	198	209	200	41	60	55	7.47109e-05	5.81835e-05	7.8834e-05	5.04458e-05	3.36708e-05	4.99781e-05	1.1009e-05	1.00937e-05	1.71683e-05	0.000112752	0.000147686	0.000152151	0.000127502	0.000110459	0.00011919	1.49439e-05	2.69271e-05	2.72704e-05	0.675213	0.5787	0.633966	0.147354	0.173481	0.217777	1.13082	0.747934	0.783367
entB	enterobactin synthase component B	CDS	627694	628551	86	59	69	60	84	70	27	29	24	91	118	148	93	128	129	22	36	28	4.72437e-05	2.6819e-05	3.67537e-05	2.9674e-05	3.28878e-05	3.01592e-05	1.23851e-05	1.04542e-05	9.81043e-06	9.08006e-05	8.14343e-05	0.000105226	5.98874e-05	6.76498e-05	7.68773e-05	8.01866e-06	1.61563e-05	1.38831e-05	0.628105	1.22629	0.820575	0.262154	0.389808	0.266924	0.659549	0.830728	0.730595
entA	2%2C3-dihydro-2%2C3-dihydroxybenzoate dehydrogenase	CDS	628551	629297	142	104	82	70	70	106	26	19	36	97	150	146	125	134	119	34	41	26	7.8007e-05	4.72741e-05	4.36783e-05	3.46197e-05	2.74065e-05	4.56696e-05	1.19264e-05	6.84933e-06	1.47156e-05	9.67875e-05	0.000103518	0.000103804	8.04938e-05	7.08209e-05	7.09178e-05	1.23925e-05	1.84002e-05	1.28914e-05	0.443802	0.579735	1.04559	0.152889	0.144885	0.33691	0.831656	0.684139	0.683192
entH	proofreading thioesterase in enterobactin biosynthesis	CDS	629300	629713	96	60	54	70	62	52	20	32	22	56	102	77	60	106	95	23	28	20	5.27371e-05	2.72735e-05	2.87638e-05	3.46197e-05	2.42743e-05	2.2404e-05	9.17415e-06	1.15357e-05	8.99289e-06	5.58773e-05	7.03924e-05	5.47457e-05	3.8637e-05	5.60225e-05	5.66151e-05	8.38315e-06	1.2566e-05	9.91649e-06	0.656457	0.890032	0.778895	0.17396	0.422964	0.312647	0.691462	0.79586	1.03415
cstA	pyruvate transporter CstA	CDS	629894	631999	357	304	338	207	256	230	44	61	59	274	424	405	272	368	286	54	74	58	0.000196116	0.000138186	0.00018004	0.000102375	0.000100229	9.90944e-05	2.01831e-05	2.199e-05	2.41173e-05	0.0002734	0.000292612	0.000287948	0.000175155	0.000194493	0.000170441	1.96822e-05	3.32101e-05	2.87578e-05	0.522014	0.725323	0.550403	0.102914	0.159133	0.133955	0.640654	0.664681	0.591916
ybdD	PF04328 family protein YbdD	CDS	632182	632379	258	209	222	97	109	101	26	15	30	160	260	240	99	104	108	6	9	16	0.000141731	9.50028e-05	0.000118251	4.7973e-05	4.26758e-05	4.35154e-05	1.19264e-05	5.40737e-06	1.2263e-05	0.000159649	0.000179432	0.000170636	6.37511e-05	5.49655e-05	6.43624e-05	2.18691e-06	4.03907e-06	7.93319e-06	0.338479	0.449206	0.367992	0.0841481	0.056918	0.103703	0.399319	0.306331	0.377191
hcxA	hydroxycarboxylate dehydrogenase A	CDS	632389	633477	494	338	330	220	214	219	60	59	88	287	406	383	289	308	309	40	59	61	0.000271376	0.000153641	0.000175779	0.000108805	8.37855e-05	9.43551e-05	2.75224e-05	2.1269e-05	3.59716e-05	0.000286371	0.000280189	0.000272307	0.000186102	0.000162782	0.000184148	1.45794e-05	2.64783e-05	3.02453e-05	0.400936	0.545333	0.536784	0.101418	0.138433	0.204641	0.649862	0.580973	0.676252
ybdL	methionine transaminase	CDS	633586	634746	301	293	300	184	242	326	24	38	44	390	425	383	555	495	525	41	64	46	0.000165353	0.000133186	0.000159799	9.10003e-05	9.47481e-05	0.000140456	1.1009e-05	1.36987e-05	1.79858e-05	0.000389145	0.000293302	0.000272307	0.000357393	0.000261614	0.000312873	1.49439e-05	2.87222e-05	2.28079e-05	0.55034	0.711398	0.878953	0.0665787	0.102854	0.112553	0.918404	0.891964	1.14897
ybdM	ParB-like nuclease domain-containing protein YbdM	CDS	634747	635376	23	26	20	13	6	5	8	4	2	20	22	26	8	16	22	6	3	0	1.26349e-05	1.18185e-05	1.06532e-05	6.42937e-06	2.34913e-06	2.15423e-06	3.66966e-06	1.44196e-06	8.17536e-07	1.99562e-05	1.51827e-05	1.84856e-05	5.15161e-06	8.45623e-06	1.31109e-05	2.18691e-06	1.34636e-06	0	0.508856	0.198766	0.202213	0.290438	0.122009	0.0767405	0.258146	0.556965	0.709248
ybdN	putative PAPS reductase/DUF3440 domain-containing protein YbdN	CDS	635349	636569	14	14	15	6	14	10	4	5	2	10	17	13	12	14	5	2	12	0	7.69083e-06	6.36382e-06	7.98993e-06	2.9674e-06	5.48129e-06	4.30845e-06	1.83483e-06	1.80246e-06	8.17536e-07	9.97809e-06	1.17321e-05	9.24279e-06	7.72741e-06	7.3992e-06	2.97974e-06	7.2897e-07	5.38542e-06	0	0.385836	0.861321	0.539235	0.238574	0.283235	0.102321	0.774438	0.630682	0.322386
citR	DNA-binding transcriptional repressor CitR	CDS	636716	637618	8	9	12	6	12	6	1	8	2	15	7	12	5	4	6	5	1	1	4.39476e-06	4.09103e-06	6.39195e-06	2.9674e-06	4.69825e-06	2.58507e-06	4.58707e-07	2.88393e-06	8.17536e-07	1.49671e-05	4.83085e-06	8.5318e-06	3.21975e-06	2.11406e-06	3.57569e-06	1.82242e-06	4.48785e-07	4.95825e-07	0.675213	1.14843	0.404426	0.104376	0.704939	0.127901	0.215122	0.437616	0.419101
dsbG	protein sulfenic acid reductase and chaperone DsbG	CDS	637827	638573	149	123	93	37	38	42	7	15	8	82	89	107	47	67	54	1	1	11	8.18524e-05	5.59107e-05	4.95376e-05	1.8299e-05	1.48778e-05	1.80955e-05	3.21095e-06	5.40737e-06	3.27014e-06	8.18203e-05	6.14208e-05	7.60753e-05	3.02657e-05	3.54104e-05	3.21812e-05	3.64485e-07	4.48785e-07	5.45407e-06	0.223561	0.266099	0.365288	0.0392286	0.0967143	0.0660134	0.369904	0.576522	0.423018
ahpC	alkyl hydroperoxide reductase%2C AhpC component	CDS	638945	639508	17269	16172	16329	26314	29380	29098	6754	8498	9329	18516	20981	21906	41028	40490	36657	7540	6750	6619	0.00948664	0.00735113	0.00869784	0.013014	0.0115029	0.0125367	0.00309811	0.00306345	0.0038134	0.0184754	0.0144794	0.0155748	0.02642	0.0213995	0.0218457	0.00274822	0.0030293	0.00328186	1.37183	1.56478	1.44136	0.326576	0.416732	0.43843	1.43001	1.47793	1.40263
ahpF	alkyl hydroperoxide reductase%2C AhpF component	CDS	639753	641318	4137	3878	3761	5851	7404	6907	720	917	1018	4848	5815	5816	9968	9741	9243	926	928	761	0.00227264	0.00176278	0.00200334	0.00289371	0.00289882	0.00297585	0.000330269	0.00033057	0.000416126	0.00483738	0.00401306	0.00413508	0.0064189	0.00514826	0.00550835	0.000337513	0.000416473	0.000377323	1.27328	1.64446	1.48544	0.145324	0.187528	0.207716	1.32694	1.28288	1.3321
uspG	universal stress protein G	CDS	641439	641867	541	438	430	258	180	264	61	44	54	534	589	566	354	338	319	45	37	27	0.000297196	0.000199097	0.000229045	0.000127598	7.04738e-05	0.000113743	2.79812e-05	1.58616e-05	2.20735e-05	0.00053283	0.000406482	0.000402417	0.000227959	0.000178638	0.000190107	1.64018e-05	1.6605e-05	1.33873e-05	0.429341	0.353967	0.496598	0.0941506	0.0796678	0.0963718	0.427826	0.439473	0.472414
ybdR	putative Zn(2(+))-dependent alcohol dehydrogenase YbdR	CDS	642088	643326	208	169	163	84	81	95	19	40	36	110	183	164	96	126	93	30	29	27	0.000114264	7.68205e-05	8.6824e-05	4.15436e-05	3.17132e-05	4.09303e-05	8.71544e-06	1.44196e-05	1.47156e-05	0.000109759	0.000126292	0.000116601	6.18193e-05	6.65928e-05	5.54232e-05	1.09345e-05	1.30148e-05	1.33873e-05	0.363576	0.412822	0.471417	0.0762748	0.187706	0.169488	0.563227	0.527291	0.475322
yldA	protein YldA	CDS	643330	643419	1	0	3	2	3	0	0	1	1	1	0	1	1	4	6	0	0	0	5.49345e-07	0	1.59799e-06	9.89133e-07	1.17456e-06	0	0	3.60491e-07	4.08768e-07	9.97809e-07	0	7.10984e-07	6.43951e-07	2.11406e-06	3.57569e-06	0	0	0	1.80057	0	0	0	0	0.255802	0.645365	0	5.02921
rnk	nucleoside diphosphate kinase regulator	CDS	643557	643967	172	154	155	90	111	97	23	21	29	145	155	174	157	144	162	25	12	27	9.44873e-05	7.00021e-05	8.25627e-05	4.4511e-05	4.34588e-05	4.1792e-05	1.05503e-05	7.57031e-06	1.18543e-05	0.000144682	0.000106969	0.000123711	0.0001011	7.6106e-05	9.65436e-05	9.11212e-06	5.38542e-06	1.33873e-05	0.471079	0.620822	0.506185	0.111658	0.108144	0.143579	0.698774	0.711478	0.780395
rna	RNase I	CDS	644197	645003	493	430	465	233	235	263	42	28	72	350	446	490	309	322	275	52	35	38	0.000270827	0.00019546	0.000247688	0.000115234	9.20074e-05	0.000113312	1.92657e-05	1.00937e-05	2.94313e-05	0.000349233	0.000307794	0.000348382	0.000198981	0.000170182	0.000163886	1.89532e-05	1.57075e-05	1.88413e-05	0.425489	0.470722	0.45748	0.0711366	0.0516409	0.118824	0.569765	0.552907	0.47042
citT	citrate:succinate antiporter	CDS	645117	646580	64	54	54	43	45	53	12	8	10	56	50	62	39	63	51	6	9	14	3.51581e-05	2.45462e-05	2.87638e-05	2.12664e-05	1.76184e-05	2.28348e-05	5.50449e-06	2.88393e-06	4.08768e-06	5.58773e-05	3.45061e-05	4.4081e-05	2.51141e-05	3.32964e-05	3.03934e-05	2.18691e-06	4.03907e-06	6.94155e-06	0.604879	0.717767	0.793874	0.156564	0.11749	0.142112	0.44945	0.964943	0.689489
citG	triphosphoribosyl-dephospho-CoA synthase	CDS	646631	647509	1	0	4	4	8	6	0	2	0	4	6	4	1	3	4	0	0	1	5.49345e-07	0	2.13065e-06	1.97827e-06	3.13217e-06	2.58507e-06	0	7.20982e-07	0	3.99124e-06	4.14073e-06	2.84393e-06	6.43951e-07	1.58554e-06	2.38379e-06	0	0	4.95825e-07	3.60114	0	1.21328	0	0	0	0.161341	0.382914	0.838202
citX	apo-citrate lyase phosphoribosyl-dephospho-CoA transferase	CDS	647484	648035	0	3	1	2	2	6	2	0	1	5	11	2	7	1	6	0	0	0	0	1.36368e-06	5.32662e-07	9.89133e-07	7.83042e-07	2.58507e-06	9.17415e-07	0	4.08768e-07	4.98904e-06	7.59134e-06	1.42197e-06	4.50765e-06	5.28514e-07	3.57569e-06	0	0	0	0	0.574214	4.85312	0	0	0.767405	0.903511	0.0696207	2.51461
citF	citrate lyase alpha subunit	CDS	648039	649571	2	1	1	2	4	1	2	3	0	2	5	3	4	4	6	0	1	4	1.09869e-06	4.54559e-07	5.32662e-07	9.89133e-07	1.56608e-06	4.30845e-07	9.17415e-07	1.08147e-06	0	1.99562e-06	3.45061e-06	2.13295e-06	2.5758e-06	2.11406e-06	3.57569e-06	0	4.48785e-07	1.9833e-06	0.900284	3.44528	0.808853	0.835008	2.37917	0	1.29073	0.612662	1.6764
citE	citrate lyase beta subunit	CDS	649582	650490	3	3	0	0	2	0	0	1	3	5	0	0	0	2	2	2	0	1	1.64803e-06	1.36368e-06	0	0	7.83042e-07	0	0	3.60491e-07	1.2263e-06	4.98904e-06	0	0	0	1.05703e-06	1.1919e-06	7.2897e-07	0	4.95825e-07	0	0.574214	0	0	0.264352	0	0	0	0
citD	citrate lyase acyl carrier protein	CDS	650487	650783	1	0	0	0	2	0	0	1	0	1	0	1	0	1	0	3	1	2	5.49345e-07	0	0	0	7.83042e-07	0	0	3.60491e-07	0	9.97809e-07	0	7.10984e-07	0	5.28514e-07	0	1.09345e-06	4.48785e-07	9.91649e-07	0	0	0	0	0	0	0	0	0
citC	citrate lyase synthetase	CDS	650798	651856	1	2	5	1	1	2	0	1	0	0	2	3	2	3	6	0	0	0	5.49345e-07	9.09118e-07	2.66331e-06	4.94567e-07	3.91521e-07	8.61691e-07	0	3.60491e-07	0	0	1.38024e-06	2.13295e-06	1.2879e-06	1.58554e-06	3.57569e-06	0	0	0	0.900284	0.43066	0.323541	0	0.396528	0	0	1.14874	1.6764
dpiB	sensor histidine kinase DpiB	CDS	652235	653893	168	128	136	134	130	116	34	28	42	124	166	156	154	151	142	25	24	26	9.22899e-05	5.81835e-05	7.24421e-05	6.62719e-05	5.08977e-05	4.99781e-05	1.55961e-05	1.00937e-05	1.71683e-05	0.000123728	0.00011456	0.000110913	9.91684e-05	7.98056e-05	8.46247e-05	9.11212e-06	1.07708e-05	1.28914e-05	0.718084	0.874779	0.689904	0.16899	0.173481	0.236993	0.801501	0.696626	0.762979
dpiA	DNA-binding transcriptional dual regulator DpiA	CDS	653862	654542	63	73	62	54	62	60	14	18	12	66	70	100	96	88	104	8	14	16	3.46087e-05	3.31828e-05	3.30251e-05	2.67066e-05	2.42743e-05	2.58507e-05	6.4219e-06	6.48884e-06	4.90521e-06	6.58554e-05	4.83085e-05	7.10984e-05	6.18193e-05	4.65092e-05	6.19786e-05	2.91588e-06	6.28299e-06	7.93319e-06	0.771672	0.731533	0.782761	0.185557	0.195548	0.14853	0.938712	0.962755	0.871731
dcuC	anaerobic C4-dicarboxylate transporter DcuC	CDS	654583	655968	84	66	64	56	44	40	7	9	6	56	50	42	46	68	54	8	10	7	4.6145e-05	3.00009e-05	3.40904e-05	2.76957e-05	1.72269e-05	1.72338e-05	3.21095e-06	3.24442e-06	2.45261e-06	5.58773e-05	3.45061e-05	2.98613e-05	2.96217e-05	3.5939e-05	3.21812e-05	2.91588e-06	4.48785e-06	3.47077e-06	0.60019	0.574214	0.505533	0.069584	0.108144	0.0719443	0.530121	1.04153	1.07769
pagP	Lipid A palmitoyltransferase	CDS	656557	657117	74	63	50	17	32	38	4	5	4	40	55	46	15	28	22	1	5	5	4.06515e-05	2.86372e-05	2.66331e-05	8.40763e-06	1.25287e-05	1.63721e-05	1.83483e-06	1.80246e-06	1.63507e-06	3.99124e-05	3.79567e-05	3.27053e-05	9.65926e-06	1.47984e-05	1.31109e-05	3.64485e-07	2.24393e-06	2.47912e-06	0.206822	0.437496	0.614728	0.0451356	0.062941	0.0613924	0.242012	0.389876	0.400879
cspE	transcription antiterminator and regulator of RNA stability CspE	CDS	657292	657501	17335	15167	15420	15520	13418	17440	3832	3373	4683	12348	15854	14722	14788	13515	12429	2338	1965	1653	0.00952289	0.00689429	0.00821365	0.00767568	0.00525343	0.00751394	0.00175777	0.00121594	0.00191426	0.0123209	0.0109412	0.0104671	0.00952274	0.00714287	0.00740704	0.000852165	0.000881863	0.000819598	0.806023	0.761997	0.914812	0.184583	0.176368	0.233058	0.772891	0.652842	0.70765
crcB	F(-) channel	CDS	657555	657938	347	297	275	165	144	149	24	29	29	216	278	297	157	132	172	21	28	24	0.000190623	0.000135004	0.000146482	8.16035e-05	5.6379e-05	6.4196e-05	1.1009e-05	1.04542e-05	1.18543e-05	0.000215527	0.000191854	0.000211162	0.0001011	6.97639e-05	0.000102503	7.65418e-06	1.2566e-05	1.18998e-05	0.428089	0.41761	0.438251	0.0577527	0.0774365	0.0809264	0.469085	0.36363	0.485424
tatE	twin arginine protein translocation system - TatE protein	CDS	658947	659150	5554	4533	4924	3037	3531	3411	698	702	849	3368	4951	4782	3530	3673	3813	508	559	414	0.00305106	0.00206052	0.00262283	0.001502	0.00138246	0.00146961	0.000320178	0.000253065	0.000347044	0.00336062	0.00341679	0.00339992	0.00227315	0.00194123	0.00227235	0.000185158	0.000250871	0.000205271	0.492287	0.67093	0.560316	0.10494	0.122816	0.132317	0.676407	0.568145	0.668353
lipA	lipoyl synthase	CDS	659251	660216	858	857	832	512	585	531	39	48	60	1131	1537	1632	1029	1122	1078	48	61	54	0.000471338	0.000389557	0.000443175	0.000253218	0.00022904	0.000228779	1.78896e-05	1.73036e-05	2.45261e-05	0.00112852	0.00106072	0.00116033	0.000662625	0.000592993	0.000642432	1.74953e-05	2.73759e-05	2.67745e-05	0.537233	0.587949	0.516227	0.0379549	0.0444186	0.0553417	0.587162	0.559049	0.553666
ybeF	putative DNA-binding transcriptional regulator YbeF	CDS	660425	661378	15	21	13	3	16	10	9	4	2	10	22	10	14	18	11	6	6	12	8.24017e-06	9.54574e-06	6.92461e-06	1.4837e-06	6.26434e-06	4.30845e-06	4.12837e-06	1.44196e-06	8.17536e-07	9.97809e-06	1.51827e-05	7.10984e-06	9.01531e-06	9.51325e-06	6.55543e-06	2.18691e-06	2.69271e-06	5.9499e-06	0.180057	0.656244	0.622194	0.501005	0.151058	0.118062	0.903511	0.626586	0.922023
lipB	lipoyl(octanoyl) transferase	CDS	661637	662278	84	94	82	97	64	79	37	27	38	66	116	82	112	108	108	39	29	41	4.6145e-05	4.27285e-05	4.36783e-05	4.7973e-05	2.50573e-05	3.40368e-05	1.69722e-05	9.73326e-06	1.55332e-05	6.58554e-05	8.00541e-05	5.83007e-05	7.21225e-05	5.70795e-05	6.43624e-05	1.42149e-05	1.30148e-05	2.03288e-05	1.03961	0.586431	0.779261	0.367801	0.227793	0.355627	1.09516	0.713012	1.10397
ybeD	DUF493 domain-containing protein YbeD	CDS	662379	662642	5754	6611	5646	2475	2453	2894	289	295	378	5054	7058	7284	3470	3415	3034	269	244	300	0.00316093	0.00300509	0.00300741	0.00122405	0.000960401	0.00124687	0.000132566	0.000106345	0.000154514	0.00504293	0.00487088	0.00517881	0.00223451	0.00180488	0.00180811	9.80464e-05	0.000109504	0.000148747	0.387244	0.319592	0.414598	0.0419391	0.0353883	0.0513778	0.443098	0.370544	0.349136
dacA	D-alanyl-D-alanine carboxypeptidase DacA	CDS	662752	663963	295	272	314	231	200	231	49	30	70	265	336	357	363	350	330	57	48	36	0.000162057	0.00012364	0.000167256	0.000114245	7.83042e-05	9.95253e-05	2.24767e-05	1.08147e-05	2.86138e-05	0.000264419	0.000231881	0.000253821	0.000233754	0.00018498	0.000196663	2.07756e-05	2.15417e-05	1.78497e-05	0.704969	0.633324	0.595048	0.138696	0.0874695	0.171078	0.884028	0.797737	0.774809
rlpA	rare lipoprotein RlpA	CDS	664102	665190	678	590	566	365	436	432	78	110	110	553	680	747	604	621	541	90	115	100	0.000372456	0.00026819	0.000301487	0.000180517	0.000170703	0.000186125	3.57792e-05	3.9654e-05	4.49645e-05	0.000551788	0.000469283	0.000531105	0.000388946	0.000328207	0.000322408	3.28036e-05	5.16103e-05	4.95825e-05	0.484666	0.636502	0.617358	0.0960629	0.147858	0.149142	0.704883	0.699381	0.607052
mrdB	peptidoglycan glycosyltransferase MrdB	CDS	665201	666313	580	632	589	348	372	330	74	90	106	476	692	739	499	542	488	74	106	100	0.00031862	0.000287281	0.000313738	0.000172109	0.000145646	0.000142179	3.39443e-05	3.24442e-05	4.33294e-05	0.000474957	0.000477564	0.000525417	0.000321331	0.000286455	0.000290823	2.69719e-05	4.75712e-05	4.95825e-05	0.540171	0.50698	0.453177	0.106536	0.112935	0.138107	0.676548	0.599824	0.553509
mrdA	peptidoglycan DD-transpeptidase MrdA	CDS	666316	668217	139	148	154	138	158	202	48	56	72	134	174	151	203	226	257	62	85	64	7.63589e-05	6.72747e-05	8.203e-05	6.82502e-05	6.18603e-05	8.70308e-05	2.2018e-05	2.01875e-05	2.94313e-05	0.000133706	0.000120081	0.000107359	0.000130722	0.000119444	0.000153159	2.25981e-05	3.81467e-05	3.17328e-05	0.893808	0.919518	1.06096	0.288348	0.300076	0.358787	0.977679	0.994696	1.42661
rlmH	23S rRNA m(3)psi1915 methyltransferase	CDS	668248	668715	80	70	80	112	118	65	33	22	37	60	76	100	143	150	104	31	42	24	4.39476e-05	3.18191e-05	4.2613e-05	5.53915e-05	4.61995e-05	2.8005e-05	1.51373e-05	7.9308e-06	1.51244e-05	5.98685e-05	5.24492e-05	7.10984e-05	9.20849e-05	7.92771e-05	6.19786e-05	1.1299e-05	1.8849e-05	1.18998e-05	1.2604	1.45194	0.657193	0.344441	0.249246	0.354925	1.53812	1.5115	0.871731
rsfS	ribosomal silencing factor RsfS	CDS	668719	669036	100	102	113	90	115	72	16	24	18	94	120	136	89	126	114	18	32	16	5.49345e-05	4.6365e-05	6.01908e-05	4.4511e-05	4.50249e-05	3.10209e-05	7.33932e-06	8.65179e-06	7.35782e-06	9.3794e-05	8.28146e-05	9.66938e-05	5.73116e-05	6.65928e-05	6.79381e-05	6.56073e-06	1.43611e-05	7.93319e-06	0.810256	0.971097	0.515375	0.133601	0.186602	0.122242	0.611037	0.804119	0.702611
cobC	putative adenosylcobalamin phosphatase/alpha-ribazole phosphatase	CDS	669296	669907	28	40	25	28	35	24	18	15	26	12	28	23	34	38	36	15	9	21	1.53817e-05	1.81824e-05	1.33166e-05	1.38479e-05	1.37032e-05	1.03403e-05	8.25673e-06	5.40737e-06	1.0628e-05	1.19737e-05	1.93234e-05	1.63526e-05	2.18943e-05	2.00835e-05	2.14541e-05	5.46727e-06	4.03907e-06	1.04123e-05	0.900284	0.753656	0.776499	0.536791	0.297396	0.798102	1.82853	1.03934	1.31197
nadD	nicotinate-nucleotide adenylyltransferase	CDS	669931	670572	98	103	85	84	53	78	44	28	30	66	72	94	98	94	95	26	22	27	5.38358e-05	4.68196e-05	4.52763e-05	4.15436e-05	2.07506e-05	3.36059e-05	2.01831e-05	1.00937e-05	1.2263e-05	6.58554e-05	4.96888e-05	6.68325e-05	6.31072e-05	4.96803e-05	5.66151e-05	9.4766e-06	9.87327e-06	1.33873e-05	0.771672	0.443204	0.742241	0.374902	0.215588	0.270849	0.958269	0.99983	0.847119
holA	DNA polymerase III subunit delta	CDS	670574	671605	342	352	307	196	220	222	79	78	100	268	308	294	261	273	300	60	82	69	0.000187876	0.000160005	0.000163527	9.69351e-05	8.61346e-05	9.56477e-05	3.62379e-05	2.81183e-05	4.08768e-05	0.000267413	0.000212557	0.000209029	0.000168071	0.000144284	0.000178784	2.18691e-05	3.68004e-05	3.42119e-05	0.515953	0.538326	0.584903	0.192882	0.175734	0.249969	0.628508	0.678802	0.855309
lptE	lipopolysaccharide assembly protein LptE	CDS	671605	672186	601	570	621	412	525	398	98	92	129	509	682	645	585	664	622	88	106	65	0.000330156	0.000259099	0.000330783	0.000203761	0.000205549	0.000171476	4.49533e-05	3.31652e-05	5.27311e-05	0.000507885	0.000470663	0.000458584	0.000376711	0.000350933	0.00037068	3.20747e-05	4.75712e-05	3.22286e-05	0.617167	0.793322	0.518395	0.136158	0.128002	0.159413	0.741726	0.745615	0.808313
leuS	leucine--tRNA ligase	CDS	672201	674783	2338	2220	2420	1355	1635	1586	281	294	392	2141	2968	2935	2227	2472	2299	333	318	264	0.00128437	0.00100912	0.00128904	0.000670138	0.000640137	0.000683321	0.000128897	0.000105984	0.000160237	0.00213631	0.00204828	0.00208674	0.00143408	0.00130649	0.00137009	0.000121373	0.000142714	0.000130898	0.521765	0.634351	0.530099	0.100358	0.105026	0.124307	0.671288	0.637846	0.656568
ybeL	DUF1451 domain-containing protein YbeL	CDS	675018	675500	1350	1240	1229	383	464	432	193	199	240	1016	1408	1314	447	524	491	142	161	120	0.000741616	0.000563653	0.000654642	0.000189419	0.000181666	0.000186125	8.85305e-05	7.17377e-05	9.81043e-05	0.00101377	0.000971691	0.000934233	0.000287846	0.000276941	0.000292611	5.17568e-05	7.22544e-05	5.9499e-05	0.255414	0.322301	0.284316	0.119375	0.127273	0.149859	0.283935	0.28501	0.31321
ybeQ	Sel1 repeat-containing protein YbeQ	CDS	675570	676547	53	46	58	29	24	32	4	2	7	48	72	28	34	51	33	5	15	9	2.91153e-05	2.09097e-05	3.08944e-05	1.43424e-05	9.39651e-06	1.37871e-05	1.83483e-06	7.20982e-07	2.86138e-06	4.78948e-05	4.96888e-05	1.99075e-05	2.18943e-05	2.69542e-05	1.96663e-05	1.82242e-06	6.73178e-06	4.46242e-06	0.492608	0.449385	0.446264	0.0630195	0.0344807	0.0926179	0.457133	0.542461	0.987881
ybeR	DUF1266 domain-containing protein YbeR	CDS	676711	677418	22	8	0	6	4	6	2	0	1	8	3	14	8	4	5	4	2	0	1.20856e-05	3.63647e-06	0	2.9674e-06	1.56608e-06	2.58507e-06	9.17415e-07	0	4.08768e-07	7.98247e-06	2.07036e-06	9.95377e-06	5.15161e-06	2.11406e-06	2.97974e-06	1.45794e-06	8.9757e-07	0	0.245532	0.43066	0	0.0759098	0	0	0.645365	1.0211	0.299358
djlB	J domain-containing protein DjlB	CDS	677415	678842	29	20	18	10	10	10	9	5	7	24	30	18	19	10	19	2	6	6	1.5931e-05	9.09118e-06	9.58792e-06	4.94567e-06	3.91521e-06	4.30845e-06	4.12837e-06	1.80246e-06	2.86138e-06	2.39474e-05	2.07036e-05	1.27977e-05	1.22351e-05	5.28514e-06	1.1323e-05	7.2897e-07	2.69271e-06	2.97495e-06	0.310443	0.43066	0.449363	0.25914	0.198264	0.298435	0.510914	0.255276	0.884769
ybeT	Sel1 repeat-containing protein YbeT	CDS	678852	679406	13	7	6	4	2	5	0	1	1	2	4	9	4	6	8	6	2	0	7.14148e-06	3.18191e-06	3.19597e-06	1.97827e-06	7.83042e-07	2.15423e-06	0	3.60491e-07	4.08768e-07	1.99562e-06	2.76049e-06	6.39885e-06	2.5758e-06	3.17108e-06	4.76759e-06	2.18691e-06	8.9757e-07	0	0.277011	0.246092	0.674044	0	0.113294	0.127901	1.29073	1.14874	0.745069
ybeU	DUF1266 domain-containing protein YbeU	CDS	679508	680215	42	28	21	9	18	20	7	2	4	20	23	25	6	24	20	4	3	5	2.30725e-05	1.27276e-05	1.11859e-05	4.4511e-06	7.04738e-06	8.61691e-06	3.21095e-06	7.20982e-07	1.63507e-06	1.99562e-05	1.58728e-05	1.77746e-05	3.8637e-06	1.26843e-05	1.1919e-05	1.45794e-06	1.34636e-06	2.47912e-06	0.192918	0.553706	0.770336	0.139168	0.0566469	0.146172	0.193609	0.799124	0.670562
djlC	co-chaperone DjlC	CDS	680212	681663	66	62	61	33	71	36	11	3	10	43	59	76	50	62	46	9	8	10	3.62568e-05	2.81827e-05	3.24924e-05	1.63207e-05	2.7798e-05	1.55104e-05	5.04578e-06	1.08147e-06	4.08768e-06	4.29058e-05	4.07172e-05	5.40348e-05	3.21975e-05	3.27679e-05	2.74136e-05	3.28036e-06	3.59028e-06	4.95825e-06	0.450142	0.986351	0.477356	0.139168	0.0383737	0.125804	0.750424	0.804768	0.507333
hscC	chaperone protein HscC	CDS	681723	683393	66	54	73	25	24	34	19	7	15	48	52	44	23	34	37	5	3	5	3.62568e-05	2.45462e-05	3.88843e-05	1.23642e-05	9.39651e-06	1.46487e-05	8.71544e-06	2.52344e-06	6.13152e-06	4.78948e-05	3.58863e-05	3.12833e-05	1.48109e-05	1.79695e-05	2.20501e-05	1.82242e-06	1.34636e-06	2.47912e-06	0.341017	0.382809	0.376726	0.240381	0.102804	0.157686	0.309237	0.500733	0.704852
rihA	pyrimidine-specific ribonucleoside hydrolase RihA	CDS	683477	684412	55	48	42	28	36	32	3	13	12	23	44	49	36	54	32	29	10	18	3.0214e-05	2.18188e-05	2.23718e-05	1.38479e-05	1.40948e-05	1.37871e-05	1.37612e-06	4.68638e-06	4.90521e-06	2.29496e-05	3.03654e-05	3.48382e-05	2.31822e-05	2.85398e-05	1.90703e-05	1.05701e-05	4.48785e-06	8.92484e-06	0.458327	0.645991	0.616269	0.0455459	0.214786	0.219259	1.01014	0.939879	0.547398
gltL	glutamate/aspartate ABC transporter ATP binding subunit	CDS	684530	685255	129	114	143	108	164	154	111	148	176	145	192	180	277	225	259	298	235	276	7.08655e-05	5.18197e-05	7.61707e-05	5.34132e-05	6.42095e-05	6.63502e-05	5.09165e-05	5.33527e-05	7.19432e-05	0.000144682	0.000132503	0.000127977	0.000178374	0.000118916	0.000154351	0.000108616	0.000105464	0.000136848	0.753727	1.23909	0.871072	0.718495	1.02958	0.944499	1.23287	0.897454	1.20608
gltK	glutamate/aspartate ABC transporter membrane subunit GltK	CDS	685255	685929	89	104	74	51	86	93	62	70	108	70	128	110	132	154	142	117	109	110	4.88917e-05	4.72741e-05	3.9417e-05	2.52229e-05	3.36708e-05	4.00686e-05	2.84399e-05	2.52344e-05	4.41469e-05	6.98466e-05	8.83356e-05	7.82082e-05	8.50015e-05	8.13912e-05	8.46247e-05	4.26447e-05	4.89176e-05	5.45407e-05	0.515893	0.712246	1.01653	0.581691	0.533788	1.12	1.21697	0.921386	1.08204
gltJ	glutamate/aspartate ABC transporter membrane subunit GltJ	CDS	685929	686669	134	158	170	121	149	140	116	136	104	137	246	247	264	332	329	177	165	138	7.36122e-05	7.18203e-05	9.05526e-05	5.98426e-05	5.83366e-05	6.03184e-05	5.32101e-05	4.90268e-05	4.25119e-05	0.0001367	0.00016977	0.000175613	0.000170003	0.000175467	0.000196067	6.45138e-05	7.40495e-05	6.84238e-05	0.812943	0.812258	0.666114	0.722843	0.682631	0.469472	1.24362	1.03356	1.11647
sroC	small regulatory RNA SroC	ncRNA	686681	686843	1332	1512	1553	1388	1560	1820	1523	1932	1744	859	1225	1256	1354	1474	1423	2026	1598	1391	0.000731727	0.000687293	0.000827225	0.000686459	0.000610773	0.000784139	0.000698611	0.000696469	0.000712891	0.000857118	0.000845399	0.000892996	0.000871909	0.00077903	0.000848034	0.000738446	0.000717159	0.000689692	0.938134	0.888664	0.947915	0.954743	1.01335	0.861787	1.01726	0.921494	0.949651
gltI	glutamate/aspartate ABC transporter periplasmic binding protein	CDS	686839	687747	1214	1234	1338	964	1187	1304	650	729	917	1406	2014	1960	2197	2020	2050	1348	1171	1188	0.000666905	0.000560926	0.000712702	0.000476762	0.000464736	0.000561822	0.00029816	0.000262798	0.00037484	0.00140292	0.0013899	0.00139353	0.00141476	0.0010676	0.00122169	0.000491325	0.000525527	0.00058904	0.714888	0.828515	0.788299	0.44708	0.468508	0.525942	1.00844	0.768109	0.876691
insH3	IS5 transposase and trans-activator	CDS	687997	688977	442	439	439	297	357	342	97	101	139	421	558	578	527	547	531	144	130	121	0.00024281	0.000199551	0.000233839	0.000146886	0.000139773	0.000147349	4.44946e-05	3.64096e-05	5.68187e-05	0.000420078	0.000385088	0.000410949	0.000339362	0.000289097	0.000316449	5.24858e-05	5.83421e-05	5.99948e-05	0.604942	0.700436	0.630131	0.183248	0.182457	0.242983	0.807856	0.750731	0.770044
lnt	apolipoprotein N-acyltransferase	CDS	689343	690881	983	1021	1010	1070	979	1120	630	736	699	701	973	992	1024	1139	1034	651	562	558	0.000540006	0.000464105	0.000537989	0.000529186	0.000383299	0.000482547	0.000288986	0.000265321	0.000285729	0.000699464	0.000671488	0.000705296	0.000659405	0.000601978	0.000616211	0.00023728	0.000252217	0.00027667	0.979964	0.825889	0.896946	0.535153	0.571684	0.531105	0.94273	0.896483	0.873691
ybeX	CorC-HlyC family protein YbeX	CDS	690906	691784	690	642	624	462	480	476	180	147	224	574	802	795	689	707	616	196	178	232	0.000379048	0.000291827	0.000332381	0.00022849	0.00018793	0.000205082	8.25673e-05	5.29922e-05	9.1564e-05	0.000572742	0.000553478	0.000565232	0.000443682	0.000373659	0.000367104	7.1439e-05	7.98837e-05	0.000115031	0.602799	0.643978	0.61701	0.217828	0.181588	0.275479	0.774663	0.675112	0.649475
ybeY	endoribonuclease YbeY	CDS	691874	692341	810	634	700	312	334	310	74	90	96	622	804	874	474	512	462	60	83	90	0.000444969	0.00028819	0.000372864	0.000154305	0.000130768	0.000133562	3.39443e-05	3.24442e-05	3.92417e-05	0.000620637	0.000554858	0.0006214	0.000305233	0.000270599	0.000275328	2.18691e-05	3.72492e-05	4.46242e-05	0.346776	0.453756	0.358206	0.0762847	0.112579	0.105244	0.491805	0.487691	0.443077
ybeZ	PhoH-like protein	CDS	692338	693378	1847	1736	1650	666	754	715	174	175	204	1709	2255	2181	1130	1087	997	246	191	161	0.00101464	0.000789114	0.000878893	0.000329381	0.000295207	0.000308054	7.98151e-05	6.30859e-05	8.33887e-05	0.00170526	0.00155622	0.00155066	0.000727664	0.000574495	0.00059416	8.96632e-05	8.5718e-05	7.98278e-05	0.324629	0.374099	0.350503	0.0786634	0.0799452	0.0948792	0.426719	0.369159	0.383167
miaB	isopentenyl-adenosine A37 tRNA methylthiolase	CDS	693531	694955	630	587	616	458	517	546	204	172	266	597	680	720	797	730	660	229	233	170	0.000346087	0.000266826	0.00032812	0.000226512	0.000202416	0.000235242	9.35763e-05	6.20045e-05	0.000108732	0.000595692	0.000469283	0.000511908	0.000513229	0.000385815	0.000393326	8.3467e-05	0.000104567	8.42902e-05	0.654493	0.758608	0.716938	0.270384	0.232378	0.33138	0.861567	0.822138	0.768352
ubiF	3-demethoxyubiquinol 3-hydroxylase	CDS	695101	696276	1342	1141	1194	474	497	519	116	129	148	1015	1210	1221	667	663	656	108	113	75	0.000737221	0.000518652	0.000635999	0.000234425	0.000194586	0.000223609	5.32101e-05	4.65033e-05	6.04977e-05	0.00101278	0.000835047	0.000868111	0.000429515	0.000350405	0.000390942	3.93644e-05	5.07127e-05	3.71868e-05	0.317984	0.375177	0.351587	0.0721765	0.089662	0.0951223	0.424097	0.419623	0.450336
glnX	tRNA-Gln	tRNA	696430	696504	2375	2141	1742	1863	7366	1892	1755	1624	2121	1646	1208	1118	1535	2253	2056	2013	2730	1414	0.00130469	0.000973211	0.000927898	0.000921378	0.00288394	0.00081516	0.000805031	0.000585437	0.000866997	0.00164239	0.000833667	0.00079488	0.000988464	0.00119074	0.00122527	0.000733708	0.00122518	0.000701096	0.706202	2.96333	0.878501	0.617027	0.601553	0.934367	0.601844	1.42832	1.54145
glnV	tRNA-Gln	tRNA	696542	696616	2477	2213	1813	1953	7500	2033	1805	1645	2149	1717	1301	1181	1596	2350	2124	2050	2738	1427	0.00136073	0.00100594	0.000965717	0.000965889	0.00293641	0.000875909	0.000827967	0.000593008	0.000878442	0.00171324	0.000897848	0.000839672	0.00102775	0.00124201	0.00126579	0.000747194	0.00122877	0.000707542	0.709833	2.91907	0.907004	0.608474	0.589507	0.909627	0.599885	1.38332	1.50749
metU	tRNA-Met	tRNA	696664	696740	1462	1065	1088	866	5145	982	868	973	1490	1153	763	676	715	1299	856	1261	1538	650	0.000803142	0.000484105	0.000579537	0.000428295	0.00201438	0.00042309	0.000398158	0.000350758	0.000609064	0.00115047	0.000526563	0.000480625	0.000460425	0.00068654	0.000510132	0.000459615	0.000690231	0.000322286	0.533274	4.16103	0.730049	0.49575	0.724549	1.05095	0.400205	1.30381	1.06139
glnW	tRNA-Gln	tRNA	696756	696830	3728	3105	2623	2832	12655	2724	2981	2524	3374	2712	2023	1675	2515	3600	3042	3075	4286	2279	0.00204796	0.00141141	0.00139717	0.00140061	0.0049547	0.00117362	0.00136741	0.000909879	0.00137918	0.00270606	0.00139612	0.0011909	0.00161954	0.00190265	0.00181287	0.00112079	0.00192349	0.00112998	0.683907	3.51047	0.839998	0.667693	0.644662	0.987124	0.598485	1.36282	1.52228
glnU	tRNA-Gln	tRNA	696865	696939	2351	1853	1672	1858	6668	1824	1615	1420	2043	1615	1422	1374	1739	2323	2129	1736	2278	1241	0.00129151	0.000842298	0.000890611	0.000918905	0.00261066	0.000785862	0.000740812	0.000511897	0.000835113	0.00161146	0.000981353	0.000976892	0.00111983	0.00122774	0.00126877	0.000632746	0.00102233	0.000615318	0.711497	3.09945	0.882385	0.573602	0.607739	0.937685	0.694916	1.25107	1.29879
leuW	tRNA-Leu	tRNA	696963	697047	7086	6310	5264	4214	13592	4522	4276	4168	5792	4154	3264	2761	3706	6330	4694	6558	7544	3640	0.00389266	0.00286827	0.00280393	0.0020841	0.00532155	0.00194828	0.00196143	0.00150253	0.00236758	0.0041449	0.00225256	0.00196303	0.00238648	0.00334549	0.00279738	0.00239029	0.00338563	0.0018048	0.535394	1.85532	0.694839	0.50388	0.523845	0.844379	0.575764	1.4852	1.42504
metT	tRNA-Met	tRNA	697057	697133	2478	2116	2046	1743	6042	2052	1033	1165	1700	1946	1840	1787	1793	2713	1985	1471	1752	847	0.00136128	0.000961847	0.00108983	0.00086203	0.00236557	0.000884095	0.000473845	0.000419972	0.000694905	0.00194174	0.00126982	0.00127053	0.0011546	0.00143386	0.00118296	0.000536157	0.000786271	0.000419963	0.633251	2.4594	0.811225	0.348088	0.436631	0.637629	0.594624	1.12918	0.931075
asnB	asparagine synthetase B	CDS	697513	699177	36122	42327	42743	21357	30459	31367	932	1058	1683	41999	57541	58267	34036	39689	38988	935	1309	924	0.0198434	0.0192401	0.0227676	0.0105625	0.0119253	0.0135143	0.000427515	0.0003814	0.000687956	0.041907	0.0397103	0.0414269	0.0219175	0.0209762	0.0232348	0.000340793	0.00058746	0.000458142	0.53229	0.619817	0.593578	0.0215444	0.0198231	0.0302165	0.523004	0.528231	0.560864
umpH	UMP phosphatase	CDS	699574	700326	354	294	272	180	249	246	24	28	49	274	373	370	368	388	356	32	52	56	0.000194468	0.00013364	0.000144884	8.9022e-05	9.74887e-05	0.000105988	1.1009e-05	1.00937e-05	2.00296e-05	0.0002734	0.000257415	0.000263064	0.000236974	0.000205063	0.000212158	1.16635e-05	2.33368e-05	2.77662e-05	0.457772	0.729486	0.731536	0.0566107	0.0755292	0.138246	0.866767	0.796625	0.806487
nagC	DNA-binding transcriptional dual regulator NagC	CDS	700374	701594	364	362	359	256	282	296	47	43	54	321	499	528	330	374	383	28	25	28	0.000199962	0.00016455	0.000191226	0.000126609	0.000110409	0.00012753	2.15592e-05	1.55011e-05	2.20735e-05	0.000320297	0.000344371	0.000375399	0.000212504	0.000197664	0.000228248	1.02056e-05	1.12196e-05	1.38831e-05	0.633167	0.670974	0.666909	0.107817	0.0942029	0.115431	0.663459	0.573987	0.608014
nagA	N-acetylglucosamine-6-phosphate deacetylase	CDS	701603	702751	678	611	567	249	297	398	42	40	36	548	726	795	384	445	416	28	21	49	0.000372456	0.000277735	0.00030202	0.000123147	0.000116282	0.000171476	1.92657e-05	1.44196e-05	1.47156e-05	0.000546799	0.000501028	0.000565232	0.000247277	0.000235189	0.000247914	1.02056e-05	9.42449e-06	2.42954e-05	0.330635	0.418678	0.567766	0.0517262	0.0519186	0.0487241	0.452226	0.469412	0.438607
nagB	glucosamine-6-phosphate deaminase	CDS	702811	703611	164	141	134	68	59	81	26	56	42	124	141	154	80	84	75	28	20	32	9.00926e-05	6.40928e-05	7.13768e-05	3.36305e-05	2.30997e-05	3.48985e-05	1.19264e-05	2.01875e-05	1.71683e-05	0.000123728	9.73071e-05	0.000109491	5.15161e-05	4.43952e-05	4.46961e-05	1.02056e-05	8.9757e-06	1.58664e-05	0.373289	0.360411	0.488933	0.132379	0.314973	0.24053	0.416364	0.456238	0.408215
nagE	N-acetylglucosamine-specific PTS enzyme IIABC component	CDS	703944	705890	268	298	243	264	287	289	452	563	734	255	357	307	366	394	378	905	842	838	0.000147224	0.000135459	0.000129437	0.000130566	0.000112367	0.000124514	0.000207336	0.000202956	0.000300036	0.000254441	0.000246373	0.000218272	0.000235686	0.000208235	0.000225268	0.000329859	0.000377877	0.000415501	0.886847	0.829527	0.961969	1.4083	1.49829	2.31801	0.926288	0.845199	1.03205
glnS	glutamine--tRNA ligase	CDS	706093	707757	870	882	850	587	706	698	151	117	124	876	1158	1267	993	1070	972	143	133	92	0.00047793	0.000400921	0.000452763	0.000290311	0.000276414	0.00030073	6.92648e-05	4.21775e-05	5.06872e-05	0.000874081	0.000799161	0.000900816	0.000639443	0.00056551	0.000579262	5.21213e-05	5.96884e-05	4.56159e-05	0.607433	0.689447	0.664211	0.144927	0.105201	0.111951	0.731561	0.70763	0.643041
chiZ	small regulatory RNA ChiZ	ncRNA	708236	708333	0	0	3	4	0	0	0	1	0	0	1	1	0	1	0	0	0	1	0	0	1.59799e-06	1.97827e-06	0	0	0	3.60491e-07	0	0	6.90122e-07	7.10984e-07	0	5.28514e-07	0	0	0	4.95825e-07	0	0	0	0	0	0	0	0.765828	0
chiP	chitooligosaccharide outer membrane channel	CDS	708334	709740	17	17	26	18	12	19	2	10	8	14	8	7	9	23	12	11	2	5	9.33886e-06	7.7275e-06	1.38492e-05	8.9022e-06	4.69825e-06	8.18606e-06	9.17415e-07	3.60491e-06	3.27014e-06	1.39693e-05	5.52097e-06	4.97689e-06	5.79556e-06	1.21558e-05	7.15138e-06	4.00933e-06	8.9757e-07	2.47912e-06	0.953242	0.607991	0.591085	0.0982362	0.466504	0.236125	0.414877	2.20175	1.43692
chiQ	lipoprotein ChiQ	CDS	709790	710116	43	35	23	17	11	11	1	3	3	11	18	18	11	22	17	1	4	2	2.36218e-05	1.59096e-05	1.22512e-05	8.40763e-06	4.30673e-06	4.7393e-06	4.58707e-07	1.08147e-06	1.2263e-06	1.09759e-05	1.24222e-05	1.27977e-05	7.08346e-06	1.16273e-05	1.01311e-05	3.64485e-07	1.79514e-06	9.91649e-07	0.355926	0.270701	0.386843	0.0194188	0.0679763	0.100096	0.645365	0.936011	0.791636
fur	DNA-binding transcriptional dual regulator Fur	CDS	710200	710646	1195	976	1038	780	782	946	142	101	144	1074	1320	1380	1155	1216	1151	140	126	76	0.000656467	0.000443649	0.000552903	0.000385762	0.000306169	0.00040758	6.51364e-05	3.64096e-05	5.88626e-05	0.00107165	0.000910961	0.000981158	0.000743763	0.000642673	0.000685936	5.10279e-05	5.65469e-05	3.76827e-05	0.587633	0.690116	0.737163	0.0992227	0.0820684	0.106461	0.694038	0.70549	0.699109
uof	RyhB-regulated fur leader peptide	CDS	710639	710725	279	272	254	200	143	175	32	19	26	277	317	310	306	332	257	35	32	18	0.000153267	0.00012364	0.000135296	9.89133e-05	5.59875e-05	7.5398e-05	1.46786e-05	6.84933e-06	1.0628e-05	0.000276393	0.000218769	0.000220405	0.000197049	0.000175467	0.000153159	1.2757e-05	1.43611e-05	8.92484e-06	0.645365	0.452827	0.55728	0.0957715	0.0553974	0.0785533	0.71293	0.802065	0.694897
fldA	flavodoxin 1	CDS	710935	711465	616	550	616	381	387	425	80	98	95	746	864	944	827	631	687	123	88	66	0.000338396	0.000250007	0.00032812	0.00018843	0.000151519	0.000183109	3.66966e-05	3.53281e-05	3.8833e-05	0.000744365	0.000596265	0.000671169	0.000532547	0.000333492	0.000409416	4.48316e-05	3.94931e-05	3.27244e-05	0.556832	0.606057	0.558056	0.108443	0.141308	0.11835	0.715438	0.559302	0.610005
ybfE	ribbon-helix-helix domain-containing protein YbfE	CDS	711605	711898	14	11	5	1	9	14	2	1	1	9	15	10	6	9	11	5	4	0	7.69083e-06	5.00015e-06	2.66331e-06	4.94567e-07	3.52369e-06	6.03184e-06	9.17415e-07	3.60491e-07	4.08768e-07	8.98028e-06	1.03518e-05	7.10984e-06	3.8637e-06	4.75663e-06	6.55543e-06	1.82242e-06	1.79514e-06	0	0.064306	0.704717	2.26479	0.119287	0.0720961	0.153481	0.430243	0.459497	0.922023
ybfF	esterase	CDS	712038	712802	194	154	148	109	153	141	23	20	17	165	231	208	201	169	192	34	29	27	0.000106573	7.00021e-05	7.8834e-05	5.39078e-05	5.99027e-05	6.07492e-05	1.05503e-05	7.20982e-06	6.94905e-06	0.000164638	0.000159418	0.000147885	0.000129434	8.93189e-05	0.000114422	1.23925e-05	1.30148e-05	1.33873e-05	0.50583	0.855728	0.770596	0.0989958	0.102994	0.0881479	0.786172	0.560281	0.773725
seqA	negative modulator of initiation of replication	CDS	712987	713532	626	566	540	354	411	450	32	38	50	538	715	750	541	434	480	44	29	37	0.00034389	0.00025728	0.000287638	0.000175077	0.000160915	0.00019388	1.46786e-05	1.36987e-05	2.04384e-05	0.000536821	0.000493437	0.000533238	0.000348377	0.000229375	0.000286055	1.60373e-05	1.30148e-05	1.83455e-05	0.509107	0.625447	0.674044	0.0426841	0.0532441	0.071056	0.648963	0.464852	0.53645
pgm	phosphoglucomutase	CDS	713558	715198	996	883	956	740	908	847	198	252	290	973	1147	1244	1357	1268	1167	277	220	212	0.000547148	0.000401375	0.000509225	0.000365979	0.000355501	0.000364926	9.08241e-05	9.08437e-05	0.000118543	0.000970868	0.000791569	0.000884464	0.000873841	0.000670156	0.000695472	0.000100962	9.87327e-05	0.000105115	0.668886	0.885707	0.71663	0.165996	0.226331	0.23279	0.900062	0.846617	0.78632
ybfP	lipoprotein YbfP	CDS	715412	715906	16	6	14	14	10	3	4	3	0	1	12	22	7	9	12	3	2	2	8.78952e-06	2.72735e-06	7.45727e-06	6.92393e-06	3.91521e-06	1.29254e-06	1.83483e-06	1.08147e-06	0	9.97809e-07	8.28146e-06	1.56416e-05	4.50765e-06	4.75663e-06	7.15138e-06	1.09345e-06	8.9757e-07	9.91649e-07	0.787749	1.43553	0.173326	0.208752	0.396528	0	4.51755	0.574371	0.457201
potE	putrescine transporter PotE	CDS	716946	718265	128	130	132	86	87	80	30	34	30	110	158	158	104	123	128	32	21	27	7.03161e-05	5.90927e-05	7.03114e-05	4.25327e-05	3.40623e-05	3.44676e-05	1.37612e-05	1.22567e-05	1.2263e-05	0.000109759	0.000109039	0.000112335	6.69709e-05	6.50072e-05	7.62814e-05	1.16635e-05	9.42449e-06	1.33873e-05	0.604879	0.576422	0.490214	0.195705	0.207415	0.17441	0.610163	0.596182	0.67905
speF	inducible ornithine decarboxylase	CDS	718262	720460	32	28	40	16	33	16	2	6	5	20	36	63	26	30	31	5	3	4	1.7579e-05	1.27276e-05	2.13065e-05	7.91307e-06	1.29202e-05	6.89353e-06	9.17415e-07	2.16295e-06	2.04384e-06	1.99562e-05	2.48444e-05	4.4792e-05	1.67427e-05	1.58554e-05	1.84744e-05	1.82242e-06	1.34636e-06	1.9833e-06	0.450142	1.01513	0.323541	0.052188	0.169941	0.0959257	0.838974	0.63819	0.412449
speFL	leader peptide SpeFL	CDS	720718	720822	0	2	0	0	0	0	1	0	0	1	0	0	0	0	2	0	2	0	0	9.09118e-07	0	0	0	0	4.58707e-07	0	0	9.97809e-07	0	0	0	0	1.1919e-06	0	8.9757e-07	0	0	0	0	0	0	0	0	0	0
kdpE	DNA-binding transcriptional dual regulator KdpE	CDS	721056	721733	198	172	186	70	72	68	14	22	23	108	198	193	80	105	72	8	16	16	0.00010877	7.81841e-05	9.90752e-05	3.46197e-05	2.81895e-05	2.92975e-05	6.4219e-06	7.9308e-06	9.40166e-06	0.000107763	0.000136644	0.00013722	5.15161e-05	5.5494e-05	4.29083e-05	2.91588e-06	7.18056e-06	7.93319e-06	0.318282	0.360553	0.29571	0.059041	0.101438	0.0948942	0.478048	0.406121	0.312697
kdpD	sensor histidine kinase KdpD	CDS	721730	724414	796	700	670	398	415	364	67	110	102	681	750	739	585	584	482	81	91	59	0.000437279	0.000318191	0.000356884	0.000196838	0.000162481	0.000156828	3.07334e-05	3.9654e-05	4.16943e-05	0.000679508	0.000517591	0.000525417	0.000376711	0.000308652	0.000287247	2.95233e-05	4.08394e-05	2.92537e-05	0.450142	0.51064	0.439436	0.0702833	0.124623	0.116829	0.554388	0.596324	0.546703
kdpC	K(+) transporting P-type ATPase subunit KdpC	CDS	724407	724979	78	55	52	58	38	42	12	10	14	66	85	66	56	50	46	16	6	5	4.28489e-05	2.50007e-05	2.76984e-05	2.86849e-05	1.48778e-05	1.80955e-05	5.50449e-06	3.60491e-06	5.72275e-06	6.58554e-05	5.86603e-05	4.69249e-05	3.60612e-05	2.64257e-05	2.74136e-05	5.83176e-06	2.69271e-06	2.47912e-06	0.669442	0.595094	0.653304	0.128463	0.144192	0.206609	0.547582	0.450487	0.584202
kdpB	K(+) transporting P-type ATPase subunit KdpB	CDS	724988	727036	84	104	55	52	50	65	8	7	15	67	83	91	64	83	76	10	2	7	4.6145e-05	4.72741e-05	2.92964e-05	2.57175e-05	1.95761e-05	2.8005e-05	3.66966e-06	2.52344e-06	6.13152e-06	6.68532e-05	5.72801e-05	6.46995e-05	4.12128e-05	4.38667e-05	4.52921e-05	3.64485e-06	8.9757e-07	3.47077e-06	0.557319	0.414097	0.955917	0.0795246	0.0533788	0.209292	0.616468	0.765828	0.700037
kdpA	K(+) transporting P-type ATPase subunit KdpA	CDS	727059	728732	13	13	15	6	10	9	2	6	3	8	10	12	8	19	14	4	3	6	7.14148e-06	5.90927e-06	7.98993e-06	2.9674e-06	3.91521e-06	3.87761e-06	9.17415e-07	2.16295e-06	1.2263e-06	7.98247e-06	6.90122e-06	8.5318e-06	5.15161e-06	1.00418e-05	8.34328e-06	1.45794e-06	1.34636e-06	2.97495e-06	0.415516	0.662555	0.485312	0.128463	0.366026	0.153481	0.645365	1.45507	0.977903
kdpF	K(+) transporting P-type ATPase subunit KdpF	CDS	728732	728821	4	0	0	4	3	2	0	0	2	0	0	0	0	0	2	0	0	0	2.19738e-06	0	0	1.97827e-06	1.17456e-06	8.61691e-07	0	0	8.17536e-07	0	0	0	0	0	1.1919e-06	0	0	0	0.900284	0	0	0	0	0	0	0	0
ybfA	DUF2517 domain-containing protein YbfA	CDS	729134	729340	1202	1126	1248	564	600	784	105	94	100	1336	1648	1523	792	869	932	110	100	99	0.000660313	0.000511833	0.000664763	0.000278936	0.000234913	0.000337783	4.81643e-05	3.38862e-05	4.08768e-05	0.00133307	0.00113732	0.00108283	0.000510009	0.000459279	0.000555424	4.00933e-05	4.48785e-05	4.90866e-05	0.42243	0.458963	0.508126	0.0729416	0.0662055	0.0614908	0.382582	0.403825	0.512938
rhsC	rhs element protein RhsC	CDS	729583	733776	347	229	255	132	134	148	45	35	36	241	271	285	136	182	160	21	26	29	0.000190623	0.000104094	0.000135829	6.52828e-05	5.24638e-05	6.37651e-05	2.06418e-05	1.26172e-05	1.47156e-05	0.000240472	0.000187023	0.00020263	8.75773e-05	9.61896e-05	9.53517e-05	7.65418e-06	1.16684e-05	1.43789e-05	0.342471	0.504004	0.469452	0.108286	0.12121	0.10834	0.364189	0.51432	0.47057
ybfB	uncharacterized protein YbfB	CDS	733776	734102	18	44	19	6	7	18	4	3	2	30	24	39	7	18	10	1	5	1	9.88821e-06	2.00006e-05	1.01206e-05	2.9674e-06	2.74065e-06	7.75522e-06	1.83483e-06	1.08147e-06	8.17536e-07	2.99343e-05	1.65629e-05	2.77284e-05	4.50765e-06	9.51325e-06	5.95948e-06	3.64485e-07	2.24393e-06	4.95825e-07	0.300095	0.137028	0.766282	0.185557	0.0540721	0.0807795	0.150585	0.574371	0.214924
ybfC	uncharacterized protein YbfC	CDS	735650	736219	42	25	26	14	17	19	9	2	11	31	62	41	21	25	34	1	1	4	2.30725e-05	1.1364e-05	1.38492e-05	6.92393e-06	6.65586e-06	8.18606e-06	4.12837e-06	7.20982e-07	4.49645e-06	3.09321e-05	4.27875e-05	2.91503e-05	1.3523e-05	1.32129e-05	2.02622e-05	3.64485e-07	4.48785e-07	1.9833e-06	0.300095	0.585698	0.591085	0.17893	0.0634445	0.324671	0.437183	0.308801	0.695095
ybfQ	inactive transposase YbfQ	CDS	736445	736699	3	3	0	5	0	1	1	2	0	11	1	4	2	0	2	0	0	1	1.64803e-06	1.36368e-06	0	2.47283e-06	0	4.30845e-07	4.58707e-07	7.20982e-07	0	1.09759e-05	6.90122e-07	2.84393e-06	1.2879e-06	0	1.1919e-06	0	0	4.95825e-07	1.50047	0	0	0.278336	0.528705	0	0.117339	0	0.419101
ybfD	H repeat-associated putative transposase YbfD	CDS	738092	738853	3	2	2	3	2	3	1	4	0	6	4	2	0	7	9	7	3	2	1.64803e-06	9.09118e-07	1.06532e-06	1.4837e-06	7.83042e-07	1.29254e-06	4.58707e-07	1.44196e-06	0	5.98685e-06	2.76049e-06	1.42197e-06	0	3.6996e-06	5.36353e-06	2.55139e-06	1.34636e-06	9.91649e-07	0.900284	0.861321	1.21328	0.278336	1.58611	0	0	1.3402	3.77191
ybgA	DUF1722 domain-containing protein YbgA	CDS	739001	739510	152	185	162	50	63	50	24	31	52	102	159	160	40	50	66	28	33	23	8.35004e-05	8.40934e-05	8.62913e-05	2.47283e-05	2.46658e-05	2.15423e-05	1.1009e-05	1.11752e-05	2.12559e-05	0.000101776	0.000109729	0.000113757	2.5758e-05	2.64257e-05	3.93326e-05	1.02056e-05	1.48099e-05	1.1404e-05	0.296146	0.293315	0.249646	0.131843	0.132891	0.246328	0.253084	0.240826	0.345759
phr	deoxyribodipyrimidine photolyase	CDS	739507	740925	424	349	326	162	177	192	107	110	136	178	243	308	160	220	202	72	92	60	0.000232922	0.000158641	0.000173648	8.01198e-05	6.92992e-05	8.27223e-05	4.90817e-05	3.9654e-05	5.55924e-05	0.00017761	0.0001677	0.000218983	0.000103032	0.000116273	0.000120382	2.62429e-05	4.12882e-05	2.97495e-05	0.343977	0.43683	0.47638	0.210721	0.249961	0.320145	0.580103	0.693342	0.54973
dtpD	dipeptide:H(+) symporter DtpD	CDS	741075	742556	180	185	199	139	217	256	44	49	76	84	159	157	83	121	138	52	72	40	9.88821e-05	8.40934e-05	0.000106	6.87448e-05	8.49601e-05	0.000110296	2.01831e-05	1.76641e-05	3.10664e-05	8.38159e-05	0.000109729	0.000111624	5.34479e-05	6.39502e-05	8.22409e-05	1.89532e-05	3.23125e-05	1.9833e-05	0.69522	1.01031	1.04053	0.204113	0.210053	0.293079	0.637682	0.5828	0.736764
ybgI	radiation resistance protein YbgI	CDS	742827	743570	634	595	719	328	400	376	36	64	46	608	878	901	558	644	532	38	43	36	0.000348285	0.000270463	0.000382984	0.000162218	0.000156608	0.000161998	1.65135e-05	2.30714e-05	1.88033e-05	0.000606668	0.000605927	0.000640596	0.000359324	0.000340363	0.000317044	1.38504e-05	1.92978e-05	1.78497e-05	0.465762	0.579039	0.422988	0.0474137	0.0853036	0.0490969	0.592292	0.561723	0.494921
pxpB	5-oxoprolinase component B	CDS	743593	744249	578	450	504	274	317	311	28	42	54	495	708	724	425	556	457	22	38	48	0.000317521	0.000204551	0.000268462	0.000135511	0.000124112	0.000133993	1.28438e-05	1.51406e-05	2.20735e-05	0.000493915	0.000488606	0.000514752	0.000273679	0.000293854	0.000272348	8.01866e-06	1.70538e-05	2.37996e-05	0.426778	0.606753	0.499114	0.0404502	0.0740186	0.082222	0.554101	0.601413	0.529086
pxpC	5-oxoprolinase component C	CDS	744243	745175	582	555	623	322	388	353	59	50	58	602	744	816	568	578	538	70	64	32	0.000319719	0.00025228	0.000331849	0.00015925	0.00015191	0.000152088	2.70637e-05	1.80246e-05	2.37085e-05	0.000600681	0.00051345	0.000580163	0.000365764	0.000305481	0.00032062	2.55139e-05	2.87222e-05	1.58664e-05	0.498096	0.602149	0.458307	0.0846486	0.0714466	0.0714438	0.608916	0.594957	0.552638
pxpA	5-oxoprolinase component A	CDS	745165	745899	331	271	288	194	182	213	33	26	36	323	357	465	324	332	268	14	26	32	0.000181833	0.000123185	0.000153407	9.59459e-05	7.12568e-05	9.17701e-05	1.51373e-05	9.37277e-06	1.47156e-05	0.000322292	0.000246373	0.000330607	0.00020864	0.000175467	0.000159714	5.10279e-06	1.16684e-05	1.58664e-05	0.527659	0.578452	0.598214	0.0832485	0.0760866	0.0959257	0.647363	0.712198	0.483093
nei	endonuclease VIII	CDS	745935	746726	52	50	41	45	18	19	4	4	13	23	56	64	45	42	63	7	12	12	2.85659e-05	2.27279e-05	2.18392e-05	2.22555e-05	7.04738e-06	8.18606e-06	1.83483e-06	1.44196e-06	5.31398e-06	2.29496e-05	3.86468e-05	4.5503e-05	2.89778e-05	2.21976e-05	3.75447e-05	2.55139e-06	5.38542e-06	5.9499e-06	0.779092	0.310076	0.374834	0.0642314	0.0634445	0.243324	1.26267	0.574371	0.825106
abrB	putative regulator	CDS	746723	747769	131	83	101	112	136	97	66	59	100	119	147	174	168	121	158	120	103	66	7.19642e-05	3.77284e-05	5.37989e-05	5.53915e-05	5.32469e-05	4.1792e-05	3.02747e-05	2.1269e-05	4.08768e-05	0.000118739	0.000101448	0.000123711	0.000108184	6.39502e-05	9.41598e-05	4.37382e-05	4.62249e-05	3.27244e-05	0.769709	1.41132	0.776819	0.420691	0.563739	0.759807	0.911103	0.630375	0.761126
ybgO	putative fimbrial protein YbgO	CDS	747921	748982	16	26	30	20	10	14	4	12	3	23	13	19	16	14	22	0	5	5	8.78952e-06	1.18185e-05	1.59799e-05	9.89133e-06	3.91521e-06	6.03184e-06	1.83483e-06	4.32589e-06	1.2263e-06	2.29496e-05	8.97158e-06	1.35087e-05	1.03032e-05	7.3992e-06	1.31109e-05	0	2.24393e-06	2.47912e-06	1.12536	0.331277	0.377465	0.208752	0.366026	0.0767405	0.448949	0.824737	0.97055
ybgP	putative fimbrial chaperone YbgP	CDS	748979	749707	20	14	20	10	6	8	2	4	5	12	11	18	6	26	21	3	1	6	1.09869e-05	6.36382e-06	1.06532e-05	4.94567e-06	2.34913e-06	3.44676e-06	9.17415e-07	1.44196e-06	2.04384e-06	1.19737e-05	7.59134e-06	1.27977e-05	3.8637e-06	1.37414e-05	1.25149e-05	1.09345e-06	4.48785e-07	2.97495e-06	0.450142	0.369138	0.323541	0.0835008	0.226588	0.191851	0.322682	1.81014	0.977903
ybgQ	putative fimbrial usher protein YbgQ	CDS	749722	752169	101	68	71	71	88	60	69	110	100	59	80	84	85	132	91	78	142	77	5.54838e-05	3.091e-05	3.7819e-05	3.51142e-05	3.44539e-05	2.58507e-05	3.16508e-05	3.9654e-05	4.08768e-05	5.88707e-05	5.52097e-05	5.97226e-05	5.47358e-05	6.97639e-05	5.42313e-05	2.84298e-05	6.37275e-05	3.81785e-05	0.632873	1.11465	0.683538	0.570451	1.28289	1.08085	0.929763	1.26362	0.908053
ybgD	putative fimbrial protein YbgD	CDS	752229	752795	20	24	30	22	11	16	8	4	12	19	12	14	18	14	13	4	7	8	1.09869e-05	1.09094e-05	1.59799e-05	1.08805e-05	4.30673e-06	6.89353e-06	3.66966e-06	1.44196e-06	4.90521e-06	1.89584e-05	8.28146e-06	9.95377e-06	1.15911e-05	7.3992e-06	7.74733e-06	1.45794e-06	3.1415e-06	3.9666e-06	0.990313	0.394772	0.431388	0.334003	0.132176	0.306962	0.611398	0.893465	0.778331
gltA	citrate synthase	CDS	753185	754468	4180	4146	4704	2670	3159	3264	215	174	336	3899	5200	5274	4154	4336	4304	229	264	208	0.00229626	0.0018846	0.00250564	0.00132049	0.00123682	0.00140628	9.86221e-05	6.27254e-05	0.000137346	0.00389046	0.00358863	0.00374973	0.00267497	0.00229164	0.00256496	8.3467e-05	0.000118479	0.000103132	0.575062	0.656274	0.561245	0.042949	0.0332831	0.0548147	0.687573	0.638582	0.684039
ybgV	protein YbgV	CDS	754658	754690	512	646	643	292	316	376	10	20	26	607	810	805	507	501	466	16	24	21	0.000281265	0.000293645	0.000342502	0.000144413	0.000123721	0.000161998	4.58707e-06	7.20982e-06	1.0628e-05	0.00060567	0.000558998	0.000572342	0.000326483	0.000264786	0.000277712	5.83176e-06	1.07708e-05	1.04123e-05	0.513443	0.421327	0.472984	0.0163087	0.0245528	0.0310304	0.539044	0.473679	0.48522
ybgU	protein YbgU	CDS	754674	754781	324	344	309	180	141	182	10	6	12	296	389	378	221	233	190	5	6	5	0.000177988	0.000156368	0.000164593	8.9022e-05	5.52045e-05	7.84139e-05	4.58707e-06	2.16295e-06	4.90521e-06	0.000295351	0.000268457	0.000268752	0.000142313	0.000123144	0.00011323	1.82242e-06	2.69271e-06	2.47912e-06	0.500158	0.353041	0.476412	0.0257719	0.0138324	0.0298021	0.481843	0.458709	0.421319
sdhC	succinate:quinone oxidoreductase%2C membrane protein SdhC	CDS	755177	755566	74	50	80	26	40	33	3	4	6	40	64	74	53	50	26	5	3	5	4.06515e-05	2.27279e-05	4.2613e-05	1.28587e-05	1.56608e-05	1.42179e-05	1.37612e-06	1.44196e-06	2.45261e-06	3.99124e-05	4.41678e-05	5.26128e-05	3.41294e-05	2.64257e-05	1.54947e-05	1.82242e-06	1.34636e-06	2.47912e-06	0.316316	0.689057	0.333652	0.0338517	0.0634445	0.0575554	0.855108	0.598303	0.294504
sdhD	succinate:quinone oxidoreductase%2C membrane protein SdhD	CDS	755560	755907	70	64	88	54	50	50	14	11	20	64	74	110	97	73	68	8	6	14	3.84541e-05	2.90918e-05	4.68743e-05	2.67066e-05	1.95761e-05	2.15423e-05	6.4219e-06	3.9654e-06	8.17536e-06	6.38598e-05	5.1069e-05	7.82082e-05	6.24632e-05	3.85815e-05	4.05245e-05	2.91588e-06	2.69271e-06	6.94155e-06	0.694505	0.672907	0.459575	0.167002	0.136307	0.17441	0.978131	0.755479	0.518162
sdhA	succinate:quinone oxidoreductase%2C FAD binding protein	CDS	755907	757673	294	264	378	200	258	218	32	50	46	358	458	440	395	365	381	37	48	52	0.000161507	0.000120004	0.000201346	9.89133e-05	0.000101012	9.39243e-05	1.46786e-05	1.80246e-05	1.88033e-05	0.000357216	0.000316076	0.000312833	0.000254361	0.000192908	0.000227056	1.34859e-05	2.15417e-05	2.57829e-05	0.612438	0.841745	0.466481	0.0908852	0.1502	0.093388	0.712064	0.610321	0.725807
sdhB	succinate:quinone oxidoreductase%2C [Fe-S] cluster binding protein	CDS	757689	758405	165	146	150	104	116	142	36	26	43	205	236	236	200	230	198	16	14	27	9.06419e-05	6.63656e-05	7.98993e-05	5.14349e-05	4.54164e-05	6.11801e-05	1.65135e-05	9.37277e-06	1.7577e-05	0.000204551	0.000162869	0.000167792	0.00012879	0.000121558	0.000117998	5.83176e-06	6.28299e-06	1.33873e-05	0.567452	0.684337	0.765714	0.182184	0.141229	0.21999	0.629624	0.746357	0.703238
sucA	subunit of E1(0) component of 2-oxoglutarate dehydrogenase	CDS	758706	761507	492	425	438	345	345	327	62	120	90	360	574	548	478	543	539	76	99	74	0.000270278	0.000193188	0.000233306	0.000170626	0.000135075	0.000140886	2.84399e-05	4.32589e-05	3.67891e-05	0.000359211	0.00039613	0.000389619	0.000307808	0.000286983	0.000321216	2.77008e-05	4.44297e-05	3.6691e-05	0.631297	0.69919	0.60387	0.105225	0.223922	0.157686	0.856901	0.724468	0.824436
sucB	2-oxoglutarate dehydrogenase E2 subunit	CDS	761522	762739	302	260	294	208	253	225	30	72	78	256	354	347	377	371	346	60	76	68	0.000165902	0.000118185	0.000156603	0.00010287	9.90548e-05	9.69402e-05	1.37612e-05	2.59554e-05	3.18839e-05	0.000255439	0.000244303	0.000246711	0.000242769	0.000196079	0.000206198	2.18691e-05	3.41077e-05	3.37161e-05	0.620063	0.838131	0.61902	0.0829478	0.219616	0.203597	0.9504	0.802605	0.835787
sucC	succinyl-CoA synthetase subunit beta	CDS	763014	764180	299	281	295	212	271	192	62	66	66	289	362	351	346	351	366	74	52	62	0.000164254	0.000127731	0.000157135	0.000104848	0.000106102	8.27223e-05	2.84399e-05	2.37924e-05	2.69787e-05	0.000288367	0.000249824	0.000249555	0.000222807	0.000185508	0.000218117	2.69719e-05	2.33368e-05	3.07411e-05	0.638329	0.830669	0.52644	0.173145	0.18627	0.171691	0.772651	0.742557	0.874023
sucD	succinyl-CoA synthetase subunit alpha	CDS	764180	765049	294	246	288	246	285	277	66	88	94	298	341	346	320	342	323	70	76	68	0.000161507	0.000111821	0.000153407	0.000121663	0.000111584	0.000119344	3.02747e-05	3.17232e-05	3.84242e-05	0.000297347	0.000235331	0.000246	0.000206064	0.000180752	0.000192491	2.55139e-05	3.41077e-05	3.37161e-05	0.753299	0.997872	0.777959	0.187451	0.283695	0.250473	0.693009	0.768073	0.782484
sdhX	small regulatory RNA SdhX	ncRNA	765050	765150	71	67	73	54	84	60	31	24	51	52	55	67	66	86	79	44	45	38	3.90035e-05	3.04554e-05	3.88843e-05	2.67066e-05	3.28878e-05	2.58507e-05	1.42199e-05	8.65179e-06	2.08472e-05	5.18861e-05	3.79567e-05	4.76359e-05	4.25007e-05	4.54522e-05	4.70799e-05	1.60373e-05	2.01953e-05	1.88413e-05	0.684723	1.07986	0.664811	0.364581	0.28408	0.536132	0.819117	1.19748	0.988328
mngR	DNA-binding transcriptional repressor MngR	CDS	765153	765875	60	52	49	30	58	34	3	0	3	43	69	66	47	65	42	1	3	1	3.29607e-05	2.36371e-05	2.61005e-05	1.4837e-05	2.27082e-05	1.46487e-05	1.37612e-06	0	1.2263e-06	4.29058e-05	4.76184e-05	4.69249e-05	3.02657e-05	3.43534e-05	2.50298e-05	3.64485e-07	1.34636e-06	4.95825e-07	0.450142	0.960704	0.561245	0.0417504	0	0.046984	0.705399	0.721432	0.533402
mngA	2-O-alpha-mannosyl-D-glycerate specific PTS enzyme II	CDS	765984	767960	27	26	13	12	13	15	8	5	2	24	18	22	14	12	10	4	2	3	1.48323e-05	1.18185e-05	6.92461e-06	5.9348e-06	5.08977e-06	6.46268e-06	3.66966e-06	1.80246e-06	8.17536e-07	2.39474e-05	1.24222e-05	1.56416e-05	9.01531e-06	6.34217e-06	5.95948e-06	1.45794e-06	8.9757e-07	1.48747e-06	0.400126	0.43066	0.933292	0.24741	0.152511	0.118062	0.376463	0.510552	0.381001
mngB	alpha-mannosidase	CDS	767978	770611	200	155	148	146	108	150	23	21	47	150	217	210	129	135	174	32	33	21	0.000109869	7.04566e-05	7.8834e-05	7.22067e-05	4.22843e-05	6.46268e-05	1.05503e-05	7.57031e-06	1.92121e-05	0.000149671	0.000149756	0.000149307	8.30696e-05	7.13494e-05	0.000103695	1.16635e-05	1.48099e-05	1.04123e-05	0.657208	0.600146	0.819783	0.0960259	0.107446	0.243703	0.555014	0.476436	0.694511
cydA	cytochrome bd-I subunit 1	CDS	771458	773026	934	908	944	422	565	484	76	96	94	853	1179	1115	796	863	702	68	83	62	0.000513088	0.000412739	0.000502833	0.000208707	0.000221209	0.000208529	3.48618e-05	3.46071e-05	3.84242e-05	0.000851131	0.000813653	0.000792747	0.000512585	0.000456108	0.000418356	2.4785e-05	3.72492e-05	3.07411e-05	0.406767	0.535954	0.414708	0.067945	0.0838474	0.0764154	0.60224	0.560568	0.527729
cydB	cytochrome bd-I subunit 2	CDS	773042	774181	731	730	724	395	522	464	100	120	138	730	850	936	819	875	763	118	137	88	0.000401571	0.000331828	0.000385648	0.000195354	0.000204374	0.000199912	4.58707e-05	4.32589e-05	5.641e-05	0.0007284	0.000586603	0.000665481	0.000527396	0.00046245	0.000454709	4.30092e-05	6.14836e-05	4.36326e-05	0.486474	0.615903	0.518381	0.114228	0.130366	0.146273	0.724046	0.788352	0.683278
cydX	cytochrome bd-I accessory subunit CydX	CDS	774196	774309	274	248	269	152	180	186	46	53	72	170	286	335	295	279	243	66	58	68	0.000150521	0.000112731	0.000143286	7.51741e-05	7.04738e-05	8.01373e-05	2.11005e-05	1.9106e-05	2.94313e-05	0.000169627	0.000197375	0.00023818	0.000189965	0.000147455	0.000144815	2.4056e-05	2.60295e-05	3.37161e-05	0.499428	0.625152	0.559281	0.140184	0.169484	0.205402	1.1199	0.747084	0.60801
ybgE	PF09600 family protein YbgE	CDS	774309	774602	516	554	471	404	507	479	173	152	173	386	492	485	601	627	560	124	101	142	0.000283462	0.000251826	0.000250884	0.000199805	0.000198501	0.000206375	7.93564e-05	5.47946e-05	7.07168e-05	0.000385154	0.00033954	0.000344827	0.000387014	0.000331378	0.000333731	4.51961e-05	4.53273e-05	7.04071e-05	0.704874	0.788249	0.822591	0.279954	0.21759	0.281871	1.00483	0.975963	0.967821
ybgC	esterase/thioesterase	CDS	774752	775156	236	263	208	175	142	130	20	5	25	200	230	268	150	252	171	8	14	9	0.000129645	0.000119549	0.000110794	8.65492e-05	5.5596e-05	5.60099e-05	9.17415e-06	1.80246e-06	1.02192e-05	0.000199562	0.000158728	0.000190544	9.65926e-05	0.000133186	0.000101907	2.91588e-06	6.28299e-06	4.46242e-06	0.667584	0.465048	0.505533	0.0707634	0.0150771	0.0922362	0.484024	0.839081	0.534823
tolQ	Tol-Pal system protein TolQ	CDS	775153	775845	260	241	236	218	189	208	49	32	64	200	281	281	360	333	272	45	37	37	0.00014283	0.000109549	0.000125708	0.000107816	7.39975e-05	8.96158e-05	2.24767e-05	1.15357e-05	2.61611e-05	0.000199562	0.000193924	0.000199786	0.000231822	0.000175995	0.000162098	1.64018e-05	1.6605e-05	1.83455e-05	0.754854	0.675476	0.712887	0.157367	0.105302	0.20811	1.16166	0.907547	0.811356
tolR	Tol-Pal system protein TolR	CDS	775849	776277	141	134	162	116	157	125	32	38	48	142	189	210	218	236	203	25	24	19	7.74576e-05	6.09109e-05	8.62913e-05	5.73697e-05	6.14688e-05	5.38557e-05	1.46786e-05	1.36987e-05	1.96209e-05	0.000141689	0.000130433	0.000149307	0.000140381	0.000124729	0.000120977	9.11212e-06	1.07708e-05	9.42067e-06	0.74066	1.00916	0.624115	0.189505	0.224897	0.227379	0.990771	0.956271	0.810262
tolA	Tol-Pal system protein TolA	CDS	776342	777607	1022	887	826	581	643	646	172	170	184	719	960	892	808	932	810	139	134	114	0.00056143	0.000403194	0.000439979	0.000287343	0.000251748	0.000278326	7.88977e-05	6.12835e-05	7.52133e-05	0.000717425	0.000662517	0.000634197	0.000520312	0.000492575	0.000482718	5.06634e-05	6.01372e-05	5.6524e-05	0.511806	0.624385	0.63259	0.14053	0.151995	0.170947	0.72525	0.743491	0.761148
tolB	Tol-Pal system periplasmic protein TolB	CDS	777740	779032	3423	3148	3478	2041	2089	2063	442	576	680	3121	4347	4078	3053	2953	2919	439	527	452	0.00188041	0.00143095	0.0018526	0.00100941	0.000817888	0.000888834	0.000202749	0.000207643	0.000277962	0.00311416	0.00299996	0.00289939	0.00196598	0.0015607	0.00173957	0.000160009	0.00023651	0.000224113	0.536804	0.571569	0.479777	0.107822	0.145108	0.150039	0.631304	0.520241	0.599979
pal	peptidoglycan-associated outer membrane lipoprotein Pal	CDS	779067	779588	2020	1821	1978	1048	1113	1115	251	326	380	1734	2368	2323	1744	1944	1773	271	242	236	0.00110968	0.000827752	0.00105361	0.000518306	0.000435763	0.000480393	0.000115136	0.00011752	0.000155332	0.0017302	0.00163421	0.00165162	0.00112305	0.00102743	0.00105662	9.87754e-05	0.000108606	0.000117015	0.467078	0.526442	0.455951	0.103756	0.141975	0.147429	0.649087	0.628703	0.639747
cpoB	cell division coordinator CpoB	CDS	779598	780389	1635	1298	1408	774	995	884	231	273	346	1054	1531	1414	1260	1377	1243	240	222	211	0.000898179	0.000590017	0.000749989	0.000382795	0.000389563	0.000380867	0.000105961	9.84141e-05	0.000141434	0.00105169	0.00105658	0.00100533	0.000811378	0.000727764	0.000740764	8.74763e-05	9.96303e-05	0.000104619	0.42619	0.660258	0.507831	0.117974	0.166799	0.188581	0.771499	0.688795	0.736836
lysT	tRNA-Lys	tRNA	780554	780629	1979	1708	1477	1283	3753	1509	900	736	1241	1239	1271	1131	1249	1943	1570	1355	1537	725	0.00108715	0.000776387	0.000786742	0.000634529	0.00146938	0.000650146	0.000412837	0.000265321	0.000507281	0.00123629	0.000877145	0.000804123	0.000804294	0.0010269	0.000935639	0.000493877	0.000689783	0.000359473	0.583661	1.89259	0.826377	0.379741	0.341739	0.644787	0.650574	1.17073	1.16355
valT	tRNA-Val	tRNA	780765	780840	14156	17975	11963	8539	21856	9716	7411	9040	12165	7105	6597	5878	8120	14274	9768	13897	16124	7232	0.00777653	0.0081707	0.00637224	0.0042231	0.00855708	0.00418609	0.00339948	0.00325884	0.00497266	0.00708943	0.00455273	0.00417916	0.00522888	0.00754401	0.00582122	0.00506524	0.00723621	0.0035858	0.543058	1.04729	0.656927	0.437146	0.398845	0.780363	0.73756	1.65703	1.39292
lysW	tRNA-Lys	tRNA	780843	780918	1132	900	795	678	2681	708	621	535	886	686	587	473	620	1051	806	986	1106	494	0.000621858	0.000409103	0.000423467	0.000335316	0.00104967	0.000305039	0.000284857	0.000192863	0.000362168	0.000684497	0.000405101	0.000336295	0.000399249	0.000555468	0.000480334	0.000359382	0.000496356	0.000244937	0.539216	2.56578	0.720337	0.458074	0.471428	0.855247	0.583274	1.37118	1.42831
valZ	tRNA-Val	tRNA	781068	781143	12845	16070	10869	7840	20356	8765	6871	8397	11397	6651	5905	5209	7464	12500	8764	12749	14788	6504	0.00705634	0.00730476	0.00578951	0.0038774	0.0079698	0.00377636	0.00315178	0.00302704	0.00465873	0.00663643	0.00407517	0.00370351	0.00480645	0.00660643	0.00522289	0.00464682	0.00663663	0.00322484	0.549492	1.09104	0.652277	0.446659	0.414393	0.804685	0.724252	1.62114	1.41025
lysY	tRNA-Lys	tRNA	781147	781222	1047	820	718	586	2621	644	591	519	883	624	564	420	554	1024	735	1000	1120	480	0.000575164	0.000372738	0.000382452	0.000289816	0.00102618	0.000277464	0.000271096	0.000187095	0.000360942	0.000622633	0.000389229	0.000298613	0.000356749	0.000541198	0.000438022	0.000364485	0.000502639	0.000237996	0.503884	2.75308	0.725489	0.471337	0.501947	0.943759	0.572968	1.39044	1.46685
lysZ	tRNA-Lys	tRNA	781369	781444	1249	1048	834	689	3086	762	701	597	1028	745	631	493	616	1161	837	1152	1332	568	0.000686132	0.000476378	0.00044424	0.000340756	0.00120823	0.000328304	0.000321554	0.000215213	0.000420213	0.000743368	0.000435467	0.000350515	0.000396674	0.000613605	0.000498809	0.000419886	0.000597782	0.000281628	0.496634	2.53629	0.739024	0.468647	0.45177	0.945914	0.533617	1.40907	1.42307
lysQ	tRNA-Lys	tRNA	781577	781652	6009	5649	3954	3136	15108	3908	3830	3145	4582	3537	3351	2215	2985	5972	3709	6256	7422	3097	0.00330101	0.0025678	0.00210615	0.00155096	0.0059151	0.00168374	0.00175685	0.00113374	0.00187297	0.00352925	0.0023126	0.00157483	0.00192219	0.00315629	0.00221037	0.00228022	0.00333088	0.00153557	0.469844	2.30356	0.799443	0.532215	0.441523	0.88929	0.544646	1.36482	1.40356
nadA	quinolinate synthase	CDS	782085	783128	5523	6664	6582	2761	3726	3635	435	654	814	4472	7506	7318	3841	4758	4366	334	544	420	0.00303403	0.00302918	0.00350598	0.0013655	0.00145881	0.00156612	0.000199538	0.000235761	0.000332737	0.0044622	0.00518005	0.00520298	0.00247341	0.00251467	0.00260191	0.000121738	0.000244139	0.000208246	0.450061	0.481585	0.4467	0.0657665	0.07783	0.0949055	0.554304	0.485453	0.500081
pnuC	nicotinamide riboside transporter	CDS	783166	783885	3833	3982	4050	1938	2220	2339	467	610	682	2790	4484	4299	2161	2917	2649	328	390	340	0.00210564	0.00181005	0.00215728	0.00095847	0.000869177	0.00100775	0.000214216	0.0002199	0.00027878	0.00278389	0.00309451	0.00305652	0.00139158	0.00154168	0.00157867	0.000119551	0.000175026	0.00016858	0.455192	0.480194	0.467137	0.101735	0.121488	0.129227	0.499869	0.498198	0.516492
zitB	Zn(2(+))/Cd(2(+))/Ni(2(+))/Cu(2(+)) exporter	CDS	783882	784823	132	111	137	55	61	70	7	15	14	98	126	136	68	88	69	23	16	14	7.25135e-05	5.0456e-05	7.29747e-05	2.72012e-05	2.38828e-05	3.01592e-05	3.21095e-06	5.40737e-06	5.72275e-06	9.77853e-05	8.69553e-05	9.66938e-05	4.37886e-05	4.65092e-05	4.11204e-05	8.38315e-06	7.18056e-06	6.94155e-06	0.375119	0.473339	0.413282	0.0442807	0.10717	0.078421	0.447804	0.534864	0.425264
ybgS	PF13985 family protein YbgS	CDS	784937	785317	615	334	529	219	192	202	80	68	112	568	682	656	384	356	356	76	102	58	0.000337847	0.000151823	0.000281778	0.00010831	7.5172e-05	8.70308e-05	3.66966e-05	2.45134e-05	4.5782e-05	0.000566755	0.000470663	0.000466405	0.000247277	0.000188151	0.000212158	2.77008e-05	4.57761e-05	2.87578e-05	0.320589	0.495131	0.308863	0.108619	0.161461	0.162475	0.436303	0.399757	0.454878
aroG	3-deoxy-7-phosphoheptulonate synthase%2C Phe-sensitive	CDS	785633	786685	2515	2487	2408	1654	1902	1901	229	230	273	2537	3651	3906	2863	2751	2916	267	327	224	0.0013816	0.00113049	0.00128265	0.000818013	0.000744673	0.000819037	0.000105044	8.29129e-05	0.000111594	0.00253144	0.00251963	0.0027771	0.00184363	0.00145394	0.00173779	9.73174e-05	0.000146753	0.000111065	0.592076	0.658718	0.63855	0.0760305	0.0733426	0.0870023	0.728293	0.577045	0.625755
gpmA	2%2C3-bisphosphoglycerate-dependent phosphoglycerate mutase	CDS	786843	787595	4722	4098	4596	2574	3115	2943	428	513	707	4594	6091	6051	4085	4504	4171	452	523	437	0.00259401	0.00186278	0.00244812	0.00127301	0.00121959	0.00126798	0.000196327	0.000184932	0.000288999	0.00458393	0.00420353	0.00430216	0.00263054	0.00238043	0.0024857	0.000164747	0.000234715	0.000216675	0.490752	0.654713	0.51794	0.0756848	0.0992773	0.11805	0.57386	0.566292	0.577779
galM	galactose-1-epimerase	CDS	787797	788837	640	572	617	271	367	381	48	98	104	703	709	808	484	596	520	82	78	58	0.000351581	0.000260008	0.000328653	0.000134028	0.000143688	0.000164152	2.2018e-05	3.53281e-05	4.25119e-05	0.00070146	0.000489296	0.000574475	0.000311672	0.000314994	0.000309893	2.98877e-05	3.50052e-05	2.87578e-05	0.381214	0.552631	0.49947	0.0626256	0.135873	0.129352	0.444319	0.64377	0.539437
galK	galactokinase	CDS	788831	789979	465	502	432	175	177	198	30	24	35	475	562	558	241	324	331	24	37	32	0.000255445	0.000228189	0.00023011	8.65492e-05	6.92992e-05	8.53074e-05	1.37612e-05	8.65179e-06	1.43069e-05	0.000473959	0.000387848	0.000396729	0.000155192	0.000171239	0.000197259	8.74763e-06	1.6605e-05	1.58664e-05	0.338817	0.303693	0.370724	0.0538715	0.0379151	0.062174	0.327438	0.441509	0.497213
galT	galactose-1-phosphate uridylyltransferase	CDS	789983	791029	58	38	52	27	44	26	2	1	8	54	78	70	45	40	49	3	12	10	3.1862e-05	1.72732e-05	2.76984e-05	1.33533e-05	1.72269e-05	1.1202e-05	9.17415e-07	3.60491e-07	3.27014e-06	5.38817e-05	5.38295e-05	4.97689e-05	2.89778e-05	2.11406e-05	2.92015e-05	1.09345e-06	5.38542e-06	4.95825e-06	0.419098	0.997319	0.404426	0.0287934	0.0208699	0.118062	0.537804	0.392732	0.586742
galE	UDP-glucose 4-epimerase	CDS	791039	792055	69	67	66	28	36	43	6	6	8	94	134	125	66	76	64	5	9	12	3.79048e-05	3.04554e-05	3.51557e-05	1.38479e-05	1.40948e-05	1.85264e-05	2.75224e-06	2.16295e-06	3.27014e-06	9.3794e-05	9.24763e-05	8.8873e-05	4.25007e-05	4.01671e-05	3.81407e-05	1.82242e-06	4.03907e-06	5.9499e-06	0.365333	0.462799	0.52698	0.0726094	0.07102	0.0930188	0.453128	0.43435	0.42916
modF	ABC family protein ModF	CDS	792316	793788	144	111	159	93	113	143	14	10	13	175	202	235	272	236	270	8	32	20	7.91057e-05	5.0456e-05	8.46933e-05	4.59947e-05	4.42419e-05	6.16109e-05	6.4219e-06	3.60491e-06	5.31398e-06	0.000174617	0.000139405	0.000167081	0.000175155	0.000124729	0.000160906	2.91588e-06	1.43611e-05	9.91649e-06	0.581434	0.87684	0.727459	0.0811813	0.0714466	0.0627438	1.00308	0.894729	0.963041
modE	DNA-binding transcriptional dual regulator ModE	CDS	793856	794644	169	146	154	67	75	81	15	7	12	116	177	195	116	101	147	7	16	12	9.28393e-05	6.63656e-05	8.203e-05	3.3136e-05	2.93641e-05	3.48985e-05	6.88061e-06	2.52344e-06	4.90521e-06	0.000115746	0.000122152	0.000138642	7.46983e-05	5.33799e-05	8.76044e-05	2.55139e-06	7.18056e-06	5.9499e-06	0.356918	0.442459	0.425436	0.0741131	0.0380233	0.0597978	0.645365	0.436998	0.631876
acrZ	multidrug efflux pump accessory protein AcrZ	CDS	794773	794922	949	908	995	462	419	516	62	66	67	751	1175	1095	370	468	433	41	39	42	0.000521328	0.000412739	0.000529999	0.00022849	0.000164047	0.000222316	2.84399e-05	2.37924e-05	2.73874e-05	0.000749354	0.000810893	0.000778527	0.000238262	0.000247345	0.000258046	1.49439e-05	1.75026e-05	2.08246e-05	0.438284	0.39746	0.419465	0.0545527	0.0576451	0.0516745	0.317956	0.305027	0.331454
modA	molybdate ABC transporter periplasmic binding protein	CDS	795089	795862	232	196	162	142	141	147	36	30	26	148	208	190	164	194	186	21	33	23	0.000127448	8.90935e-05	8.62913e-05	7.02285e-05	5.52045e-05	6.33343e-05	1.65135e-05	1.08147e-05	1.0628e-05	0.000147676	0.000143545	0.000135087	0.000105608	0.000102532	0.000110846	7.65418e-06	1.48099e-05	1.1404e-05	0.551036	0.619624	0.733959	0.12957	0.121386	0.123164	0.715134	0.714281	0.820556
modB	molybdate ABC transporter membrane subunit	CDS	795862	796551	124	108	140	102	116	118	26	26	27	120	141	171	122	156	152	8	21	10	6.81188e-05	4.90924e-05	7.45727e-05	5.04458e-05	4.54164e-05	5.08398e-05	1.19264e-05	9.37277e-06	1.10367e-05	0.000119737	9.73071e-05	0.000121578	7.8562e-05	8.24482e-05	9.05841e-05	2.91588e-06	9.42449e-06	4.95825e-06	0.740557	0.925122	0.681747	0.175082	0.190921	0.148	0.656121	0.847299	0.745069
modC	molybdate ABC transporter ATP binding subunit	CDS	796554	797612	177	115	150	118	114	129	14	30	28	121	161	168	132	128	120	23	30	19	9.7234e-05	5.22743e-05	7.98993e-05	5.83589e-05	4.46334e-05	5.55791e-05	6.4219e-06	1.08147e-05	1.14455e-05	0.000120735	0.00011111	0.000119445	8.50015e-05	6.76498e-05	7.15138e-05	8.38315e-06	1.34636e-05	9.42067e-06	0.60019	0.853831	0.695613	0.0660458	0.206884	0.143249	0.704034	0.608857	0.598716
ybhA	pyridoxal phosphate/fructose-1%2C6-bisphosphate phosphatase	CDS	797613	798431	76	74	82	59	65	66	13	25	12	91	100	110	136	86	73	19	9	13	4.17502e-05	3.36374e-05	4.36783e-05	2.91794e-05	2.54489e-05	2.84358e-05	5.9632e-06	9.01228e-06	4.90521e-06	9.08006e-05	6.90122e-05	7.82082e-05	8.75773e-05	4.54522e-05	4.35042e-05	6.92521e-06	4.03907e-06	6.44572e-06	0.698905	0.756566	0.651028	0.14283	0.267925	0.112303	0.964501	0.658612	0.556262
pgl	6-phosphogluconolactonase	CDS	798586	799581	672	510	607	385	444	376	200	196	219	608	704	753	556	574	515	168	184	143	0.00036916	0.000231825	0.000323326	0.000190408	0.000173835	0.000161998	9.17415e-05	7.06562e-05	8.95202e-05	0.000606668	0.000485846	0.000535371	0.000358037	0.000303367	0.000306913	6.12334e-05	8.25765e-05	7.09029e-05	0.515788	0.749856	0.501036	0.248514	0.304783	0.276873	0.590169	0.624411	0.573273
ybhD	putative DNA-binding transcriptional regulator YbhD	CDS	799622	800575	14	16	19	20	19	29	4	3	3	14	21	34	16	28	9	2	0	3	7.69083e-06	7.27294e-06	1.01206e-05	9.89133e-06	7.4389e-06	1.24945e-05	1.83483e-06	1.08147e-06	1.2263e-06	1.39693e-05	1.44926e-05	2.41734e-05	1.03032e-05	1.47984e-05	5.36353e-06	7.2897e-07	0	1.48747e-06	1.28612	1.02282	1.23456	0.238574	0.148698	0.121169	0.73756	1.0211	0.221877
ybhH	putative isomerase YbhH	CDS	800759	801811	2	7	3	5	2	2	5	1	2	1	2	4	3	5	6	2	0	2	1.09869e-06	3.18191e-06	1.59799e-06	2.47283e-06	7.83042e-07	8.61691e-07	2.29354e-06	3.60491e-07	8.17536e-07	9.97809e-07	1.38024e-06	2.84393e-06	1.93185e-06	2.64257e-06	3.57569e-06	7.2897e-07	0	9.91649e-07	2.25071	0.246092	0.539235	2.08752	0.113294	0.511604	1.93609	1.91457	1.2573
ybhI	putative tricarboxylate transporter	CDS	801887	803320	14	22	27	28	20	13	2	7	6	20	21	15	27	26	14	4	5	2	7.69083e-06	1.00003e-05	1.43819e-05	1.38479e-05	7.83042e-06	5.60099e-06	9.17415e-07	2.52344e-06	2.45261e-06	1.99562e-05	1.44926e-05	1.06648e-05	1.73867e-05	1.37414e-05	8.34328e-06	1.45794e-06	2.24393e-06	9.91649e-07	1.80057	0.783019	0.389448	0.119287	0.252336	0.170535	0.871242	0.948167	0.782322
ybhJ	putative hydratase YbhJ	CDS	803503	805764	45	56	34	28	25	39	14	8	10	42	56	46	38	68	57	3	9	3	2.47205e-05	2.54553e-05	1.81105e-05	1.38479e-05	9.78803e-06	1.6803e-05	6.4219e-06	2.88393e-06	4.08768e-06	4.1908e-05	3.86468e-05	3.27053e-05	2.44701e-05	3.5939e-05	3.39691e-05	1.09345e-06	4.03907e-06	1.48747e-06	0.560177	0.384518	0.927802	0.25978	0.113294	0.225707	0.583901	0.929933	1.03864
ybhC	outer membrane lipoprotein YbhC	CDS	805998	807281	358	331	298	271	313	275	79	67	74	318	423	357	495	471	426	92	100	56	0.000196665	0.000150459	0.000158733	0.000134028	0.000122546	0.000118482	3.62379e-05	2.41529e-05	3.02488e-05	0.000317303	0.000291921	0.000253821	0.000318756	0.00024893	0.000253874	3.35326e-05	4.48785e-05	2.77662e-05	0.6815	0.814482	0.746425	0.184262	0.160528	0.190564	1.00458	0.85273	1.00021
ybhB	putative kinase inhibitor	CDS	807433	807909	1193	1016	994	544	624	645	213	153	194	864	924	889	688	542	552	118	147	131	0.000655368	0.000461832	0.000529466	0.000269044	0.000244309	0.000277895	9.77047e-05	5.51551e-05	7.9301e-05	0.000862107	0.000637672	0.000632065	0.000443038	0.000286455	0.000328963	4.30092e-05	6.59714e-05	6.4953e-05	0.410524	0.529	0.524859	0.149084	0.119427	0.149775	0.513902	0.449219	0.520459
bioA	adenosylmethionine-8-amino-7-oxononanoate aminotransferase	CDS	807968	809257	45	36	50	43	30	48	6	17	10	38	58	42	56	48	30	6	9	3	2.47205e-05	1.63641e-05	2.66331e-05	2.12664e-05	1.17456e-05	2.06806e-05	2.75224e-06	6.12835e-06	4.08768e-06	3.79167e-05	4.00271e-05	2.98613e-05	3.60612e-05	2.53687e-05	1.78784e-05	2.18691e-06	4.03907e-06	1.48747e-06	0.860272	0.717767	0.776499	0.111334	0.374499	0.153481	0.951064	0.633788	0.598716
bioB	biotin synthase	CDS	809344	810384	89	94	77	57	66	89	16	12	11	66	138	82	80	103	72	14	14	12	4.88917e-05	4.27285e-05	4.1015e-05	2.81903e-05	2.58404e-05	3.83452e-05	7.33932e-06	4.32589e-06	4.49645e-06	6.58554e-05	9.52368e-05	5.83007e-05	5.15161e-05	5.4437e-05	4.29083e-05	5.10279e-06	6.28299e-06	5.9499e-06	0.576587	0.604757	0.934908	0.150114	0.101241	0.109629	0.78226	0.571596	0.735983
bioF	8-amino-7-oxononanoate synthase	CDS	810381	811535	44	21	50	40	45	32	15	9	20	46	66	51	47	71	52	17	14	24	2.41712e-05	9.54574e-06	2.66331e-05	1.97827e-05	1.76184e-05	1.37871e-05	6.88061e-06	3.24442e-06	8.17536e-06	4.58992e-05	4.5548e-05	3.62602e-05	3.02657e-05	3.75245e-05	3.09893e-05	6.19624e-06	6.28299e-06	1.18998e-05	0.81844	1.84569	0.517666	0.284662	0.339882	0.306962	0.659394	0.823845	0.854638
bioC	malonyl-acyl carrier protein methyltransferase	CDS	811522	812277	12	18	12	18	18	19	0	3	5	17	19	30	22	43	16	3	8	6	6.59214e-06	8.18206e-06	6.39195e-06	8.9022e-06	7.04738e-06	8.18606e-06	0	1.08147e-06	2.04384e-06	1.69627e-05	1.31123e-05	2.13295e-05	1.41669e-05	2.27261e-05	9.53517e-06	1.09345e-06	3.59028e-06	2.97495e-06	1.35043	0.861321	1.28068	0	0.132176	0.319752	0.835178	1.73319	0.447041
bioD	dethiobiotin synthetase	CDS	812270	812947	16	15	9	8	11	6	3	3	4	13	8	16	12	23	9	3	8	1	8.78952e-06	6.81838e-06	4.79396e-06	3.95653e-06	4.30673e-06	2.58507e-06	1.37612e-06	1.08147e-06	1.63507e-06	1.29715e-05	5.52097e-06	1.13757e-05	7.72741e-06	1.21558e-05	5.36353e-06	1.09345e-06	3.59028e-06	4.95825e-07	0.450142	0.631635	0.539235	0.156564	0.158611	0.341069	0.595721	2.20175	0.471489
uvrB	UvrABC excision nuclease subunit B	CDS	813526	815547	1629	1398	1474	847	1085	915	239	278	309	1352	1803	1694	1292	1347	1181	188	214	174	0.000894883	0.000635473	0.000785144	0.000418898	0.0004248	0.000394224	0.000109631	0.000100217	0.000126309	0.00134904	0.00124429	0.00120441	0.000831984	0.000711909	0.000703815	6.85231e-05	9.604e-05	8.62735e-05	0.468104	0.668479	0.502103	0.122509	0.157704	0.160874	0.616724	0.572141	0.584367
ybhK	putative transferase YbhK	CDS	815739	816647	359	373	413	336	415	451	104	136	155	329	484	482	427	528	517	127	88	122	0.000197215	0.00016955	0.00021999	0.000166174	0.000162481	0.000194311	4.77056e-05	4.90268e-05	6.3359e-05	0.000328279	0.000334019	0.000342694	0.000274967	0.000279055	0.000308105	4.62896e-05	3.94931e-05	6.04906e-05	0.842606	0.958306	0.883275	0.241896	0.289157	0.288009	0.837601	0.835448	0.899068
moaA	GTP 3'%2C8'-cyclase	CDS	817044	818033	1272	1175	1220	847	942	912	128	160	176	1343	1561	1692	1454	1469	1418	172	190	158	0.000698767	0.000534107	0.000649848	0.000418898	0.000368813	0.000392931	5.87145e-05	5.76786e-05	7.19432e-05	0.00134006	0.00107728	0.00120298	0.000936304	0.000776387	0.000845055	6.26914e-05	8.52692e-05	7.83403e-05	0.599482	0.690523	0.604651	0.084026	0.107991	0.110708	0.698705	0.720692	0.702465
moaB	protein MoaB	CDS	818055	818567	694	584	658	418	512	490	76	91	84	658	907	836	794	716	629	92	83	70	0.000381245	0.000265462	0.000350492	0.000206729	0.000200459	0.000211114	3.48618e-05	3.28047e-05	3.43365e-05	0.000656558	0.00062594	0.000594382	0.000511297	0.000378416	0.000374851	3.35326e-05	3.72492e-05	3.47077e-05	0.542246	0.755131	0.602337	0.0914418	0.123576	0.0979666	0.778753	0.604556	0.630657
moaC	cyclic pyranopterin monophosphate synthase	CDS	818570	819055	656	557	576	514	575	582	168	260	269	680	874	848	890	926	890	232	213	208	0.00036037	0.000253189	0.000306813	0.000254207	0.000225125	0.000250752	7.70628e-05	9.37277e-05	0.000109959	0.00067851	0.000603166	0.000602914	0.000573116	0.000489404	0.000530394	8.45605e-05	9.55912e-05	0.000103132	0.705406	0.889155	0.817278	0.213844	0.370188	0.358389	0.844669	0.811392	0.879717
moaD	molybdopterin synthase sulfur carrier subunit	CDS	819048	819293	501	423	410	340	440	394	122	172	187	518	635	646	677	590	659	137	166	134	0.000275222	0.000192278	0.000218392	0.000168153	0.000172269	0.000169753	5.59623e-05	6.20045e-05	7.64396e-05	0.000516865	0.000438227	0.000459295	0.000435955	0.000311823	0.00039273	4.99344e-05	7.44983e-05	6.64405e-05	0.610971	0.895937	0.777288	0.203335	0.322472	0.350012	0.843459	0.711556	0.85507
moaE	molybdopterin synthase catalytic subunit	CDS	819295	819747	1005	865	820	829	959	827	345	315	422	684	947	1118	1171	1132	1044	296	300	251	0.000552092	0.000393193	0.000436783	0.000409996	0.000375469	0.000356309	0.000158254	0.000113555	0.0001725	0.000682501	0.000653545	0.00079488	0.000754066	0.000598278	0.00062217	0.000107887	0.000134636	0.000124452	0.742623	0.954921	0.815758	0.286645	0.288801	0.394933	1.10486	0.915435	0.782722
ybhL	Bax1-I family protein YbhL	CDS	819884	820588	2287	2210	2135	1060	1070	1159	279	327	287	1756	2157	2211	1076	1093	1131	233	188	211	0.00125635	0.00100458	0.00113723	0.000524241	0.000418928	0.00049935	0.000127979	0.000117881	0.000117316	0.00175215	0.00148859	0.00157198	0.000692891	0.000577666	0.000674017	8.49249e-05	8.43716e-05	0.000104619	0.417272	0.41702	0.439092	0.101866	0.117344	0.103159	0.395451	0.388062	0.428768
ybhM	Bax1-I family protein YbhM	CDS	820793	821506	40	46	54	20	27	29	5	11	14	28	36	54	33	37	34	10	9	10	2.19738e-05	2.09097e-05	2.87638e-05	9.89133e-06	1.05711e-05	1.24945e-05	2.29354e-06	3.9654e-06	5.72275e-06	2.79386e-05	2.48444e-05	3.83931e-05	2.12504e-05	1.9555e-05	2.02622e-05	3.64485e-06	4.03907e-06	4.95825e-06	0.450142	0.505558	0.434384	0.104376	0.189644	0.198957	0.760608	0.787101	0.527757
ybhN	PF03706 family inner membrane protein YbhN	CDS	821542	822498	117	103	102	49	38	53	18	20	26	82	94	99	42	57	32	10	18	16	6.42734e-05	4.68196e-05	5.43316e-05	2.42338e-05	1.48778e-05	2.28348e-05	8.25673e-06	7.20982e-06	1.0628e-05	8.18203e-05	6.48714e-05	7.03874e-05	2.70459e-05	3.01253e-05	1.90703e-05	3.64485e-06	8.07813e-06	7.93319e-06	0.377042	0.317769	0.420286	0.128463	0.153992	0.195613	0.330553	0.464385	0.270934
clsB	cardiolipin synthase B	CDS	822498	823739	189	204	216	88	69	83	24	35	38	150	220	224	79	90	73	33	27	23	0.000103826	9.273e-05	0.000115055	4.35219e-05	2.7015e-05	3.57602e-05	1.1009e-05	1.26172e-05	1.55332e-05	0.000149671	0.000151827	0.00015926	5.08721e-05	4.75663e-05	4.35042e-05	1.2028e-05	1.21172e-05	1.1404e-05	0.41918	0.291329	0.310809	0.106033	0.136064	0.135006	0.339892	0.313293	0.273164
ybhP	endonuclease/exonuclease/phosphatase domain-containing protein YbhP	CDS	823736	824497	261	204	186	72	66	58	40	34	40	182	226	250	48	79	62	26	24	16	0.000143379	9.273e-05	9.90752e-05	3.56088e-05	2.58404e-05	2.4989e-05	1.83483e-05	1.22567e-05	1.63507e-05	0.000181601	0.000155967	0.000177746	3.09096e-05	4.17526e-05	3.69488e-05	9.4766e-06	1.07708e-05	7.93319e-06	0.248354	0.278663	0.252223	0.127971	0.132176	0.165033	0.170206	0.267701	0.207874
ybhQ	inner membrane protein YbhQ	CDS	824630	825040	478	468	400	292	316	322	74	67	88	304	405	395	270	300	295	61	30	57	0.000262587	0.000212734	0.000213065	0.000144413	0.000123721	0.000138732	3.39443e-05	2.41529e-05	3.59716e-05	0.000303334	0.000279499	0.000280839	0.000173867	0.000158554	0.000175805	2.22336e-05	1.34636e-05	2.8262e-05	0.549965	0.581576	0.651127	0.129269	0.113536	0.168829	0.573186	0.56728	0.625999
ybhR	ABC exporter membrane subunit YbhR	CDS	825002	826108	102	88	92	62	56	96	20	20	32	80	90	74	86	62	58	10	6	7	5.60332e-05	4.00012e-05	4.90049e-05	3.06631e-05	2.19252e-05	4.13612e-05	9.17415e-06	7.20982e-06	1.30806e-05	7.98247e-05	6.21109e-05	5.26128e-05	5.53798e-05	3.27679e-05	3.4565e-05	3.64485e-06	2.69271e-06	3.47077e-06	0.547232	0.548113	0.84402	0.163727	0.18024	0.266924	0.693767	0.52757	0.656969
ybhS	ABC exporter membrane subunit YbhS	CDS	826119	827252	48	52	60	26	30	27	16	10	14	47	60	50	48	45	64	4	7	8	2.63686e-05	2.36371e-05	3.19597e-05	1.28587e-05	1.17456e-05	1.16328e-05	7.33932e-06	3.60491e-06	5.72275e-06	4.6897e-05	4.14073e-05	3.55492e-05	3.09096e-05	2.37831e-05	3.81407e-05	1.45794e-06	3.1415e-06	3.9666e-06	0.487654	0.496916	0.363984	0.278336	0.152511	0.179061	0.659096	0.574371	1.0729
ybhF	ABC exporter ATP binding subunit YbhF	CDS	827245	828981	108	97	109	51	52	36	24	17	24	83	168	142	88	109	83	12	19	15	5.93292e-05	4.40922e-05	5.80602e-05	2.52229e-05	2.03591e-05	1.55104e-05	1.1009e-05	6.12835e-06	9.81043e-06	8.28181e-05	0.00011594	0.00010096	5.66677e-05	5.7608e-05	4.94637e-05	4.37382e-06	8.52692e-06	7.43737e-06	0.425134	0.461739	0.267144	0.185557	0.138989	0.16897	0.684242	0.496876	0.489935
ybhG	HlyD_D23 family protein YbhG	CDS	828974	829972	86	81	102	44	54	66	20	12	15	96	142	138	87	104	56	22	23	10	4.72437e-05	3.68193e-05	5.43316e-05	2.17609e-05	2.11421e-05	2.84358e-05	9.17415e-06	4.32589e-06	6.13152e-06	9.57896e-05	9.79973e-05	9.81158e-05	5.60237e-05	5.49655e-05	3.33731e-05	8.01866e-06	1.03221e-05	4.95825e-06	0.460611	0.574214	0.523375	0.194188	0.11749	0.112854	0.584862	0.560888	0.34014
cecR	DNA-binding transcriptional dual regulator CecR	CDS	829972	830643	48	34	51	30	22	16	7	14	16	34	38	63	36	30	19	6	4	8	2.63686e-05	1.5455e-05	2.71658e-05	1.4837e-05	8.61346e-06	6.89353e-06	3.21095e-06	5.04687e-06	6.54029e-06	3.39255e-05	2.62246e-05	4.4792e-05	2.31822e-05	1.58554e-05	1.1323e-05	2.18691e-06	1.79514e-06	3.9666e-06	0.562678	0.557325	0.253758	0.121772	0.326553	0.240755	0.683327	0.604601	0.252791
rhlE	ATP-dependent RNA helicase RhlE	CDS	830872	832236	139	135	134	127	134	130	57	61	76	105	138	132	153	158	165	51	62	39	7.63589e-05	6.13654e-05	7.13768e-05	6.281e-05	5.24638e-05	5.60099e-05	2.61463e-05	2.199e-05	3.10664e-05	0.00010477	9.52368e-05	9.38498e-05	9.85245e-05	8.35052e-05	9.83315e-05	1.85887e-05	2.78247e-05	1.93372e-05	0.822562	0.854941	0.784708	0.342413	0.358344	0.435245	0.940389	0.876817	1.04775
ybiA	N-glycosidase YbiA	CDS	832468	832950	34	35	37	22	15	32	3	4	6	50	42	47	27	37	28	2	4	1	1.86777e-05	1.59096e-05	1.97085e-05	1.08805e-05	5.87282e-06	1.37871e-05	1.37612e-06	1.44196e-06	2.45261e-06	4.98904e-05	2.89851e-05	3.34162e-05	1.73867e-05	1.9555e-05	1.66866e-05	7.2897e-07	1.79514e-06	4.95825e-07	0.582537	0.369138	0.699548	0.0736772	0.0906351	0.124444	0.348497	0.674658	0.499355
dinG	ATP-dependent DNA helicase DinG	CDS	833070	835220	429	398	424	198	269	269	36	30	42	366	520	479	315	346	360	29	45	15	0.000235669	0.000180914	0.000225849	9.79242e-05	0.000105319	0.000115897	1.65135e-05	1.08147e-05	1.71683e-05	0.000365198	0.000358863	0.000340561	0.000202844	0.000182866	0.000214541	1.05701e-05	2.01953e-05	7.43737e-06	0.415516	0.582149	0.513164	0.0700706	0.0597782	0.0760166	0.555437	0.50957	0.629964
ybiB	nonspecific DNA-binding protein YbiB	CDS	835248	836210	841	691	781	347	440	464	71	80	94	728	994	986	504	568	523	61	42	48	0.000461999	0.0003141	0.000416009	0.000171615	0.000172269	0.000199912	3.25682e-05	2.88393e-05	3.84242e-05	0.000726405	0.000685981	0.00070103	0.000324551	0.000300196	0.000311681	2.22336e-05	1.8849e-05	2.37996e-05	0.371461	0.548453	0.480548	0.0704941	0.0918156	0.0923638	0.446791	0.437616	0.444604
hcxB	hydroxycarboxylate dehydrogenase B	CDS	836351	837436	407	423	388	241	244	302	22	30	28	404	566	594	400	480	387	16	20	17	0.000223583	0.000192278	0.000206673	0.000119191	9.55311e-05	0.000130115	1.00916e-05	1.08147e-05	1.14455e-05	0.000403115	0.000390609	0.000422324	0.00025758	0.000253687	0.000230632	5.83176e-06	8.9757e-06	8.42902e-06	0.533092	0.496838	0.629571	0.0451356	0.0562452	0.0553798	0.638975	0.649465	0.546102
zbiJ	small regulatory RNA ZbiJ	ncRNA	837435	837531	4263	3270	4020	2141	2300	2496	323	399	419	2634	3482	3800	1843	2413	1842	201	182	150	0.00234186	0.00148641	0.0021413	0.00105887	0.000900498	0.00107539	0.000148162	0.000143836	0.000171274	0.00262823	0.002403	0.00270174	0.0011868	0.0012753	0.00109774	7.32614e-05	8.16789e-05	7.43737e-05	0.452149	0.605822	0.502213	0.0632671	0.0967675	0.0799858	0.451559	0.530713	0.406308
ybiE	protein YbiE	CDS	837503	837562	51	34	40	29	38	31	4	3	3	52	56	52	33	51	34	1	2	1	2.80166e-05	1.5455e-05	2.13065e-05	1.43424e-05	1.48778e-05	1.33562e-05	1.83483e-06	1.08147e-06	1.2263e-06	5.18861e-05	3.86468e-05	3.69712e-05	2.12504e-05	2.69542e-05	2.02622e-05	3.64485e-07	8.9757e-07	4.95825e-07	0.511926	0.962653	0.626861	0.0654908	0.0699756	0.0575554	0.409558	0.69745	0.548055
ybiJ	DUF1471 domain-containing protein YbiJ	CDS	837665	837925	16890	19277	15452	7137	7397	7919	573	565	729	15964	21608	20145	8362	8317	7178	373	397	395	0.00927844	0.00876253	0.0082307	0.00352972	0.00289608	0.00341186	0.000262839	0.000203677	0.000297992	0.015929	0.0149121	0.0143228	0.00538472	0.00439565	0.00427772	0.000135953	0.000178168	0.000195851	0.380422	0.330507	0.414529	0.028328	0.0232441	0.0362049	0.338044	0.29477	0.298666
ybiI	zinc finger domain-containing protein YbiI	CDS	838190	838456	591	524	457	174	190	160	38	38	51	340	410	416	117	134	113	30	40	32	0.000324663	0.000238189	0.000243427	8.60546e-05	7.4389e-05	6.89353e-05	1.74309e-05	1.36987e-05	2.08472e-05	0.000339255	0.00028295	0.000295769	7.53422e-05	7.08209e-05	6.73422e-05	1.09345e-05	1.79514e-05	1.58664e-05	0.265058	0.312311	0.283187	0.0536892	0.0575118	0.0856404	0.222081	0.250295	0.227685
ybiX	PKHD-type hydroxylase YbiX	CDS	838530	839207	94	91	85	74	63	72	86	94	78	70	72	98	80	92	83	63	72	68	5.16384e-05	4.13649e-05	4.52763e-05	3.65979e-05	2.46658e-05	3.10209e-05	3.94488e-05	3.38862e-05	3.18839e-05	6.98466e-05	4.96888e-05	6.96764e-05	5.15161e-05	4.86233e-05	4.94637e-05	2.29625e-05	3.23125e-05	3.37161e-05	0.708735	0.596299	0.685146	0.763943	0.819202	0.704207	0.73756	0.978557	0.709906
fiu	Fe catecholate outer membrane transporter Fiu	CDS	839249	841531	308	240	216	181	184	217	159	196	194	154	178	231	167	200	186	134	114	119	0.000169198	0.000109094	0.000115055	8.95166e-05	7.20399e-05	9.34935e-05	7.29345e-05	7.06562e-05	7.9301e-05	0.000153663	0.000122842	0.000164237	0.00010754	0.000105703	0.000110846	4.8841e-05	5.11615e-05	5.90031e-05	0.529063	0.660346	0.812598	0.431059	0.647663	0.689244	0.699844	0.86048	0.674916
mcbA	DUF1471 domain-containing protein McbA	CDS	841796	842056	71944	66974	58371	56951	51298	52079	14564	13636	15944	31532	40892	43310	34518	35224	33421	6176	6466	6624	0.0395221	0.0304436	0.031092	0.0281661	0.0200842	0.022438	0.00668061	0.00491566	0.0065174	0.0314629	0.0282205	0.0307927	0.0222279	0.0186164	0.0199172	0.00225106	0.00290184	0.00328434	0.712667	0.659719	0.721664	0.169035	0.161467	0.209616	0.706479	0.659677	0.646815
rlmF	23S rRNA m(6)A1618 methyltransferase	CDS	842332	843258	186	142	178	198	207	183	51	45	34	174	178	228	356	277	262	47	49	50	0.000102178	6.45474e-05	9.48139e-05	9.79242e-05	8.10449e-05	7.88447e-05	2.33941e-05	1.62221e-05	1.38981e-05	0.000173619	0.000122842	0.000162104	0.000229246	0.000146398	0.000156138	1.71308e-05	2.19905e-05	2.47912e-05	0.958367	1.25559	0.831573	0.228954	0.251321	0.146583	1.3204	1.19177	0.963198
ybiO	moderate conductance mechanosensitive channel YbiO	CDS	843255	845480	630	503	487	258	211	228	130	103	121	387	412	480	231	234	275	103	101	102	0.000346087	0.000228643	0.000259407	0.000127598	8.26109e-05	9.82328e-05	5.9632e-05	3.71306e-05	4.94609e-05	0.000386152	0.00028433	0.000341272	0.000148753	0.000123672	0.000163886	3.75419e-05	4.53273e-05	5.05741e-05	0.368688	0.36131	0.378683	0.172303	0.162395	0.190669	0.385218	0.43496	0.48022
glnQ	L-glutamine ABC transporter ATP binding subunit	CDS	845741	846463	227	213	227	190	223	242	394	546	559	296	390	365	522	454	500	941	934	895	0.000124701	9.6821e-05	0.000120914	9.39677e-05	8.73092e-05	0.000104265	0.000180731	0.000196828	0.000228501	0.000295351	0.000269147	0.000259509	0.000336142	0.000239945	0.000297974	0.00034298	0.000419165	0.000443763	0.753542	0.901758	0.862301	1.44931	2.03291	1.88978	1.13811	0.891502	1.14822
glnP	L-glutamine ABC transporter membrane subunit	CDS	846460	847119	284	255	280	226	208	244	302	354	394	318	404	454	450	541	422	789	638	689	0.000156014	0.000115913	0.000149145	0.000111772	8.14364e-05	0.000105126	0.00013853	0.000127614	0.000161055	0.000317303	0.000278809	0.000322787	0.000289778	0.000285926	0.00025149	0.000287578	0.000286325	0.000341623	0.716424	0.702568	0.704857	0.887931	1.10095	1.07985	0.913252	1.02553	0.779122
glnH	L-glutamine ABC transporter periplasmic binding protein	CDS	847258	848004	692	722	726	500	550	610	683	695	856	1059	1380	1394	1418	1348	1292	1689	1597	1562	0.000380147	0.000328192	0.000386713	0.000247283	0.000215337	0.000262816	0.000313297	0.000250541	0.000349905	0.00105668	0.000952368	0.000991111	0.000913122	0.000712437	0.000769965	0.000615615	0.00071671	0.000774478	0.650495	0.656131	0.679615	0.824148	0.7634	0.90482	0.864143	0.748069	0.776871
dps	DNA protection during starvation protein	CDS	848408	848911	8438	6936	7611	1482	1394	1671	181	179	211	8972	11324	10871	3314	3348	2884	122	133	161	0.00463537	0.00315282	0.00405409	0.000732948	0.00054578	0.000719943	8.3026e-05	6.45279e-05	8.625e-05	0.00895234	0.00781494	0.0077291	0.00213405	0.00176947	0.00171871	4.44671e-05	5.96884e-05	7.98278e-05	0.158121	0.173109	0.177584	0.0179114	0.0204667	0.0212748	0.238379	0.226421	0.222369
rhtA	L-threonine/L-homoserine exporter	CDS	849210	850097	33	43	48	44	35	36	13	11	4	32	50	49	38	37	31	17	17	13	1.81284e-05	1.9546e-05	2.55678e-05	2.17609e-05	1.37032e-05	1.55104e-05	5.9632e-06	3.9654e-06	1.63507e-06	3.19299e-05	3.45061e-05	3.48382e-05	2.44701e-05	1.9555e-05	1.84744e-05	6.19624e-06	7.62935e-06	6.44572e-06	1.20038	0.701075	0.60664	0.328943	0.202875	0.0639504	0.766371	0.566712	0.530291
yliM	protein YliM	CDS	850332	850397	142	126	131	50	48	59	27	16	14	89	158	140	74	75	63	8	9	10	7.8007e-05	5.72744e-05	6.97788e-05	2.47283e-05	1.8793e-05	2.54199e-05	1.23851e-05	5.76786e-06	5.72275e-06	8.8805e-05	0.000109039	9.95377e-05	4.76523e-05	3.96386e-05	3.75447e-05	2.91588e-06	4.03907e-06	4.95825e-06	0.317002	0.328122	0.364293	0.158769	0.100706	0.0820128	0.536595	0.363526	0.377191
ompX	outer membrane protein X	CDS	850450	850965	15378	13627	13685	3842	3596	4599	811	640	1006	11867	15732	15162	5570	5676	5048	517	485	500	0.00844783	0.00619427	0.00728948	0.00190013	0.00140791	0.00198146	0.000372012	0.000230714	0.000411221	0.011841	0.010857	0.0107799	0.00358681	0.00299985	0.00300835	0.000188439	0.000217661	0.000247912	0.224925	0.227292	0.271824	0.0440364	0.0372464	0.0564128	0.302914	0.276305	0.279069
opgE	phosphoethanolamine transferase OpgE	CDS	851014	852597	63	55	53	28	39	60	8	17	8	38	57	45	47	42	40	10	11	15	3.46087e-05	2.50007e-05	2.82311e-05	1.38479e-05	1.52693e-05	2.58507e-05	3.66966e-06	6.12835e-06	3.27014e-06	3.79167e-05	3.93369e-05	3.19943e-05	3.02657e-05	2.21976e-05	2.38379e-05	3.64485e-06	4.93664e-06	7.43737e-06	0.400126	0.610755	0.915682	0.106033	0.245127	0.115835	0.798214	0.564294	0.745069
rybA	small RNA RybA	ncRNA	852725	853064	216	210	223	70	64	78	6	14	12	270	316	376	110	124	94	17	17	16	0.000118658	9.54574e-05	0.000118784	3.46197e-05	2.50573e-05	3.36059e-05	2.75224e-06	5.04687e-06	4.90521e-06	0.000269408	0.000218078	0.00026733	7.08346e-05	6.55358e-05	5.60191e-05	6.19624e-06	7.62935e-06	7.93319e-06	0.291759	0.262498	0.282917	0.0231947	0.0528705	0.0412954	0.262926	0.300515	0.209551
mntS	small protein MntS	CDS	852869	852997	198	200	211	64	58	74	4	10	10	256	297	356	98	107	80	8	11	14	0.00010877	9.09118e-05	0.000112392	3.16523e-05	2.27082e-05	3.18826e-05	1.83483e-06	3.60491e-06	4.08768e-06	0.000255439	0.000204966	0.00025311	6.31072e-05	5.6551e-05	4.76759e-05	2.91588e-06	4.93664e-06	6.94155e-06	0.291001	0.249783	0.283674	0.0168688	0.0396528	0.0363699	0.247054	0.275904	0.18836
mntR	DNA-binding transcriptional dual regulator MntR	CDS	853183	853650	571	578	547	398	408	440	50	58	70	520	632	774	576	601	620	45	64	71	0.000313676	0.000262735	0.000291366	0.000196838	0.000159741	0.000189572	2.29354e-05	2.09085e-05	2.86138e-05	0.000518861	0.000436157	0.000550301	0.000370916	0.000317637	0.000369488	1.64018e-05	2.87222e-05	3.52036e-05	0.627519	0.607991	0.650631	0.073118	0.0795801	0.0982054	0.714866	0.728263	0.671428
ybiR	putative transporter YbiR	CDS	853647	854765	182	172	162	135	179	156	25	38	34	160	212	207	186	259	220	36	23	32	9.99808e-05	7.81841e-05	8.62913e-05	6.67665e-05	7.00823e-05	6.72119e-05	1.14677e-05	1.36987e-05	1.38981e-05	0.000159649	0.000146306	0.000147174	0.000119775	0.000136885	0.000131109	1.31215e-05	1.03221e-05	1.58664e-05	0.667793	0.896375	0.778895	0.114699	0.17521	0.16106	0.750237	0.93561	0.890843
ldtB	L%2CD-transpeptidase LdtB	CDS	854824	855744	929	781	840	784	837	800	194	183	222	648	824	832	894	885	855	184	132	136	0.000510341	0.00035501	0.000447436	0.00038774	0.000327703	0.000344676	8.89892e-05	6.59699e-05	9.07465e-05	0.00064658	0.00056866	0.000591538	0.000575692	0.000467735	0.000509536	6.70652e-05	5.92396e-05	6.74322e-05	0.759766	0.92308	0.770336	0.174372	0.185825	0.202814	0.890364	0.822521	0.861374
ybiT	putative ATP-binding protein YbiT	CDS	855963	857555	419	371	397	374	432	364	97	136	125	334	412	446	573	550	511	115	134	116	0.000230176	0.000168641	0.000211467	0.000184968	0.000169137	0.000156828	4.44946e-05	4.90268e-05	5.1096e-05	0.000333268	0.00028433	0.000317099	0.000368984	0.000290683	0.00030453	4.19157e-05	6.01372e-05	5.75157e-05	0.803595	1.00294	0.741618	0.193307	0.290716	0.241626	1.10717	1.02234	0.960362
ybiU	DUF1479 domain-containing protein YbiU	CDS	857796	859061	166	146	162	104	125	118	19	29	68	160	200	183	108	136	155	17	15	14	9.11913e-05	6.63656e-05	8.62913e-05	5.14349e-05	4.89401e-05	5.08398e-05	8.71544e-06	1.04542e-05	2.77962e-05	0.000159649	0.000138024	0.00013011	6.95467e-05	7.18779e-05	9.2372e-05	6.19624e-06	6.73178e-06	6.94155e-06	0.564034	0.737432	0.589164	0.0955732	0.157525	0.322121	0.435621	0.520763	0.709953
ybiV	sugar phosphatase YbiV	CDS	859213	860028	361	318	327	240	289	277	38	54	72	278	382	398	398	308	328	41	62	28	0.000198314	0.00014455	0.000174181	0.000118696	0.00011315	0.000119344	1.74309e-05	1.94665e-05	2.94313e-05	0.000277391	0.000263626	0.000282972	0.000256292	0.000162782	0.000195471	1.49439e-05	2.78247e-05	1.38831e-05	0.598527	0.782773	0.685175	0.0878956	0.13467	0.16897	0.92394	0.617474	0.69078
ybiW	putative pyruvate formate lyase	CDS	860174	862606	209	160	170	132	111	113	56	29	39	124	160	163	169	142	161	30	22	14	0.000114813	7.27294e-05	9.05526e-05	6.52828e-05	4.34588e-05	4.86855e-05	2.56876e-05	1.04542e-05	1.59419e-05	0.000123728	0.000110419	0.00011589	0.000108828	7.5049e-05	9.59477e-05	1.09345e-05	9.87327e-06	6.94155e-06	0.568601	0.597541	0.537649	0.223734	0.143742	0.176052	0.87957	0.679672	0.827918
ybiY	putative pyruvate formate-lyase activating enzyme YbiY	CDS	862612	863511	7	2	10	1	6	10	1	2	6	3	9	6	5	7	2	6	1	1	3.84541e-06	9.09118e-07	5.32662e-06	4.94567e-07	2.34913e-06	4.30845e-06	4.58707e-07	7.20982e-07	2.45261e-06	2.99343e-06	6.21109e-06	4.2659e-06	3.21975e-06	3.6996e-06	1.1919e-06	2.18691e-06	4.48785e-07	4.95825e-07	0.128612	2.58396	0.808853	0.119287	0.793057	0.460443	1.07561	0.595644	0.279401
fsaA	fructose-6-phosphate aldolase 1	CDS	863642	864304	216	195	221	120	119	165	33	22	29	158	193	226	138	179	145	18	9	12	0.000118658	8.8639e-05	0.000117718	5.9348e-05	4.6591e-05	7.10895e-05	1.51373e-05	7.9308e-06	1.18543e-05	0.000157654	0.000133193	0.000160682	8.88652e-05	9.4604e-05	8.64125e-05	6.56073e-06	4.03907e-06	5.9499e-06	0.500158	0.525627	0.603895	0.127571	0.0894731	0.1007	0.563673	0.710275	0.537785
moeB	molybdopterin-synthase adenylyltransferase	CDS	864380	865129	232	270	282	178	266	210	31	32	28	200	351	393	262	320	328	36	17	17	0.000127448	0.000122731	0.000150211	8.80329e-05	0.000104145	9.04775e-05	1.42199e-05	1.15357e-05	1.14455e-05	0.000199562	0.000242233	0.000279417	0.000168715	0.000169125	0.000195471	1.31215e-05	7.62935e-06	8.42902e-06	0.690736	0.848561	0.602337	0.111574	0.0939919	0.0761963	0.845428	0.69819	0.699568
moeA	molybdopterin molybdotransferase	CDS	865129	866364	472	576	595	344	390	418	24	53	62	436	639	769	466	571	578	33	57	39	0.000259291	0.000261826	0.000316934	0.000170131	0.000152693	0.000180093	1.1009e-05	1.9106e-05	2.53436e-05	0.000435045	0.000440988	0.000546746	0.000300081	0.000301782	0.000344458	1.2028e-05	2.55808e-05	1.93372e-05	0.65614	0.583186	0.568236	0.042458	0.0729722	0.0799649	0.689771	0.684331	0.630014
iaaA	isoaspartyl dipeptidase proenzyme	CDS	866568	867533	5412	4960	4720	2619	2766	2715	118	114	142	3524	4921	4817	1988	2703	2778	65	82	53	0.00297305	0.00225461	0.00251417	0.00129527	0.00108295	0.00116975	5.41275e-05	4.1096e-05	5.8045e-05	0.00351628	0.00339609	0.00342481	0.00128017	0.00142857	0.00165554	2.36915e-05	3.68004e-05	2.62787e-05	0.43567	0.480325	0.465262	0.018206	0.0182275	0.0230872	0.364071	0.420653	0.483398
gsiA	glutathione ABC transporter ATP binding subunit GsiA	CDS	867520	869391	2783	2355	2192	1373	1443	1460	136	113	132	2068	2817	2797	1474	1888	1797	105	68	66	0.00152883	0.00107049	0.0011676	0.00067904	0.000564965	0.000629034	6.23842e-05	4.07355e-05	5.39574e-05	0.00206347	0.00194407	0.00198862	0.000949183	0.000997835	0.00107092	3.82709e-05	3.05174e-05	3.27244e-05	0.444158	0.527765	0.538743	0.0408053	0.0380533	0.0462124	0.459994	0.51327	0.538523
gsiB	glutathione ABC transporter periplasmic binding protein	CDS	869411	870949	1120	940	1084	758	748	674	64	57	94	751	1075	1178	690	861	902	47	58	42	0.000615266	0.000427285	0.000577406	0.000374882	0.000292858	0.00029039	2.93573e-05	2.0548e-05	3.84242e-05	0.000749354	0.000741881	0.000837539	0.000444326	0.000455051	0.000537545	1.71308e-05	2.60295e-05	2.08246e-05	0.6093	0.685392	0.502921	0.0477147	0.0480896	0.0665462	0.592945	0.613374	0.641815
gsiC	glutathione ABC transporter membrane subunit GsiC	CDS	870967	871887	464	362	367	330	366	339	47	62	60	372	426	420	376	466	461	51	37	52	0.000254896	0.00016455	0.000195487	0.000163207	0.000143297	0.000146057	2.15592e-05	2.23504e-05	2.45261e-05	0.000371185	0.000293992	0.000298613	0.000242125	0.000246288	0.000274732	1.85887e-05	1.6605e-05	2.57829e-05	0.640289	0.870838	0.747142	0.0845806	0.135827	0.125461	0.652304	0.837736	0.920027
gsiD	glutathione ABC transporter membrane subunit GsiD	CDS	871890	872801	283	219	204	227	234	213	51	81	85	147	226	244	243	286	335	44	61	47	0.000155465	9.95484e-05	0.000108663	0.000112267	9.16159e-05	9.17701e-05	2.33941e-05	2.91998e-05	3.47453e-05	0.000146678	0.000155967	0.00017348	0.00015648	0.000151155	0.000199643	1.60373e-05	2.73759e-05	2.33038e-05	0.722136	0.920315	0.844538	0.150478	0.293322	0.319752	1.06683	0.969145	1.15081
pdeI	putative cyclic di-GMP phosphodiesterase PdeI	CDS	872979	875327	32	31	23	43	28	52	14	15	7	48	43	42	57	72	37	8	12	16	1.7579e-05	1.40913e-05	1.22512e-05	2.12664e-05	1.09626e-05	2.2404e-05	6.4219e-06	5.40737e-06	2.86138e-06	4.78948e-05	2.96752e-05	2.98613e-05	3.67052e-05	3.8053e-05	2.20501e-05	2.91588e-06	5.38542e-06	7.93319e-06	1.20976	0.777967	1.82871	0.365316	0.383737	0.233558	0.766371	1.28232	0.738416
dgcI	putative diguanylate cyclase DgcI	CDS	875335	876663	12	15	12	13	21	13	8	10	12	9	20	12	28	23	16	7	4	16	6.59214e-06	6.81838e-06	6.39195e-06	6.42937e-06	8.22194e-06	5.60099e-06	3.66966e-06	3.60491e-06	4.90521e-06	8.98028e-06	1.38024e-05	8.5318e-06	1.80306e-05	1.21558e-05	9.53517e-06	2.55139e-06	1.79514e-06	7.93319e-06	0.975308	1.20585	0.876257	0.556672	0.528705	0.767405	2.0078	0.880702	1.1176
rimO	ribosomal protein S12 methylthiotransferase RimO	CDS	876710	878035	93	72	68	95	84	75	21	21	35	90	89	101	144	115	108	63	42	18	5.10891e-05	3.27282e-05	3.6221e-05	4.69838e-05	3.28878e-05	3.23134e-05	9.63286e-06	7.57031e-06	1.43069e-05	8.98028e-05	6.14208e-05	7.18094e-05	9.27289e-05	6.07791e-05	6.43624e-05	2.29625e-05	1.8849e-05	8.92484e-06	0.919645	1.00487	0.892117	0.18855	0.231308	0.394988	1.03258	0.989552	0.896296
bssR	regulator of biofilm formation	CDS	878248	878631	40896	31751	30135	28867	22146	25864	14584	13190	14760	18690	23543	23529	23078	20027	20294	7527	6747	6088	0.022466	0.0144327	0.0160518	0.0142767	0.00867063	0.0111434	0.00668979	0.00475488	0.00603341	0.018649	0.0162475	0.0167287	0.0148611	0.0105846	0.0120942	0.00274348	0.00302795	0.00301858	0.635478	0.600763	0.694215	0.297774	0.329452	0.375872	0.796882	0.651456	0.722958
yliI	aldose sugar dehydrogenase YliI	CDS	878742	879857	361	311	309	134	132	169	86	81	121	212	243	234	124	168	134	46	74	56	0.000198314	0.000141368	0.000164593	6.62719e-05	5.16808e-05	7.28129e-05	3.94488e-05	2.91998e-05	4.94609e-05	0.000211535	0.0001677	0.00016637	7.98499e-05	8.87904e-05	7.98571e-05	1.67663e-05	3.32101e-05	2.77662e-05	0.334178	0.365577	0.442382	0.198922	0.206552	0.300505	0.377478	0.529461	0.479996
gstB	glutathione S-transferase GstB	CDS	879854	880480	555	456	469	327	306	306	43	36	29	414	517	580	577	568	530	45	37	36	0.000304886	0.000207279	0.000249819	0.000161723	0.000119805	0.000131839	1.97244e-05	1.29777e-05	1.18543e-05	0.000413093	0.000356793	0.000412371	0.00037156	0.000300196	0.000315853	1.64018e-05	1.6605e-05	1.78497e-05	0.530438	0.577992	0.527738	0.0646943	0.0626098	0.0474515	0.899458	0.841373	0.765944
dacC	D-alanyl-D-alanine carboxypeptidase DacC	CDS	880727	881929	1039	920	905	416	415	497	119	148	145	857	1096	1146	673	568	583	134	145	113	0.000570769	0.000418194	0.000482059	0.00020574	0.000162481	0.00021413	5.45862e-05	5.33527e-05	5.92713e-05	0.000855122	0.000756373	0.000814787	0.000433379	0.000300196	0.000347438	4.8841e-05	6.50738e-05	5.60282e-05	0.36046	0.388531	0.444199	0.0956361	0.127579	0.122954	0.506803	0.396889	0.426415
deoR	DNA-binding transcriptional repressor DeoR	CDS	881976	882734	528	514	416	419	483	502	102	101	113	415	628	565	548	498	567	86	100	71	0.000290054	0.000233643	0.000221588	0.000207223	0.000189105	0.000216284	4.67882e-05	3.64096e-05	4.61908e-05	0.000414091	0.000433396	0.000401706	0.000352885	0.0002632	0.000337903	3.13457e-05	4.48785e-05	3.52036e-05	0.71443	0.809374	0.976068	0.161308	0.155834	0.208454	0.852193	0.607296	0.84117
ybjG	undecaprenyl pyrophosphate phosphatase	CDS	882792	883388	130	107	90	102	93	102	17	29	40	108	134	117	111	137	115	27	30	21	7.14148e-05	4.86378e-05	4.79396e-05	5.04458e-05	3.64115e-05	4.39462e-05	7.79803e-06	1.04542e-05	1.63507e-05	0.000107763	9.24763e-05	8.31851e-05	7.14785e-05	7.24064e-05	6.85341e-05	9.84109e-06	1.34636e-05	1.04123e-05	0.706377	0.748625	0.9167	0.109193	0.214941	0.341069	0.663292	0.782973	0.823874
mdfA	multidrug efflux pump MdfA/Na(+):H(+) antiporter/K(+):H(+) antiporter	CDS	883673	884905	425	481	436	212	217	240	223	311	301	277	389	419	308	349	331	393	405	498	0.000233472	0.000218643	0.000232241	0.000104848	8.49601e-05	0.000103403	0.000102292	0.000112113	0.000123039	0.000276393	0.000268457	0.000297902	0.000198337	0.000184451	0.000197259	0.000143243	0.000181758	0.000246921	0.449083	0.388579	0.44524	0.438134	0.512767	0.529791	0.71759	0.687079	0.66216
ybjH	uncharacterized protein YbjH	CDS	884946	885230	64	53	67	53	44	71	9	13	12	50	51	73	56	71	49	11	13	6	3.51581e-05	2.40916e-05	3.56884e-05	2.6212e-05	1.72269e-05	3.059e-05	4.12837e-06	4.68638e-06	4.90521e-06	4.98904e-05	3.51962e-05	5.19018e-05	3.60612e-05	3.75245e-05	2.92015e-05	4.00933e-06	5.83421e-06	2.97495e-06	0.745548	0.715059	0.857143	0.117423	0.194523	0.137446	0.722809	1.06615	0.562629
ybjI	5-amino-6-(5-phospho-D-ribitylamino)uracil phosphatase	CDS	885316	886131	130	108	110	76	109	70	20	16	16	124	144	136	131	127	117	24	18	12	7.14148e-05	4.90924e-05	5.85929e-05	3.75871e-05	4.26758e-05	3.01592e-05	9.17415e-06	5.76786e-06	6.54029e-06	0.000123728	9.93775e-05	9.66938e-05	8.43575e-05	6.71213e-05	6.97259e-05	8.74763e-06	8.07813e-06	5.9499e-06	0.52632	0.869296	0.514725	0.128463	0.11749	0.111623	0.681797	0.675417	0.721101
ybjJ	inner membrane protein YbjJ	CDS	886131	887339	156	146	111	124	129	138	32	32	18	108	142	165	201	152	149	40	16	14	8.56978e-05	6.63656e-05	5.91255e-05	6.13263e-05	5.05062e-05	5.94567e-05	1.46786e-05	1.15357e-05	7.35782e-06	0.000107763	9.79973e-05	0.000117312	0.000129434	8.03341e-05	8.87963e-05	1.45794e-05	7.18056e-06	6.94155e-06	0.715611	0.76103	1.0056	0.171284	0.173821	0.124444	1.2011	0.819759	0.756922
rcdA	DNA binding transcriptional dual regulator RcdA	CDS	887423	887959	65	52	51	25	34	26	11	4	1	38	49	53	20	46	25	4	3	2	3.57074e-05	2.36371e-05	2.71658e-05	1.23642e-05	1.33117e-05	1.1202e-05	5.04578e-06	1.44196e-06	4.08768e-07	3.79167e-05	3.3816e-05	3.76821e-05	1.2879e-05	2.43116e-05	1.48987e-05	1.45794e-06	1.34636e-06	9.91649e-07	0.346263	0.563171	0.412356	0.141309	0.0610044	0.0150472	0.339666	0.71894	0.395379
rybB	small regulatory RNA RybB	ncRNA	887979	888057	1341	1188	1023	732	1341	934	428	406	570	488	793	683	472	908	706	560	533	309	0.000736672	0.000540016	0.000544914	0.000362023	0.00052503	0.00040241	0.000196327	0.000146359	0.000232998	0.000486931	0.000547266	0.000485602	0.000303945	0.000479891	0.000420739	0.000204111	0.000239202	0.00015321	0.49143	0.972249	0.738483	0.266505	0.271028	0.427587	0.624205	0.876887	0.866429
ybjL	putative transport protein YbjL	CDS	888134	889819	674	615	641	418	486	519	100	115	124	510	648	693	546	658	503	103	54	68	0.000370258	0.000279554	0.000341437	0.000206729	0.000190279	0.000223609	4.58707e-05	4.14565e-05	5.06872e-05	0.000508882	0.000447199	0.000492712	0.000351597	0.000347762	0.000299762	3.75419e-05	2.42344e-05	3.37161e-05	0.558337	0.680654	0.654906	0.123888	0.148295	0.148453	0.69092	0.777646	0.608392
ybjM	putative inner membrane protein	CDS	890089	890466	182	137	186	89	95	120	42	22	21	95	150	134	84	92	121	13	15	27	9.99808e-05	6.22746e-05	9.90752e-05	4.40164e-05	3.71945e-05	5.17015e-05	1.92657e-05	7.9308e-06	8.58413e-06	9.47918e-05	0.000103518	9.52718e-05	5.40919e-05	4.86233e-05	7.21097e-05	4.7383e-06	6.73178e-06	1.33873e-05	0.440249	0.597266	0.521841	0.192694	0.127352	0.0866425	0.570638	0.469708	0.756884
grxA	reduced glutaredoxin 1	CDS	890496	890753	2002	2114	2015	2359	2636	3142	160	137	194	2742	3230	3446	3261	3433	3112	136	147	174	0.00109979	0.000960937	0.00107331	0.00116668	0.00103205	0.00135372	7.33932e-05	4.93873e-05	7.9301e-05	0.00273599	0.00222909	0.00245005	0.00209992	0.00181439	0.00185459	4.95699e-05	6.59714e-05	8.62735e-05	1.06082	1.074	1.26125	0.0667339	0.0513949	0.0738842	0.767518	0.813959	0.756961
ybjC	DUF1418 domain-containing protein YbjC	CDS	890913	891200	68	40	46	32	40	34	1	4	4	90	70	89	18	36	30	6	8	1	3.73555e-05	1.81824e-05	2.45025e-05	1.58261e-05	1.56608e-05	1.46487e-05	4.58707e-07	1.44196e-06	1.63507e-06	8.98028e-05	4.83085e-05	6.32775e-05	1.15911e-05	1.90265e-05	1.78784e-05	2.18691e-06	3.59028e-06	4.95825e-07	0.423663	0.861321	0.597848	0.0122795	0.0793057	0.0667309	0.129073	0.393854	0.28254
nfsA	NADPH-dependent nitro/quinone reductase NfsA	CDS	891184	891906	109	93	122	78	97	96	12	9	11	110	180	167	84	95	112	9	4	5	5.98786e-05	4.2274e-05	6.49848e-05	3.85762e-05	3.79775e-05	4.13612e-05	5.50449e-06	3.24442e-06	4.49645e-06	0.000109759	0.000124222	0.000118734	5.40919e-05	5.02088e-05	6.67462e-05	3.28036e-06	1.79514e-06	2.47912e-06	0.64424	0.898367	0.636474	0.0919275	0.0767474	0.0691923	0.492824	0.404187	0.562148
rimK	ribosomal protein S6 modification protein	CDS	891967	892869	139	112	135	140	114	122	57	49	60	131	178	157	146	131	145	37	23	38	7.63589e-05	5.09106e-05	7.19094e-05	6.92393e-05	4.46334e-05	5.25631e-05	2.61463e-05	1.76641e-05	2.45261e-05	0.000130713	0.000122842	0.000111624	9.40168e-05	6.92354e-05	8.64125e-05	1.34859e-05	1.03221e-05	1.88413e-05	0.906761	0.876702	0.730963	0.342413	0.346962	0.341069	0.719262	0.563615	0.774136
ybjN	protein YbjN	CDS	892957	893433	66	61	69	62	53	73	16	26	20	64	71	84	75	82	88	9	18	15	3.62568e-05	2.77281e-05	3.67537e-05	3.06631e-05	2.07506e-05	3.14517e-05	7.33932e-06	9.37277e-06	8.17536e-06	6.38598e-05	4.89986e-05	5.97226e-05	4.82963e-05	4.33382e-05	5.24434e-05	3.28036e-06	8.07813e-06	7.43737e-06	0.845722	0.748361	0.855743	0.202426	0.338024	0.222436	0.756287	0.884477	0.878117
potF	putrescine ABC transporter periplasmic binding protein	CDS	893784	894896	960	1072	1079	855	1005	1065	858	979	1156	1038	1374	1515	1531	1539	1656	1874	1850	1742	0.000527371	0.000487287	0.000574743	0.000422855	0.000393479	0.00045885	0.000393571	0.000352921	0.000472536	0.00103573	0.000948227	0.00107714	0.000985888	0.000813383	0.00098689	0.000683044	0.000830252	0.000863727	0.801816	0.807488	0.798358	0.746288	0.724256	0.822169	0.951882	0.857794	0.916213
potG	putrescine ABC transporter ATP binding subunit	CDS	894991	896124	363	368	386	368	485	448	454	588	706	491	692	661	793	857	826	1347	1231	1091	0.000199412	0.000167278	0.000205608	0.000182001	0.000189888	0.000193019	0.000208253	0.000211969	0.00028859	0.000489924	0.000477564	0.00046996	0.000510653	0.000452937	0.000492253	0.000490961	0.000552454	0.000540945	0.912685	1.13516	0.938772	1.04434	1.26717	1.4036	1.04231	0.948431	1.04744
potH	putrescine ABC transporter membrane subunit PotH	CDS	896134	897087	184	178	210	140	174	188	224	308	272	198	270	292	304	336	344	462	466	456	0.000101079	8.09115e-05	0.000111859	6.92393e-05	6.81247e-05	8.09989e-05	0.00010275	0.000111031	0.000111185	0.000197566	0.000186333	0.000207607	0.000195761	0.000177581	0.000205006	0.000168392	0.000209134	0.000226096	0.684999	0.841965	0.724116	1.01653	1.37226	0.993973	0.990863	0.95303	0.987471
potI	putrescine ABC transporter membrane subunit PotI	CDS	897084	897929	180	176	173	204	230	220	293	318	372	146	206	227	284	294	314	542	611	610	9.88821e-05	8.00024e-05	9.21506e-05	0.000100892	9.00498e-05	9.4786e-05	0.000134401	0.000114636	0.000152062	0.00014568	0.000142165	0.000161393	0.000182882	0.000155383	0.000187128	0.000197551	0.000274208	0.000302453	1.02032	1.12559	1.0286	1.35921	1.43291	1.65014	1.25537	1.09298	1.15945
ybjO	putative inner membrane protein	CDS	897989	898477	94	58	52	37	35	49	40	48	56	49	58	80	48	65	74	69	56	49	5.16384e-05	2.63644e-05	2.76984e-05	1.8299e-05	1.37032e-05	2.11114e-05	1.83483e-05	1.73036e-05	2.2891e-05	4.88926e-05	4.00271e-05	5.68787e-05	3.09096e-05	3.43534e-05	4.41002e-05	2.51494e-05	2.5132e-05	2.42954e-05	0.354367	0.519763	0.762188	0.355323	0.656323	0.826437	0.632194	0.858255	0.775337
rlmC	23S rRNA m(5)U747 methyltransferase	CDS	898518	899645	47	46	51	37	48	41	38	38	41	39	36	41	35	50	58	66	45	48	2.58192e-05	2.09097e-05	2.71658e-05	1.8299e-05	1.8793e-05	1.76647e-05	1.74309e-05	1.36987e-05	1.67595e-05	3.89145e-05	2.48444e-05	2.91503e-05	2.25383e-05	2.64257e-05	3.4565e-05	2.4056e-05	2.01953e-05	2.37996e-05	0.708735	0.89877	0.650254	0.675113	0.655134	0.616934	0.579174	1.06365	1.18575
artJ	L-arginine ABC transporter periplasmic binding protein	CDS	899844	900575	26	16	30	10	11	23	6	13	10	25	30	30	15	26	22	22	18	19	1.4283e-05	7.27294e-06	1.59799e-05	4.94567e-06	4.30673e-06	9.90944e-06	2.75224e-06	4.68638e-06	4.08768e-06	2.49452e-05	2.07036e-05	2.13295e-05	9.65926e-06	1.37414e-05	1.31109e-05	8.01866e-06	8.07813e-06	9.42067e-06	0.346263	0.592158	0.620121	0.192694	0.644359	0.255802	0.387219	0.663717	0.614682
artM	L-arginine ABC transporter membrane subunit ArtM	CDS	900866	901534	523	383	347	358	371	476	123	126	132	273	412	405	321	347	376	81	93	77	0.000287307	0.000174096	0.000184834	0.000177055	0.000145254	0.000205082	5.6421e-05	4.54219e-05	5.39574e-05	0.000272402	0.00028433	0.000287948	0.000206708	0.000183394	0.000224077	2.95233e-05	4.1737e-05	3.81785e-05	0.616256	0.834334	1.10955	0.196379	0.260901	0.291924	0.758836	0.645005	0.778183
artQ	L-arginine ABC transporter membrane subunit ArtQ	CDS	901534	902250	312	241	250	154	210	196	115	88	94	208	292	363	180	223	215	74	82	56	0.000171396	0.000109549	0.000133166	7.61633e-05	8.22194e-05	8.44457e-05	5.27513e-05	3.17232e-05	3.84242e-05	0.000207544	0.000201516	0.000258087	0.000115911	0.000117859	0.000128129	2.69719e-05	3.68004e-05	2.77662e-05	0.444371	0.750529	0.634141	0.307775	0.289581	0.288544	0.558489	0.584861	0.496456
artI	putative ABC transporter periplasmic binding protein ArtI	CDS	902257	902988	321	288	280	188	227	178	69	98	80	316	346	324	258	247	226	76	80	56	0.00017634	0.000130913	0.000149145	9.29785e-05	8.88753e-05	7.66905e-05	3.16508e-05	3.53281e-05	3.27014e-05	0.000315308	0.000238782	0.000230359	0.000166139	0.000130543	0.000134684	2.77008e-05	3.59028e-05	2.77662e-05	0.527269	0.678888	0.514199	0.179488	0.26986	0.219259	0.526912	0.546703	0.584672
artP	L-arginine ABC transporter ATP binding subunit	CDS	903006	903734	270	269	283	110	138	190	20	32	33	187	248	305	113	184	156	22	12	18	0.000148323	0.000122276	0.000150743	5.44023e-05	5.40299e-05	8.18606e-05	9.17415e-06	1.15357e-05	1.34893e-05	0.00018659	0.00017115	0.00021685	7.27664e-05	9.72466e-05	9.29679e-05	8.01866e-06	5.38542e-06	8.92484e-06	0.366783	0.441867	0.543046	0.0618524	0.0943413	0.0894854	0.38998	0.568195	0.42872
ybjP	DUF3828 domain-containing lipoprotein YbjP	CDS	903952	904467	159	180	163	78	70	63	17	11	13	150	184	214	108	75	74	28	28	26	8.73458e-05	8.18206e-05	8.6824e-05	3.85762e-05	2.74065e-05	2.71433e-05	7.79803e-06	3.9654e-06	5.31398e-06	0.000149671	0.000126982	0.000152151	6.95467e-05	3.96386e-05	4.41002e-05	1.02056e-05	1.2566e-05	1.28914e-05	0.441649	0.334958	0.312624	0.0892776	0.0484646	0.0612041	0.464663	0.312158	0.289846
ybjQ	putative heavy metal binding protein YbjQ	CDS	904593	904916	591	512	511	134	135	182	30	24	29	420	608	624	204	250	174	22	27	20	0.000324663	0.000232734	0.00027219	6.62719e-05	5.28553e-05	7.84139e-05	1.37612e-05	8.65179e-06	1.18543e-05	0.00041908	0.000419594	0.000443654	0.000131366	0.000132129	0.000103695	8.01866e-06	1.21172e-05	9.91649e-06	0.204125	0.227106	0.288085	0.0423862	0.0371745	0.0435514	0.313463	0.314896	0.23373
amiD	N-acetylmuramoyl-L-alanine amidase D	CDS	904913	905743	858	675	739	294	336	308	69	81	94	617	873	880	334	367	393	78	85	56	0.000471338	0.000306827	0.000393637	0.000145403	0.000131551	0.0001327	3.16508e-05	2.91998e-05	3.84242e-05	0.000615648	0.000602476	0.000625666	0.00021508	0.000193965	0.000234208	2.84298e-05	3.81467e-05	2.77662e-05	0.308489	0.428746	0.337113	0.067151	0.0951668	0.0976131	0.349355	0.321946	0.374334
ybjS	putative epimerase YbjS	CDS	905740	906753	96	68	68	52	72	49	22	38	30	87	96	110	103	92	105	23	25	23	5.27371e-05	3.091e-05	3.6221e-05	2.57175e-05	2.81895e-05	2.11114e-05	1.00916e-05	1.36987e-05	1.2263e-05	8.68094e-05	6.62517e-05	7.82082e-05	6.63269e-05	4.86233e-05	6.25746e-05	8.38315e-06	1.12196e-05	1.1404e-05	0.487654	0.911987	0.58285	0.191356	0.443179	0.338561	0.764053	0.733918	0.800102
ybjT	putative NAD(P)-binding protein YbjT	CDS	906852	908282	360	342	316	245	300	280	88	122	168	286	346	402	377	411	365	77	85	60	0.000197764	0.000155459	0.000168321	0.000121169	0.000117456	0.000120637	4.03663e-05	4.39799e-05	6.8673e-05	0.000285373	0.000238782	0.000285815	0.000242769	0.000217219	0.000217521	2.80653e-05	3.81467e-05	2.97495e-05	0.612694	0.755545	0.716705	0.204113	0.282903	0.407988	0.850708	0.909697	0.761054
ltaE	low-specificity L-threonine aldolase	CDS	908293	909294	1045	810	859	393	440	430	132	163	176	802	1024	1102	564	588	508	124	132	96	0.000574065	0.000368193	0.000457557	0.000194365	0.000172269	0.000185264	6.05494e-05	5.876e-05	7.19432e-05	0.000800243	0.000706685	0.000783504	0.000363188	0.000310766	0.000302742	4.51961e-05	5.92396e-05	4.75992e-05	0.338576	0.467878	0.404897	0.105475	0.15959	0.157233	0.453848	0.439753	0.386395
poxB	pyruvate oxidase	CDS	909331	911049	2804	2318	2566	814	922	929	259	365	352	2165	2775	2895	1131	1049	954	266	251	176	0.00154036	0.00105367	0.00136681	0.000402577	0.000360982	0.000400255	0.000118805	0.000131579	0.000143886	0.00216026	0.00191509	0.0020583	0.000728308	0.000554411	0.000568535	9.69529e-05	0.000112645	8.72651e-05	0.261352	0.342596	0.292839	0.0771281	0.124877	0.105272	0.33714	0.289497	0.276216
hcr	NADH oxidoreductase	CDS	911182	912150	32	22	42	24	17	28	5	4	10	33	37	44	46	35	40	3	4	2	1.7579e-05	1.00003e-05	2.23718e-05	1.18696e-05	6.65586e-06	1.20637e-05	2.29354e-06	1.44196e-06	4.08768e-06	3.29277e-05	2.55345e-05	3.12833e-05	2.96217e-05	1.8498e-05	2.38379e-05	1.09345e-06	1.79514e-06	9.91649e-07	0.675213	0.665566	0.539235	0.13047	0.144192	0.182716	0.899599	0.724431	0.762002
hcp	protein S-nitrosylase	CDS	912162	913814	18	18	12	7	7	16	1	2	2	18	16	26	7	15	7	1	2	0	9.88821e-06	8.18206e-06	6.39195e-06	3.46197e-06	2.74065e-06	6.89353e-06	4.58707e-07	7.20982e-07	8.17536e-07	1.79606e-05	1.10419e-05	1.84856e-05	4.50765e-06	7.92771e-06	4.17164e-06	3.64485e-07	8.9757e-07	0	0.350111	0.334958	1.07847	0.0463893	0.0881174	0.127901	0.250975	0.717963	0.22567
lysO	L-lysine/thialysine exporter	CDS	913958	914857	75	48	47	84	58	76	28	40	16	64	68	80	74	103	91	21	28	27	4.12009e-05	2.18188e-05	2.50351e-05	4.15436e-05	2.27082e-05	3.27443e-05	1.28438e-05	1.44196e-05	6.54029e-06	6.38598e-05	4.69283e-05	5.68787e-05	4.76523e-05	5.4437e-05	5.42313e-05	7.65418e-06	1.2566e-05	1.33873e-05	1.00832	1.04076	1.30793	0.311736	0.660881	0.261244	0.746203	1.16	0.953455
aqpZ	water channel AqpZ	CDS	915352	916047	546	401	391	206	220	250	107	120	132	287	389	373	221	254	182	63	84	57	0.000299942	0.000182278	0.000208271	0.000101881	8.61346e-05	0.000107711	4.90817e-05	4.32589e-05	5.39574e-05	0.000286371	0.000268457	0.000265197	0.000142313	0.000134243	0.000108463	2.29625e-05	3.76979e-05	2.8262e-05	0.339668	0.472545	0.517169	0.163637	0.237324	0.259073	0.496953	0.500052	0.408989
ybjD	DUF2813 domain-containing protein YbjD	CDS	916473	918131	172	144	162	80	88	80	24	20	23	135	171	164	127	108	116	19	23	14	9.44873e-05	6.54565e-05	8.62913e-05	3.95653e-05	3.44539e-05	3.44676e-05	1.1009e-05	7.20982e-06	9.40166e-06	0.000134704	0.000118011	0.000116601	8.17817e-05	5.70795e-05	6.913e-05	6.92521e-06	1.03221e-05	6.94155e-06	0.418737	0.526363	0.399434	0.116513	0.110147	0.108953	0.607121	0.483681	0.592875
ybjX	DUF535 domain-containing protein YbjX	CDS	918128	919120	443	430	448	225	233	262	44	32	46	302	418	439	243	352	266	15	15	12	0.00024336	0.00019546	0.000238633	0.000111278	9.12244e-05	0.000112882	2.01831e-05	1.15357e-05	1.88033e-05	0.000301338	0.000288471	0.000312122	0.00015648	0.000186037	0.000158522	5.46727e-06	6.73178e-06	5.9499e-06	0.457255	0.466716	0.473034	0.0829353	0.0590182	0.0787961	0.519284	0.644907	0.507886
macA	ABC-type tripartite efflux pump membrane fusion protein	CDS	919235	920350	488	432	451	314	310	334	38	41	52	410	568	574	373	350	428	30	34	30	0.00026808	0.000196369	0.000240231	0.000155294	0.000121372	0.000143902	1.74309e-05	1.47801e-05	2.12559e-05	0.000409102	0.000391989	0.000408105	0.000240194	0.00018498	0.000255066	1.09345e-05	1.52587e-05	1.48747e-05	0.579281	0.618077	0.599017	0.0650211	0.075267	0.0884813	0.587125	0.471901	0.625001
macB	ABC-type tripartite efflux pump ATP binding/membrane subunit	CDS	920347	922293	1143	934	993	632	600	696	359	330	412	861	1049	1103	883	906	852	378	290	339	0.000627901	0.000424558	0.000528934	0.000312566	0.000234913	0.000299868	0.000164676	0.000118962	0.000168412	0.000859113	0.000723938	0.000784215	0.000568608	0.000478834	0.000507748	0.000137775	0.000130148	0.000168085	0.497795	0.553311	0.56693	0.262264	0.280202	0.3184	0.661855	0.66143	0.64746
cspD	DNA replication inhibitor CspD	CDS	922366	922590	1981	1465	1833	1570	1655	1774	293	264	343	1064	1402	1429	1296	1509	1261	121	130	147	0.00108825	0.000665929	0.00097637	0.00077647	0.000647967	0.00076432	0.000134401	9.51696e-05	0.000140207	0.00106167	0.00096755	0.001016	0.00083456	0.000797528	0.000751491	4.41027e-05	5.83421e-05	7.28862e-05	0.713502	0.973028	0.782818	0.123502	0.142913	0.143601	0.786083	0.824275	0.739659
yljB	protein YljB	CDS	922740	922814	210	152	153	64	73	82	21	11	13	136	189	163	113	141	119	21	26	8	0.000115362	6.9093e-05	8.14973e-05	3.16523e-05	2.8581e-05	3.53293e-05	9.63286e-06	3.9654e-06	5.31398e-06	0.000135702	0.000130433	0.00011589	7.27664e-05	7.45205e-05	7.09178e-05	7.65418e-06	1.16684e-05	3.9666e-06	0.274372	0.413661	0.433503	0.0835008	0.0573923	0.0652044	0.536222	0.571332	0.611939
clpS	specificity factor for ClpA-ClpP chaperone-protease complex	CDS	922913	923233	3026	3058	2904	2241	2300	2472	162	188	145	2958	4092	4114	2829	3492	3006	135	138	139	0.00166232	0.00139004	0.00154685	0.00110832	0.000900498	0.00106505	7.43106e-05	6.77723e-05	5.92713e-05	0.00295152	0.00282398	0.00292499	0.00182174	0.00184557	0.00179142	4.92054e-05	6.19323e-05	6.89196e-05	0.666734	0.647821	0.688528	0.044703	0.0487556	0.0383174	0.61722	0.653536	0.612454
clpA	ATP-dependent Clp protease ATP-binding subunit ClpA	CDS	923264	925540	19841	16414	20269	16147	20051	18816	1882	2254	2936	20520	28591	29460	28629	31600	27466	2643	2329	1973	0.0108996	0.00746113	0.0107965	0.00798577	0.00785039	0.00810679	0.000863287	0.000812547	0.00120014	0.020475	0.0197313	0.0209456	0.0184357	0.016701	0.0163683	0.000963333	0.00104522	0.000978262	0.732669	1.05217	0.75087	0.0792039	0.108904	0.11116	0.900397	0.846425	0.781469
serW	tRNA-Ser	tRNA	925884	925971	25180	27473	21328	17254	52620	18177	16641	17211	21482	14225	11797	9955	13801	21226	15760	25003	24003	13504	0.0138325	0.0124881	0.0113606	0.00853325	0.0206018	0.00783148	0.00763335	0.00620441	0.00878115	0.0141938	0.00814136	0.00707784	0.00888716	0.0112182	0.00939214	0.00911321	0.0107722	0.00669562	0.616899	1.64972	0.689353	0.551841	0.496826	0.772946	0.626129	1.37793	1.32698
infA	translation initiation factor IF-1	CDS	926225	926443	267	266	278	265	279	262	129	131	184	292	390	394	454	293	389	202	175	157	0.000146675	0.000120913	0.00014808	0.00013106	0.000109234	0.000112882	5.91733e-05	4.72243e-05	7.52133e-05	0.00029136	0.000269147	0.000280128	0.000292354	0.000154855	0.000231824	7.36259e-05	7.85374e-05	7.78445e-05	0.893541	0.903416	0.7623	0.403431	0.390566	0.507923	1.00341	0.575352	0.827565
aat	leucyl/phenylalanyl-tRNA--protein transferase	CDS	926728	927432	282	233	228	130	161	114	16	39	57	150	234	241	173	200	158	29	32	25	0.000154915	0.000105912	0.000121447	6.42937e-05	6.30349e-05	4.91164e-05	7.33932e-06	1.40592e-05	2.32998e-05	0.000149671	0.000161488	0.000171347	0.000111403	0.000105703	9.41598e-05	1.05701e-05	1.43611e-05	1.23956e-05	0.415025	0.595162	0.404426	0.0473763	0.132743	0.191851	0.744321	0.654553	0.549527
cydC	heme ABC transporter subunit CydC	CDS	927474	929195	261	258	272	179	214	191	38	28	44	227	334	357	320	297	329	51	30	38	0.000143379	0.000117276	0.000144884	8.85274e-05	8.37855e-05	8.22915e-05	1.74309e-05	1.00937e-05	1.79858e-05	0.000226503	0.000230501	0.000253821	0.000206064	0.000156969	0.000196067	1.85887e-05	1.34636e-05	1.88413e-05	0.617436	0.714429	0.567981	0.121572	0.0860682	0.124139	0.909765	0.68099	0.772461
cydD	heme ABC transporter subunit CydD	CDS	929196	930962	303	264	234	204	232	222	18	44	40	276	358	398	308	319	330	46	45	34	0.000166452	0.000120004	0.000124643	0.000100892	9.08329e-05	9.56477e-05	8.25673e-06	1.58616e-05	1.63507e-05	0.000275395	0.000247064	0.000282972	0.000198337	0.000168596	0.000196663	1.67663e-05	2.01953e-05	1.6858e-05	0.606132	0.756918	0.767373	0.0496044	0.132176	0.13118	0.72019	0.682399	0.694992
trxB	thioredoxin reductase	CDS	931085	932050	1132	844	907	1071	1228	1232	246	249	244	972	1144	1032	1434	1525	1338	211	232	207	0.000621858	0.000383648	0.000483125	0.000529681	0.000480788	0.000530802	0.000112842	8.97623e-05	9.97394e-05	0.00096987	0.000789499	0.000733735	0.000923425	0.000805984	0.000797379	7.69063e-05	0.000104118	0.000102636	0.851771	1.2532	1.09868	0.181459	0.233971	0.206446	0.952112	1.02088	1.08674
lrp	DNA-binding transcriptional dual regulator Lrp	CDS	932595	933089	1413	1234	1560	1166	1233	1364	127	165	219	1095	1432	1498	1384	1521	1400	98	120	137	0.000776224	0.000560926	0.000830953	0.000576665	0.000482745	0.000587673	5.82558e-05	5.9481e-05	8.95202e-05	0.0010926	0.000988254	0.00106505	0.000891228	0.00080387	0.000834328	3.57195e-05	5.38542e-05	6.7928e-05	0.74291	0.860623	0.707228	0.0750503	0.106041	0.107732	0.815694	0.813424	0.783367
ftsK	cell division DNA translocase FtsK	CDS	933224	937213	2638	2728	2534	1377	1694	1617	328	364	452	1897	2626	2942	1913	2173	2076	392	341	292	0.00144917	0.00124004	0.00134977	0.000681018	0.000663237	0.000696677	0.000150456	0.000131219	0.000184763	0.00189284	0.00181226	0.00209171	0.00123188	0.00114846	0.00123719	0.000142878	0.000153036	0.000144781	0.469936	0.534852	0.516146	0.103822	0.105818	0.136885	0.650808	0.633718	0.591471
lolA	outer membrane lipoprotein carrier protein	CDS	937372	937983	283	319	287	138	150	186	26	26	34	176	243	308	204	200	256	22	38	29	0.000155465	0.000145004	0.000152874	6.82502e-05	5.87282e-05	8.01373e-05	1.19264e-05	9.37277e-06	1.38981e-05	0.000175614	0.0001677	0.000218983	0.000131366	0.000105703	0.000152563	8.01866e-06	1.70538e-05	1.43789e-05	0.439008	0.40501	0.524204	0.0767145	0.0646379	0.0909121	0.748036	0.630311	0.696688
rarA	replication-associated recombination protein A	CDS	937994	939337	197	187	189	142	174	141	60	44	63	149	195	185	227	204	168	42	36	40	0.000108221	8.50025e-05	0.000100673	7.02285e-05	6.81247e-05	6.07492e-05	2.75224e-05	1.58616e-05	2.57524e-05	0.000148674	0.000134574	0.000131532	0.000146177	0.000107817	0.000100119	1.53084e-05	1.61563e-05	1.9833e-05	0.648936	0.801443	0.60343	0.254317	0.186602	0.255802	0.983207	0.801173	0.761178
serS	serine--tRNA ligase	CDS	939428	940720	1816	1940	1764	1276	1431	1423	215	230	321	1819	2457	2561	2150	2060	2012	347	297	319	0.00099761	0.000881844	0.000939616	0.000631067	0.000560267	0.000613093	9.86221e-05	8.29129e-05	0.000131214	0.00181501	0.00169563	0.00182083	0.00138449	0.00108874	0.00119905	0.000126476	0.000133289	0.000158168	0.632579	0.635335	0.652493	0.0988583	0.0940222	0.139647	0.762801	0.642086	0.658517
dmsA	dimethyl sulfoxide reductase subunit A	CDS	940959	943403	59	57	67	30	44	38	9	10	6	59	105	84	45	63	54	13	8	8	3.24113e-05	2.59099e-05	3.56884e-05	1.4837e-05	1.72269e-05	1.63721e-05	4.12837e-06	3.60491e-06	2.45261e-06	5.88707e-05	7.24628e-05	5.97226e-05	2.89778e-05	3.32964e-05	3.21812e-05	4.7383e-06	3.59028e-06	3.9666e-06	0.457772	0.664879	0.458752	0.127374	0.139133	0.0687229	0.492227	0.459497	0.538844
dmsB	dimethyl sulfoxide reductase subunit B	CDS	943414	944031	30	18	23	14	14	12	3	4	4	14	23	38	18	30	22	2	3	4	1.64803e-05	8.18206e-06	1.22512e-05	6.92393e-06	5.48129e-06	5.17015e-06	1.37612e-06	1.44196e-06	1.63507e-06	1.39693e-05	1.58728e-05	2.70174e-05	1.15911e-05	1.58554e-05	1.31109e-05	7.2897e-07	1.34636e-06	1.9833e-06	0.420133	0.669916	0.42201	0.0835008	0.176235	0.133462	0.829755	0.998905	0.485275
dmsC	dimethyl sulfoxide reductase subunit C	CDS	944033	944896	320	214	289	236	232	264	47	42	44	216	295	262	251	280	236	44	32	31	0.00017579	9.72756e-05	0.000153939	0.000116718	9.08329e-05	0.000113743	2.15592e-05	1.51406e-05	1.79858e-05	0.000215527	0.000203586	0.000186278	0.000161632	0.000147984	0.000140644	1.60373e-05	1.43611e-05	1.53706e-05	0.66396	0.933768	0.738883	0.122642	0.155647	0.116837	0.749938	0.726887	0.755022
ycaC	putative hydrolase YcaC	CDS	944931	945557	381	268	295	225	143	145	269	256	329	354	352	383	222	230	171	164	150	179	0.0002093	0.000121822	0.000157135	0.000111278	5.59875e-05	6.24726e-05	0.000123392	9.22857e-05	0.000134485	0.000353224	0.000242923	0.000272307	0.000142957	0.000121558	0.000101907	5.97755e-05	6.73178e-05	8.87526e-05	0.531664	0.459585	0.397572	0.589546	0.757547	0.855852	0.40472	0.500399	0.374237
ycaD	putative transporter YcaD	CDS	945871	947019	1115	985	945	800	800	862	215	247	268	723	868	935	710	860	780	156	167	149	0.00061252	0.000447741	0.000503366	0.000395653	0.000313217	0.000371389	9.86221e-05	8.90413e-05	0.00010955	0.000721416	0.000599026	0.00066477	0.000457205	0.000454522	0.00046484	5.68596e-05	7.49471e-05	7.38779e-05	0.645944	0.69955	0.737811	0.161011	0.198868	0.217635	0.633761	0.758769	0.699249
ycaM	putative transporter YcaM	CDS	947229	948659	104	92	108	63	86	80	33	32	32	90	95	124	82	90	59	27	25	22	5.71319e-05	4.18194e-05	5.75275e-05	3.11577e-05	3.36708e-05	3.44676e-05	1.51373e-05	1.15357e-05	1.30806e-05	8.98028e-05	6.55616e-05	8.8162e-05	5.2804e-05	4.75663e-05	3.51609e-05	9.84109e-06	1.12196e-05	1.09081e-05	0.545365	0.805148	0.59915	0.264954	0.275846	0.227379	0.587999	0.725521	0.398822
ycaN	putative DNA-binding transcriptional regulator YcaN	CDS	948660	949568	176	131	112	97	118	103	10	10	11	137	141	189	114	100	148	10	14	8	9.66847e-05	5.95472e-05	5.96582e-05	4.7973e-05	4.61995e-05	4.43771e-05	4.58707e-06	3.60491e-06	4.49645e-06	0.0001367	9.73071e-05	0.000134376	7.34104e-05	5.28514e-05	8.82003e-05	3.64485e-06	6.28299e-06	3.9666e-06	0.49618	0.775846	0.743856	0.0474436	0.0605387	0.0753702	0.537019	0.54314	0.65637
ycaK	putative oxidoreductase YcaK	CDS	949668	950258	15	1	10	6	6	10	0	6	2	13	12	16	5	8	11	2	6	9	8.24017e-06	4.54559e-07	5.32662e-06	2.9674e-06	2.34913e-06	4.30845e-06	0	2.16295e-06	8.17536e-07	1.29715e-05	8.28146e-06	1.13757e-05	3.21975e-06	4.22811e-06	6.55543e-06	7.2897e-07	2.69271e-06	4.46242e-06	0.360114	5.16793	0.808853	0	4.75834	0.153481	0.248217	0.510552	0.576264
pflA	pyruvate formate-lyase activating enzyme	CDS	950340	951080	624	586	574	295	314	278	101	102	87	460	552	612	342	387	343	54	67	89	0.000342791	0.000266372	0.000305748	0.000145897	0.000122938	0.000119775	4.63294e-05	3.67701e-05	3.55628e-05	0.000458992	0.000380947	0.000435122	0.000220231	0.000204535	0.00020441	1.96822e-05	3.00686e-05	4.41284e-05	0.425615	0.461527	0.391744	0.135154	0.138041	0.116314	0.479815	0.536912	0.469777
pflB	pyruvate formate-lyase	CDS	951272	953554	5827	5068	5661	3150	3994	3320	1077	1265	1378	3614	4970	4816	3628	4014	3494	727	941	726	0.00320103	0.0023037	0.0030154	0.00155789	0.00156374	0.00143041	0.000494028	0.000456021	0.000563282	0.00360608	0.0034299	0.0034241	0.00233625	0.00212146	0.00208224	0.00026498	0.000422307	0.000359969	0.486682	0.678792	0.474367	0.154334	0.197951	0.186802	0.647865	0.618517	0.608114
focA	formate channel FocA	CDS	953609	954466	1368	1255	1225	688	628	694	230	222	272	916	1106	1221	646	711	610	117	158	150	0.000751504	0.000570471	0.000652511	0.000340262	0.000245875	0.000299007	0.000105503	8.0029e-05	0.000111185	0.000913993	0.000763274	0.000868111	0.000415992	0.000375774	0.000363528	4.26447e-05	7.0908e-05	7.43737e-05	0.452775	0.431004	0.45824	0.140389	0.140286	0.170395	0.455137	0.492318	0.418758
ycaO	ribosomal protein S12 methylthiotransferase accessory factor YcaO	CDS	954872	956632	125	140	95	98	130	99	31	32	26	80	116	94	136	92	116	45	26	13	6.86681e-05	6.36382e-05	5.06029e-05	4.84675e-05	5.08977e-05	4.26537e-05	1.42199e-05	1.15357e-05	1.0628e-05	7.98247e-05	8.00541e-05	6.68325e-05	8.75773e-05	4.86233e-05	6.913e-05	1.64018e-05	1.16684e-05	6.44572e-06	0.705823	0.799798	0.84291	0.207082	0.18127	0.210027	1.09712	0.60738	1.03438
ycaP	DUF421 domain-containing protein YcaP	CDS	956762	957454	238	226	207	73	69	86	21	24	22	165	204	193	84	95	80	23	20	12	0.000130744	0.00010273	0.000110261	3.61034e-05	2.7015e-05	3.70527e-05	9.63286e-06	8.65179e-06	8.99289e-06	0.000164638	0.000140785	0.00013722	5.40919e-05	5.02088e-05	4.76759e-05	8.38315e-06	8.9757e-06	5.9499e-06	0.276138	0.26297	0.336045	0.0736772	0.0842184	0.08156	0.328549	0.356635	0.347441
serC	phosphoserine/phosphohydroxythreonine aminotransferase	CDS	957653	958741	3997	3581	3771	3175	3658	3624	430	450	569	3274	4804	4876	4388	4664	4499	444	458	430	0.00219573	0.00162778	0.00200867	0.00157025	0.00143218	0.00156138	0.000197244	0.000162221	0.000232589	0.00326683	0.00331534	0.00346676	0.00282566	0.00246499	0.00268117	0.000161831	0.000205544	0.000213205	0.715137	0.879841	0.777322	0.0898307	0.0996581	0.115793	0.864954	0.74351	0.773395
aroA	3-phosphoshikimate 1-carboxyvinyltransferase	CDS	958812	960095	1693	1436	1494	1378	1526	1678	334	336	433	1155	1568	1618	1624	1701	1596	286	254	211	0.000930041	0.000652747	0.000795798	0.000681513	0.000597461	0.000722959	0.000153208	0.000121125	0.000176997	0.00115247	0.00108211	0.00115037	0.00104578	0.000899003	0.000951133	0.000104243	0.000113991	0.000104619	0.732777	0.915303	0.908471	0.164733	0.185562	0.222414	0.907422	0.830786	0.826805
ycaL	periplasmic protease YcaL	CDS	960264	961028	20	26	26	21	16	13	2	9	1	19	16	17	15	17	15	6	5	6	1.09869e-05	1.18185e-05	1.38492e-05	1.03859e-05	6.26434e-06	5.60099e-06	9.17415e-07	3.24442e-06	4.08768e-07	1.89584e-05	1.10419e-05	1.20867e-05	9.65926e-06	8.98474e-06	8.93922e-06	2.18691e-06	2.24393e-06	2.97495e-06	0.945299	0.530044	0.404426	0.0835008	0.27452	0.0295156	0.509499	0.813692	0.73959
cmk	cytidylate kinase	CDS	961201	961884	850	681	597	288	310	358	90	77	72	499	616	642	420	370	366	55	62	45	0.000466943	0.000309555	0.000317999	0.000142435	0.000121372	0.000154243	4.12837e-05	2.77578e-05	2.94313e-05	0.000497907	0.000425115	0.000456452	0.000270459	0.00019555	0.000218117	2.00467e-05	2.78247e-05	2.23121e-05	0.305038	0.392084	0.485041	0.0884126	0.0896702	0.0925514	0.543193	0.459994	0.477854
rpsA	30S ribosomal subunit protein S1	CDS	961995	963668	5226	4331	4611	4468	5482	4449	2076	2484	2699	4562	5003	5247	7532	6382	6115	2490	2480	1750	0.00287088	0.00196869	0.00245611	0.00220972	0.00214632	0.00191683	0.000952277	0.00089546	0.00110326	0.004552	0.00345268	0.00373053	0.00485024	0.00337298	0.00364422	0.000907567	0.00111299	0.000867693	0.769704	1.09022	0.780435	0.331702	0.45485	0.449193	1.06552	0.976916	0.976864
ihfB	integration host factor subunit beta	CDS	963828	964112	1031	986	1036	488	409	555	180	134	108	906	1166	1259	718	753	670	108	100	137	0.000566375	0.000448195	0.000551838	0.000241349	0.000160132	0.000239119	8.25673e-05	4.83058e-05	4.41469e-05	0.000904015	0.000804682	0.000895128	0.000462357	0.000397971	0.000399285	3.93644e-05	4.48785e-05	6.7928e-05	0.426129	0.357282	0.433314	0.145782	0.107779	0.0799998	0.511448	0.49457	0.446065
ycaI	metallo-beta-lactamase superfamily inner membrane protein YcaI	CDS	964320	966584	388	356	325	244	240	279	51	100	83	222	336	299	244	267	256	40	42	58	0.000213146	0.000161823	0.000173115	0.000120674	9.39651e-05	0.000120206	2.33941e-05	3.60491e-05	3.39277e-05	0.000221514	0.000231881	0.000212584	0.000157124	0.000141113	0.000152563	1.45794e-05	1.8849e-05	2.87578e-05	0.566158	0.580666	0.694369	0.109756	0.222769	0.195984	0.70932	0.608559	0.717658
msbA	ATP-binding lipopolysaccharide transport protein	CDS	966621	968369	534	436	369	297	275	322	88	70	80	342	448	457	369	422	362	101	76	82	0.00029335	0.000198188	0.000196552	0.000146886	0.000107668	0.000138732	4.03663e-05	2.52344e-05	3.27014e-05	0.000341251	0.000309174	0.00032492	0.000237618	0.000223033	0.000215733	3.6813e-05	3.41077e-05	4.06576e-05	0.50072	0.543264	0.705828	0.137604	0.127326	0.166375	0.696315	0.721382	0.663959
lpxK	tetraacyldisaccharide 4'-kinase	CDS	968366	969352	326	300	262	150	205	245	105	99	109	229	283	283	235	271	243	80	101	92	0.000179086	0.000136368	0.000139558	7.4185e-05	8.02618e-05	0.000105557	4.81643e-05	3.56886e-05	4.45557e-05	0.000228498	0.000195304	0.000201208	0.000151328	0.000143227	0.000144815	2.91588e-05	4.53273e-05	4.56159e-05	0.414241	0.588569	0.75637	0.268944	0.261709	0.319264	0.662274	0.733354	0.719729
ycaQ	interstrand DNA crosslink repair glycosylase	CDS	969389	970621	109	86	99	62	59	62	13	40	25	68	92	100	69	88	70	10	24	26	5.98786e-05	3.90921e-05	5.27336e-05	3.06631e-05	2.30997e-05	2.67124e-05	5.9632e-06	1.44196e-05	1.02192e-05	6.7851e-05	6.34912e-05	7.10984e-05	4.44326e-05	4.65092e-05	4.17164e-05	3.64485e-06	1.07708e-05	1.28914e-05	0.512088	0.590906	0.506554	0.0995881	0.368864	0.193789	0.654855	0.732531	0.586742
ycaR	PF03966 family protein YcaR	CDS	970673	970855	235	314	278	146	177	166	16	15	12	302	362	390	233	234	213	8	6	11	0.000129096	0.000142731	0.00014808	7.22067e-05	6.92992e-05	7.15203e-05	7.33932e-06	5.40737e-06	4.90521e-06	0.000301338	0.000249824	0.000277284	0.000150041	0.000123672	0.000126937	2.91588e-06	2.69271e-06	5.45407e-06	0.559326	0.485522	0.482984	0.0568516	0.0378849	0.0331254	0.497914	0.495038	0.457787
kdsB	3-deoxy-manno-octulosonate cytidylyltransferase	CDS	970852	971598	374	358	362	256	310	229	45	30	48	373	432	442	382	425	345	34	28	29	0.000205455	0.000162732	0.000192824	0.000126609	0.000121372	9.86636e-05	2.06418e-05	1.08147e-05	1.96209e-05	0.000372183	0.000298133	0.000314255	0.000245989	0.000224619	0.000205602	1.23925e-05	1.2566e-05	1.43789e-05	0.616238	0.745837	0.511678	0.100469	0.0664573	0.101755	0.660937	0.753418	0.654253
ycbJ	putative phosphotransferase YcbJ	CDS	971752	972645	237	279	271	124	172	181	16	22	25	244	314	378	207	211	210	17	24	15	0.000130195	0.000126822	0.000144351	6.13263e-05	6.73416e-05	7.7983e-05	7.33932e-06	7.9308e-06	1.02192e-05	0.000243465	0.000216698	0.000268752	0.000133298	0.000111516	0.000125149	6.19624e-06	1.07708e-05	7.43737e-06	0.471035	0.530994	0.54023	0.0563718	0.062535	0.0707939	0.547502	0.514617	0.465668
elyC	envelope biogenesis factor	CDS	972622	973401	76	60	68	42	54	50	3	17	11	67	91	76	74	68	59	7	10	11	4.17502e-05	2.72735e-05	3.6221e-05	2.07718e-05	2.11421e-05	2.15423e-05	1.37612e-06	6.12835e-06	4.49645e-06	6.68532e-05	6.28011e-05	5.40348e-05	4.76523e-05	3.5939e-05	3.51609e-05	2.55139e-06	4.48785e-06	5.45407e-06	0.497526	0.775189	0.594745	0.0329608	0.224699	0.124139	0.712791	0.572267	0.65071
cmoM	tRNA cmo(5)U34 methyltransferase	CDS	973537	974322	486	391	430	268	284	240	16	32	41	403	514	507	330	411	388	30	22	36	0.000266982	0.000177733	0.000229045	0.000132544	0.000111192	0.000103403	7.33932e-06	1.15357e-05	1.67595e-05	0.000402117	0.000354723	0.000360469	0.000212504	0.000217219	0.000231228	1.09345e-05	9.87327e-06	1.78497e-05	0.496453	0.625614	0.451453	0.02749	0.0649049	0.0731712	0.528462	0.612364	0.641465
mukF	chromosome partitioning protein MukF	CDS	974319	975641	460	391	380	309	317	294	30	24	46	417	455	535	428	472	474	43	29	42	0.000252699	0.000177733	0.000202412	0.000152821	0.000124112	0.000126669	1.37612e-05	8.65179e-06	1.88033e-05	0.000416086	0.000314005	0.000380376	0.000275611	0.000249459	0.000282479	1.56728e-05	1.30148e-05	2.08246e-05	0.604756	0.698309	0.625797	0.054457	0.0486787	0.0928964	0.662389	0.794441	0.742632
mukE	chromosome partitioning protein MukE	CDS	975622	976326	112	106	134	108	94	82	18	16	20	139	182	159	150	150	164	13	18	10	6.15266e-05	4.81832e-05	7.13768e-05	5.34132e-05	3.6803e-05	3.53293e-05	8.25673e-06	5.76786e-06	8.17536e-06	0.000138695	0.000125602	0.000113046	9.65926e-05	7.92771e-05	9.77355e-05	4.7383e-06	8.07813e-06	4.95825e-06	0.868131	0.763813	0.49497	0.134198	0.119707	0.114538	0.696437	0.631177	0.864561
mukB	chromosome partitioning protein MukB	CDS	976326	980786	1291	1148	1232	881	1069	976	360	353	445	1108	1569	1598	1526	1498	1456	349	319	309	0.000709204	0.000521834	0.00065624	0.000435713	0.000418536	0.000420505	0.000165135	0.000127253	0.000181902	0.00110557	0.0010828	0.00113615	0.000982669	0.000791714	0.000867701	0.000127205	0.000143162	0.00015321	0.614369	0.802049	0.64078	0.232845	0.243858	0.277188	0.888833	0.731173	0.763719
ldtD	L%2CD-transpeptidase LdtD	CDS	981047	982894	1775	1609	1618	390	411	423	79	77	95	1113	1480	1456	483	592	553	74	74	52	0.000975087	0.000731385	0.000861848	0.000192881	0.000160915	0.000182248	3.62379e-05	2.77578e-05	3.8833e-05	0.00111056	0.00102138	0.00103519	0.000311028	0.00031288	0.000329559	2.69719e-05	3.32101e-05	2.57829e-05	0.197809	0.220014	0.211462	0.0371637	0.0379524	0.0450578	0.280064	0.306331	0.318356
mepK	peptidoglycan L%2CD-endopeptidase	CDS	983075	983623	2096	2175	2062	1182	1123	1340	101	102	151	2545	3576	3584	2338	2720	2458	130	123	132	0.00115143	0.000988666	0.00109835	0.000584578	0.000439678	0.000577333	4.63294e-05	3.67701e-05	6.1724e-05	0.00253942	0.00246787	0.00254817	0.00150556	0.00143756	0.00146484	4.7383e-05	5.52006e-05	6.54489e-05	0.507699	0.444719	0.525637	0.0402365	0.0371916	0.056197	0.592873	0.582509	0.574861
gloC	hydroxyacylglutathione hydrolase GloC	CDS	983650	984297	1280	1224	1231	868	1093	1117	115	140	222	1401	2128	2232	1759	2102	2096	204	198	163	0.000703161	0.00055638	0.000655707	0.000429284	0.000427933	0.000481254	5.27513e-05	5.04687e-05	9.07465e-05	0.00139793	0.00146858	0.00158692	0.00113271	0.00111094	0.00124911	7.43549e-05	8.88594e-05	8.08194e-05	0.610505	0.769137	0.733947	0.0750202	0.0907091	0.138395	0.810276	0.756471	0.787129
aspC	aspartate aminotransferase	CDS	984519	985709	2055	2092	2254	1466	1972	1774	250	326	378	1942	2663	2616	2419	2519	2485	315	368	267	0.0011289	0.000950937	0.00120062	0.000725035	0.00077208	0.00076432	0.000114677	0.00011752	0.000154514	0.00193774	0.00183779	0.00185993	0.00155772	0.00133133	0.00148093	0.000114813	0.000165153	0.000132385	0.642247	0.811914	0.636604	0.101582	0.123583	0.128695	0.803881	0.724416	0.796228
ompF	outer membrane porin F	CDS	985894	986982	1261	1274	1317	922	1016	1166	127	114	154	1999	2314	2355	2388	1966	1977	190	220	146	0.000692724	0.000579108	0.000701516	0.00045599	0.000397785	0.000502366	5.82558e-05	4.1096e-05	6.29503e-05	0.00199462	0.00159694	0.00167437	0.00153775	0.00103906	0.00117819	6.92521e-05	9.87327e-05	7.23904e-05	0.658257	0.686893	0.716114	0.0840968	0.0709643	0.0897346	0.770951	0.650656	0.703663
asnS	asparagine--tRNA ligase	CDS	987585	988985	1317	1197	1194	1184	1305	1414	538	492	739	1032	1252	1264	1812	1634	1536	678	649	536	0.000723487	0.000544107	0.000635999	0.000585567	0.000510935	0.000609215	0.000246785	0.000177362	0.000302079	0.00102974	0.000864032	0.000898683	0.00116684	0.000863592	0.000915377	0.000247121	0.000291262	0.000265762	0.809367	0.939034	0.957888	0.341104	0.325968	0.474969	1.13314	0.999491	1.01858
pncB	nicotinate phosphoribosyltransferase	CDS	989154	990356	1389	1378	1482	1186	1246	1208	200	288	298	1221	1468	1510	2073	1715	1633	400	268	278	0.00076304	0.000626382	0.000789406	0.000586556	0.000487835	0.000520461	9.17415e-05	0.000103821	0.000121813	0.00121832	0.0010131	0.00107359	0.00133491	0.000906402	0.000973184	0.000145794	0.000120274	0.000137839	0.768709	0.778814	0.659308	0.120232	0.165748	0.15431	1.09569	0.894683	0.90648
pepN	aminopeptidase N	CDS	990622	993234	1578	1467	1497	907	981	925	120	135	139	1366	1983	2008	1278	1350	1314	121	105	107	0.000866866	0.000666838	0.000797395	0.000448572	0.000384082	0.000398532	5.50449e-05	4.86663e-05	5.68187e-05	0.00136301	0.00136851	0.00142766	0.000822969	0.000713494	0.000783076	4.41027e-05	4.71224e-05	5.30532e-05	0.517464	0.575975	0.499792	0.0634987	0.0729807	0.0712554	0.603789	0.521365	0.548505
ssuB	aliphatic sulfonate ABC transporter ATP binding subunit	CDS	993277	994044	230	179	186	162	193	166	50	34	68	163	160	184	165	137	148	27	44	34	0.000126349	8.1366e-05	9.90752e-05	8.01198e-05	7.55636e-05	7.15203e-05	2.29354e-05	1.22567e-05	2.77962e-05	0.000162643	0.000110419	0.000130821	0.000106252	7.24064e-05	8.82003e-05	9.84109e-06	1.97465e-05	1.6858e-05	0.634113	0.928687	0.721879	0.181523	0.150637	0.280557	0.653283	0.65574	0.674206
ssuC	aliphatic sulfonate ABC transporter membrane subunit	CDS	994041	994832	20	18	24	17	23	16	4	3	10	28	18	21	6	20	35	3	7	1	1.09869e-05	8.18206e-06	1.27839e-05	8.40763e-06	9.00498e-06	6.89353e-06	1.83483e-06	1.08147e-06	4.08768e-06	2.79386e-05	1.24222e-05	1.49307e-05	3.8637e-06	1.05703e-05	2.08582e-05	1.09345e-06	3.1415e-06	4.95825e-07	0.765242	1.10058	0.539235	0.167002	0.132176	0.319752	0.138292	0.850919	1.397
ssuD	FMNH2-dependent alkanesulfonate monooxygenase	CDS	994843	995988	16	12	11	5	10	10	2	1	3	13	14	9	10	9	13	3	3	0	8.78952e-06	5.45471e-06	5.85929e-06	2.47283e-06	3.91521e-06	4.30845e-06	9.17415e-07	3.60491e-07	1.2263e-06	1.29715e-05	9.6617e-06	6.39885e-06	6.43951e-06	4.75663e-06	7.74733e-06	1.09345e-06	1.34636e-06	0	0.281339	0.717767	0.735321	0.104376	0.0660881	0.209292	0.496434	0.492318	1.21074
ssuA	aliphatic sulfonate ABC transporter periplasmic binding protein	CDS	995985	996944	10	10	8	4	8	6	0	1	1	8	7	6	6	10	8	1	3	2	5.49345e-06	4.54559e-06	4.2613e-06	1.97827e-06	3.13217e-06	2.58507e-06	0	3.60491e-07	4.08768e-07	7.98247e-06	4.83085e-06	4.2659e-06	3.8637e-06	5.28514e-06	4.76759e-06	3.64485e-07	1.34636e-06	9.91649e-07	0.360114	0.689057	0.60664	0	0.0793057	0.0959257	0.484024	1.09404	1.1176
ssuE	NADPH-dependent FMN reductase	CDS	996937	997512	4	2	2	3	3	1	0	1	2	1	2	4	2	8	3	2	1	0	2.19738e-06	9.09118e-07	1.06532e-06	1.4837e-06	1.17456e-06	4.30845e-07	0	3.60491e-07	8.17536e-07	9.97809e-07	1.38024e-06	2.84393e-06	1.2879e-06	4.22811e-06	1.78784e-06	7.2897e-07	4.48785e-07	0	0.675213	1.29198	0.404426	0	0.396528	0.767405	1.29073	3.06331	0.628652
elfA	putative laminin-binding fimbrial subunit	CDS	997868	998407	7	12	7	12	7	7	4	0	4	9	4	5	8	10	15	0	0	1	3.84541e-06	5.45471e-06	3.72864e-06	5.9348e-06	2.74065e-06	3.01592e-06	1.83483e-06	0	1.63507e-06	8.98028e-06	2.76049e-06	3.55492e-06	5.15161e-06	5.28514e-06	8.93922e-06	0	0	4.95825e-07	1.54334	0.502437	0.808853	0.477147	0	0.438517	0.573658	1.91457	2.51461
elfD	putative fimbrial chaperone ElfD	CDS	998490	999191	2	2	12	3	2	1	0	2	0	0	3	5	2	6	5	2	3	0	1.09869e-06	9.09118e-07	6.39195e-06	1.4837e-06	7.83042e-07	4.30845e-07	0	7.20982e-07	0	0	2.07036e-06	3.55492e-06	1.2879e-06	3.17108e-06	2.97974e-06	7.2897e-07	1.34636e-06	0	1.35043	0.861321	0.0674044	0	0.793057	0	0	1.53166	0.838202
elfC	putative fimbrial usher protein ElfC	CDS	999216	1001816	94	82	84	49	56	64	15	14	11	97	95	104	62	84	75	14	22	13	5.16384e-05	3.72738e-05	4.47436e-05	2.42338e-05	2.19252e-05	2.75741e-05	6.88061e-06	5.04687e-06	4.49645e-06	9.67875e-05	6.55616e-05	7.39423e-05	3.99249e-05	4.43952e-05	4.46961e-05	5.10279e-06	9.87327e-06	6.44572e-06	0.469297	0.588219	0.616269	0.133246	0.1354	0.100494	0.412501	0.677153	0.604473
elfG	putative fimbrial-like adhesin protein	CDS	1001807	1002877	104	130	101	72	53	53	14	11	8	78	80	105	85	115	80	2	14	18	5.71319e-05	5.90927e-05	5.37989e-05	3.56088e-05	2.07506e-05	2.28348e-05	6.4219e-06	3.9654e-06	3.27014e-06	7.78291e-05	5.52097e-05	7.46533e-05	5.47358e-05	6.07791e-05	4.76759e-05	7.2897e-07	6.28299e-06	8.92484e-06	0.623274	0.351154	0.424448	0.112405	0.0671048	0.0607846	0.703282	1.10088	0.63863
ycbU	putative fimbrial protein YcbU	CDS	1002889	1003431	34	24	38	20	16	26	8	4	8	21	18	57	22	26	25	2	11	11	1.86777e-05	1.09094e-05	2.02412e-05	9.89133e-06	6.26434e-06	1.1202e-05	3.66966e-06	1.44196e-06	3.27014e-06	2.0954e-05	1.24222e-05	4.05261e-05	1.41669e-05	1.37414e-05	1.48987e-05	7.2897e-07	4.93664e-06	5.45407e-06	0.529579	0.574214	0.553426	0.196472	0.132176	0.161559	0.676096	1.1062	0.367633
ycbV	putative fimbrial protein YcbV	CDS	1003439	1003954	32	31	43	14	18	25	10	5	3	24	42	35	27	36	26	4	4	10	1.7579e-05	1.40913e-05	2.29045e-05	6.92393e-06	7.04738e-06	1.07711e-05	4.58707e-06	1.80246e-06	1.2263e-06	2.39474e-05	2.89851e-05	2.48844e-05	1.73867e-05	1.90265e-05	1.54947e-05	1.45794e-06	1.79514e-06	4.95825e-06	0.393874	0.500122	0.470263	0.26094	0.127912	0.0535399	0.726035	0.656424	0.622665
ycbF	putative fimbrial chaperone YcbF	CDS	1003947	1004657	60	67	68	26	46	48	5	10	8	40	67	55	44	72	44	8	12	14	3.29607e-05	3.04554e-05	3.6221e-05	1.28587e-05	1.801e-05	2.06806e-05	2.29354e-06	3.60491e-06	3.27014e-06	3.99124e-05	4.62381e-05	3.91041e-05	2.83338e-05	3.8053e-05	2.62217e-05	2.91588e-06	5.38542e-06	6.94155e-06	0.390123	0.591355	0.570955	0.069584	0.118367	0.090283	0.709901	0.822979	0.670562
pyrD	dihydroorotate dehydrogenase%2C type 2	CDS	1004768	1005778	27	34	33	44	34	34	35	32	48	28	37	40	63	44	58	27	61	36	1.48323e-05	1.5455e-05	1.75779e-05	2.17609e-05	1.33117e-05	1.46487e-05	1.60548e-05	1.15357e-05	1.96209e-05	2.79386e-05	2.55345e-05	2.84393e-05	4.05689e-05	2.32546e-05	3.4565e-05	9.84109e-06	2.73759e-05	1.78497e-05	1.46713	0.861321	0.833364	1.08242	0.746406	1.11623	1.45207	0.910714	1.21539
[truncated: 3,585 more rows]
[truncated: 3 more columns]
